# Supplementary material for: The innate immune protein calprotectin promotes Pseudomonas aeruginosa and Staphylococcus aureus interaction
Source: Nat Commun. 2016 Jun 15;7:11951. doi: 10.1038/ncomms11951 (PMC4912628; doi:10.1038/ncomms11951)
Supplement: Supplementary Data 1 — Total proteins identified by shotgun proteomic analyses. This table provides a complete list of all proteins identified from triplicate biofilms grown on separate days. [file ncomms11951-s2.xlsx]

## Sheet: Sheet1
Supplementary Data 1: Total proteins identified by shotgun proteomic analyses
Sample number	File Name	Identified Proteins	Accession Number	MW	peptide count (center replicate 1)	peptide count (center replicate 2)	peptide count (center replicate 3)	peptide count (center replicate 4)	peptide count (edge replicate 1)	peptide count (edge replicate 2)	peptide count (edge replicate 3)	peptide count (edge replicate 4)
Untreated Biofilm 1	WT_1_3933	Adenylate kinase OS=Pseudomonas aeruginosa (strain UCBPP-PA14) GN=adk PE=3 SV=1	sp|Q02RF8|KAD_PSEAB	23 kDa	2	1	2	2	0	0	1	2
Untreated Biofilm 1	WT_1_3933	Transcriptional regulator Anr OS=Pseudomonas aeruginosa (strain UCBPP-PA14) GN=anr PE=4 SV=1	tr|Q02K27|Q02K27_PSEAB	27 kDa	0	1	0	0	0	1	0	0
Untreated Biofilm 1	WT_1_3933	Aspartate-semialdehyde dehydrogenase OS=Pseudomonas aeruginosa (strain UCBPP-PA14) GN=asd PE=3 SV=1	tr|Q02PT0|Q02PT0_PSEAB	40 kDa	1	0	0	0	2	0	0	0
Untreated Biofilm 1	WT_1_3933	Azurin OS=Pseudomonas aeruginosa (strain UCBPP-PA14) GN=azu PE=4 SV=1	tr|Q02F96|Q02F96_PSEAB	16 kDa	0	0	3	0	3	2	1	3
Untreated Biofilm 1	WT_1_3933	Bacterioferritin comigratory protein OS=Pseudomonas aeruginosa (strain UCBPP-PA14) GN=bcp PE=4 SV=1	tr|Q02IH3|Q02IH3_PSEAB	17 kDa	0	1	0	0	0	0	0	0
Untreated Biofilm 1	WT_1_3933	Cytochrome c4 OS=Pseudomonas aeruginosa (strain UCBPP-PA14) GN=cc4 PE=3 SV=1	tr|Q02DL9|Q02DL9_PSEAB	21 kDa	4	2	2	1	3	3	2	1
Untreated Biofilm 1	WT_1_3933	Chloroperoxidase OS=Pseudomonas aeruginosa (strain UCBPP-PA14) GN=cpo PE=4 SV=1	tr|Q02NK8|Q02NK8_PSEAB	30 kDa	0	0	0	0	0	0	1	0
Untreated Biofilm 1	WT_1_3933	Catabolite repression control protein OS=Pseudomonas aeruginosa (strain UCBPP-PA14) GN=crc PE=4 SV=1	tr|Q02E30|Q02E30_PSEAB	30 kDa	0	0	1	1	0	0	1	2
Untreated Biofilm 1	WT_1_3933	Peptide deformylase OS=Pseudomonas aeruginosa (strain UCBPP-PA14) GN=def PE=3 SV=1	tr|Q02V62|Q02V62_PSEAB	19 kDa	0	1	0	0	0	0	0	0
Untreated Biofilm 1	WT_1_3933	Peptide deformylase OS=Pseudomonas aeruginosa (strain UCBPP-PA14) GN=def PE=3 SV=1	tr|Q02IU1|Q02IU1_PSEAB	20 kDa	0	0	0	0	0	0	1	1
Untreated Biofilm 1	WT_1_3933	GTPase Der OS=Pseudomonas aeruginosa (strain UCBPP-PA14) GN=der PE=3 SV=1	sp|Q02RV3|DER_PSEAB	55 kDa	1	0	1	1	1	0	0	1
Untreated Biofilm 1	WT_1_3933	Ecotin OS=Pseudomonas aeruginosa (strain UCBPP-PA14) GN=eco PE=3 SV=1	sp|Q02NQ8|ECOT_PSEAB	17 kDa	0	0	0	1	1	1	0	1
Untreated Biofilm 1	WT_1_3933	Elongation factor P OS=Pseudomonas aeruginosa (strain UCBPP-PA14) GN=efp PE=3 SV=1	sp|Q02P14|EFP_PSEAB	21 kDa	2	1	1	2	0	1	0	3
Untreated Biofilm 1	WT_1_3933	Enolase OS=Pseudomonas aeruginosa (strain UCBPP-PA14) GN=eno PE=3 SV=1	sp|Q02RA7|ENO_PSEAB	45 kDa	1	5	2	5	4	4	2	2
Untreated Biofilm 1	WT_1_3933	Fructose-1,6-bisphosphatase class 1 OS=Pseudomonas aeruginosa (strain UCBPP-PA14) GN=fbp PE=3 SV=1	sp|Q02EQ6|F16PA_PSEAB	37 kDa	1	1	0	0	0	2	0	1
Untreated Biofilm 1	WT_1_3933	Fructose-1,6-bisphosphate aldolase OS=Pseudomonas aeruginosa (strain UCBPP-PA14) GN=fda PE=4 SV=1	tr|Q02TL0|Q02TL0_PSEAB	39 kDa	4	8	4	6	4	3	3	7
Untreated Biofilm 1	WT_1_3933	Ferredoxin--NADP+ reductase OS=Pseudomonas aeruginosa (strain UCBPP-PA14) GN=fpr PE=4 SV=1	tr|Q02QN4|Q02QN4_PSEAB	30 kDa	0	1	1	2	1	1	3	1
Untreated Biofilm 1	WT_1_3933	Ribosome-recycling factor OS=Pseudomonas aeruginosa (strain UCBPP-PA14) GN=frr PE=3 SV=1	sp|Q02RC5|RRF_PSEAB	20 kDa	5	2	0	4	0	2	1	2
Untreated Biofilm 1	WT_1_3933	Ferric uptake regulation protein OS=Pseudomonas aeruginosa (strain UCBPP-PA14) GN=fur PE=4 SV=1	tr|Q02FQ8|Q02FQ8_PSEAB	15 kDa	1	1	1	2	1	3	4	3
Untreated Biofilm 1	WT_1_3933	Glycine betaine transmethylase OS=Pseudomonas aeruginosa (strain UCBPP-PA14) GN=gbt PE=4 SV=1	tr|Q02PP5|Q02PP5_PSEAB	71 kDa	0	0	1	0	0	0	0	0
Untreated Biofilm 1	WT_1_3933	Gamma-glutamyltranspeptidase OS=Pseudomonas aeruginosa (strain UCBPP-PA14) GN=ggt PE=4 SV=1	tr|Q02JH9|Q02JH9_PSEAB	60 kDa	0	0	0	0	0	1	0	0
Untreated Biofilm 1	WT_1_3933	GDP-D-mannose dehydratase OS=Pseudomonas aeruginosa (strain UCBPP-PA14) GN=gmd PE=4 SV=1	tr|Q02DQ6|Q02DQ6_PSEAB	36 kDa	0	0	0	0	0	1	0	0
Untreated Biofilm 1	WT_1_3933	Protein hfq OS=Pseudomonas aeruginosa (strain UCBPP-PA14) GN=hfq PE=3 SV=1	sp|Q02F74|HFQ_PSEAB	9 kDa	2	2	2	1	7	10	4	5
Untreated Biofilm 1	WT_1_3933	Homoserine dehydrogenase OS=Pseudomonas aeruginosa (strain UCBPP-PA14) GN=hom PE=3 SV=1	tr|Q02RK9|Q02RK9_PSEAB	46 kDa	0	0	1	0	0	0	0	0
Untreated Biofilm 1	WT_1_3933	4-hydroxyphenylpyruvate dioxygenase OS=Pseudomonas aeruginosa (strain UCBPP-PA14) GN=hpd PE=3 SV=1	tr|Q02I25|Q02I25_PSEAB	40 kDa	9	4	10	9	6	5	4	10
Untreated Biofilm 1	WT_1_3933	Isocitrate dehydrogenase [NADP] OS=Pseudomonas aeruginosa (strain UCBPP-PA14) GN=icd PE=3 SV=1	tr|Q02NB5|Q02NB5_PSEAB	46 kDa	14	5	12	7	7	7	7	5
Untreated Biofilm 1	WT_1_3933	Monomeric isocitrate dehydrogenase OS=Pseudomonas aeruginosa (strain UCBPP-PA14) GN=idh PE=3 SV=1	tr|Q02NB6|Q02NB6_PSEAB	82 kDa	10	3	1	4	3	1	1	0
Untreated Biofilm 1	WT_1_3933	Leucine dehydrogenase OS=Pseudomonas aeruginosa (strain UCBPP-PA14) GN=ldh PE=3 SV=1	tr|Q02QQ7|Q02QQ7_PSEAB	36 kDa	1	0	0	0	1	0	0	1
Untreated Biofilm 1	WT_1_3933	Lon protease OS=Pseudomonas aeruginosa (strain UCBPP-PA14) GN=lon PE=3 SV=1	tr|Q02HT1|Q02HT1_PSEAB	89 kDa	5	0	0	3	1	2	1	4
Untreated Biofilm 1	WT_1_3933	Lon protease OS=Pseudomonas aeruginosa (strain UCBPP-PA14) GN=lon PE=3 SV=1	tr|Q02KU6|Q02KU6_PSEAB	89 kDa	1	3	2	2	1	0	1	0
Untreated Biofilm 1	WT_1_3933	Methionine aminopeptidase OS=Pseudomonas aeruginosa (strain UCBPP-PA14) GN=map PE=3 SV=1	tr|Q02RC9|Q02RC9_PSEAB	29 kDa	1	2	0	1	1	0	0	1
Untreated Biofilm 1	WT_1_3933	UDP-N-acetylmuramate:L-alanyl-gamma-D-glutamyl-meso-diaminopimelate ligase OS=Pseudomonas aeruginosa (strain UCBPP-PA14) GN=mpl PE=3 SV=1	tr|Q02SI7|Q02SI7_PSEAB	48 kDa	0	0	1	0	1	1	1	0
Untreated Biofilm 1	WT_1_3933	Putative uncharacterized protein mrp OS=Pseudomonas aeruginosa (strain UCBPP-PA14) GN=mrp PE=4 SV=1	tr|Q02QX0|Q02QX0_PSEAB	39 kDa	1	1	2	2	2	1	2	0
Untreated Biofilm 1	WT_1_3933	Nucleoside diphosphate kinase OS=Pseudomonas aeruginosa (strain UCBPP-PA14) GN=ndk PE=3 SV=1	sp|Q02RW1|NDK_PSEAB	16 kDa	4	3	3	4	4	4	5	5
Untreated Biofilm 1	WT_1_3933	Endonuclease III OS=Pseudomonas aeruginosa (strain UCBPP-PA14) GN=nth PE=4 SV=1	tr|Q02QY4|Q02QY4_PSEAB	24 kDa	0	0	0	0	0	0	0	1
Untreated Biofilm 1	WT_1_3933	Nonspecific ribonucleoside hydrolase OS=Pseudomonas aeruginosa (strain UCBPP-PA14) GN=nuh PE=4 SV=1	tr|Q02UT6|Q02UT6_PSEAB	35 kDa	1	1	2	3	4	1	3	3
Untreated Biofilm 1	WT_1_3933	GTPase obg OS=Pseudomonas aeruginosa (strain UCBPP-PA14) GN=obg PE=3 SV=1	sp|Q02GB1|OBG_PSEAB	44 kDa	1	1	1	0	0	0	1	0
Untreated Biofilm 1	WT_1_3933	Proline iminopeptidase OS=Pseudomonas aeruginosa (strain UCBPP-PA14) GN=pap PE=3 SV=1	tr|Q02ET7|Q02ET7_PSEAB	37 kDa	1	1	0	0	1	1	0	1
Untreated Biofilm 1	WT_1_3933	Glucose-6-phosphate isomerase OS=Pseudomonas aeruginosa (strain UCBPP-PA14) GN=pgi PE=3 SV=1	sp|Q02FU0|G6PI_PSEAB	62 kDa	1	0	0	0	0	0	0	0
Untreated Biofilm 1	WT_1_3933	Phosphoglycerate kinase OS=Pseudomonas aeruginosa (strain UCBPP-PA14) GN=pgk PE=3 SV=1	sp|Q02TL3|PGK_PSEAB	40 kDa	2	3	5	3	2	2	2	1
Untreated Biofilm 1	WT_1_3933	Polyribonucleotide nucleotidyltransferase OS=Pseudomonas aeruginosa (strain UCBPP-PA14) GN=pnp PE=3 SV=1	sp|Q02FT2|PNP_PSEAB	75 kDa	18	13	9	15	13	10	6	7
Untreated Biofilm 1	WT_1_3933	Inorganic pyrophosphatase OS=Pseudomonas aeruginosa (strain UCBPP-PA14) GN=ppa PE=3 SV=1	tr|Q02SJ8|Q02SJ8_PSEAB	19 kDa	2	0	0	1	1	1	0	0
Untreated Biofilm 1	WT_1_3933	Phosphoenolpyruvate carboxylase OS=Pseudomonas aeruginosa (strain UCBPP-PA14) GN=ppc PE=3 SV=1	tr|Q02RF9|Q02RF9_PSEAB	98 kDa	1	2	0	0	0	0	0	1
Untreated Biofilm 1	WT_1_3933	Polyphosphate kinase OS=Pseudomonas aeruginosa (strain UCBPP-PA14) GN=ppk PE=3 SV=1	tr|Q02EC2|Q02EC2_PSEAB	83 kDa	2	1	1	0	0	0	0	0
Untreated Biofilm 1	WT_1_3933	Exopolyphosphatase OS=Pseudomonas aeruginosa (strain UCBPP-PA14) GN=ppx PE=4 SV=1	tr|Q02EC3|Q02EC3_PSEAB	56 kDa	0	0	0	0	1	0	0	0
Untreated Biofilm 1	WT_1_3933	Putative activator of alkane oxidation OS=Pseudomonas aeruginosa (strain UCBPP-PA14) GN=pra PE=4 SV=1	tr|Q02G87|Q02G87_PSEAB	16 kDa	0	0	1	0	2	1	2	1
Untreated Biofilm 1	WT_1_3933	Ribose-phosphate pyrophosphokinase OS=Pseudomonas aeruginosa (strain UCBPP-PA14) GN=prs PE=3 SV=1	tr|Q02G04|Q02G04_PSEAB	34 kDa	7	1	3	6	3	0	1	1
Untreated Biofilm 1	WT_1_3933	Phosphatidylserine decarboxylase proenzyme OS=Pseudomonas aeruginosa (strain UCBPP-PA14) GN=psd PE=3 SV=1	sp|Q02F61|PSD_PSEAB	32 kDa	0	0	0	0	0	1	0	0
Untreated Biofilm 1	WT_1_3933	Phosphate acetyltransferase OS=Pseudomonas aeruginosa (strain UCBPP-PA14) GN=pta PE=3 SV=1	tr|Q02HZ3|Q02HZ3_PSEAB	76 kDa	1	1	0	1	0	0	1	0
Untreated Biofilm 1	WT_1_3933	Quinone oxidoreductase OS=Pseudomonas aeruginosa (strain UCBPP-PA14) GN=qor PE=4 SV=1	tr|Q02V58|Q02V58_PSEAB	35 kDa	0	0	0	0	1	2	0	1
Untreated Biofilm 1	WT_1_3933	Putative quinone oxidoreductase OS=Pseudomonas aeruginosa (strain UCBPP-PA14) GN=qor PE=4 SV=1	tr|Q02Q87|Q02Q87_PSEAB	33 kDa	0	0	0	0	0	0	1	0
Untreated Biofilm 1	WT_1_3933	Transcription termination factor Rho OS=Pseudomonas aeruginosa (strain UCBPP-PA14) GN=rho PE=3 SV=1	tr|Q02EC5|Q02EC5_PSEAB	47 kDa	3	6	3	5	9	6	0	6
Untreated Biofilm 1	WT_1_3933	Ribosome modulation factor OS=Pseudomonas aeruginosa (strain UCBPP-PA14) GN=rmf PE=3 SV=1	tr|Q02PL4|Q02PL4_PSEAB	8 kDa	1	0	0	0	0	0	1	0
Untreated Biofilm 1	WT_1_3933	Ribonuclease 3 OS=Pseudomonas aeruginosa (strain UCBPP-PA14) GN=rnc PE=3 SV=1	sp|Q02HS2|RNC_PSEAB	26 kDa	0	0	1	0	0	0	0	0
Untreated Biofilm 1	WT_1_3933	Ribonuclease E OS=Pseudomonas aeruginosa (strain UCBPP-PA14) GN=rne PE=4 SV=1	tr|Q02PD9|Q02PD9_PSEAB	117 kDa	10	8	3	8	4	5	5	5
Untreated Biofilm 1	WT_1_3933	Ribonuclease R OS=Pseudomonas aeruginosa (strain UCBPP-PA14) GN=rnr PE=3 SV=1	tr|Q02F81|Q02F81_PSEAB	100 kDa	2	1	0	0	0	0	0	0
Untreated Biofilm 1	WT_1_3933	Ribonuclease PH OS=Pseudomonas aeruginosa (strain UCBPP-PA14) GN=rph PE=3 SV=1	sp|Q02E28|RNPH_PSEAB	26 kDa	0	0	0	1	1	1	0	1
Untreated Biofilm 1	WT_1_3933	Single-stranded DNA-binding protein OS=Pseudomonas aeruginosa (strain UCBPP-PA14) GN=ssb PE=4 SV=1	tr|Q02T49|Q02T49_PSEAB	19 kDa	2	2	2	2	1	1	1	1
Untreated Biofilm 1	WT_1_3933	Transaldolase OS=Pseudomonas aeruginosa (strain UCBPP-PA14) GN=tal PE=3 SV=1	sp|Q02NV3|TAL_PSEAB	34 kDa	2	2	3	3	2	3	4	2
Untreated Biofilm 1	WT_1_3933	Queuine tRNA-ribosyltransferase OS=Pseudomonas aeruginosa (strain UCBPP-PA14) GN=tgt PE=3 SV=1	sp|Q02RX7|TGT_PSEAB	41 kDa	0	0	0	1	0	0	0	1
Untreated Biofilm 1	WT_1_3933	Trigger factor OS=Pseudomonas aeruginosa (strain UCBPP-PA14) GN=tig PE=3 SV=1	sp|Q02KU3|TIG_PSEAB	49 kDa	9	10	9	10	5	6	6	3
Untreated Biofilm 1	WT_1_3933	Probable thiol peroxidase OS=Pseudomonas aeruginosa (strain UCBPP-PA14) GN=tpx PE=3 SV=1	tr|Q02MY1|Q02MY1_PSEAB	17 kDa	0	1	0	1	3	5	4	2
Untreated Biofilm 1	WT_1_3933	Elongation factor Ts OS=Pseudomonas aeruginosa (strain UCBPP-PA14) GN=tsf PE=3 SV=1	sp|Q02RC7|EFTS_PSEAB	31 kDa	16	8	12	11	13	11	9	10
Untreated Biofilm 1	WT_1_3933	Cyclic AMP receptor-like protein OS=Pseudomonas aeruginosa (strain UCBPP-PA14) GN=vfr PE=4 SV=1	tr|Q02TB4|Q02TB4_PSEAB	24 kDa	3	1	0	0	0	0	0	0
Untreated Biofilm 1	WT_1_3933	Putative endoribonuclease L-PSP family protein OS=Pseudomonas aeruginosa (strain UCBPP-PA14) GN=PA14_70010 PE=4 SV=1	tr|Q02E59|Q02E59_PSEAB	13 kDa	1	0	1	0	0	2	1	1
Untreated Biofilm 1	WT_1_3933	Putative uncharacterized protein OS=Pseudomonas aeruginosa (strain UCBPP-PA14) GN=PA14_40080 PE=4 SV=1	tr|Q02L36|Q02L36_PSEAB	35 kDa	0	0	0	0	0	1	0	0
Untreated Biofilm 1	WT_1_3933	Putative acyltransferase OS=Pseudomonas aeruginosa (strain UCBPP-PA14) GN=PA14_30090 PE=4 SV=1	tr|Q02NC3|Q02NC3_PSEAB	16 kDa	1	0	0	0	0	0	0	0
Untreated Biofilm 1	WT_1_3933	Putative uncharacterized protein OS=Pseudomonas aeruginosa (strain UCBPP-PA14) GN=PA14_30100 PE=4 SV=1	tr|Q02NC2|Q02NC2_PSEAB	44 kDa	2	1	0	0	0	0	0	0
Untreated Biofilm 1	WT_1_3933	Putative lysin domain OS=Pseudomonas aeruginosa (strain UCBPP-PA14) GN=PA14_00210 PE=4 SV=1	tr|Q02V61|Q02V61_PSEAB	38 kDa	3	0	0	1	0	1	0	1
Untreated Biofilm 1	WT_1_3933	Putative anthranilate phosphoribosyltransferase OS=Pseudomonas aeruginosa (strain UCBPP-PA14) GN=PA14_30360 PE=4 SV=1	tr|Q02NA1|Q02NA1_PSEAB	37 kDa	0	0	0	0	1	0	0	0
Untreated Biofilm 1	WT_1_3933	Putative uncharacterized protein OS=Pseudomonas aeruginosa (strain UCBPP-PA14) GN=PA14_10380 PE=4 SV=1	tr|Q02SV5|Q02SV5_PSEAB	10 kDa	1	1	2	1	1	0	2	1
Untreated Biofilm 1	WT_1_3933	Putative uncharacterized protein OS=Pseudomonas aeruginosa (strain UCBPP-PA14) GN=PA14_00470 PE=4 SV=1	tr|Q02V42|Q02V42_PSEAB	8 kDa	0	0	0	0	1	0	1	0
Untreated Biofilm 1	WT_1_3933	Putative endoribonuclease L-PSP OS=Pseudomonas aeruginosa (strain UCBPP-PA14) GN=PA14_70480 PE=4 SV=1	tr|Q02E23|Q02E23_PSEAB	14 kDa	2	4	2	0	1	4	2	1
Untreated Biofilm 1	WT_1_3933	Putative lipoprotein OS=Pseudomonas aeruginosa (strain UCBPP-PA14) GN=PA14_70490 PE=4 SV=1	tr|Q02E22|Q02E22_PSEAB	26 kDa	0	1	0	0	0	0	0	0
Untreated Biofilm 1	WT_1_3933	Putative uncharacterized protein OS=Pseudomonas aeruginosa (strain UCBPP-PA14) GN=PA14_20520 PE=4 SV=1	tr|Q02QK3|Q02QK3_PSEAB	99 kDa	1	0	0	0	0	0	0	0
Untreated Biofilm 1	WT_1_3933	Putative transcriptional regulator, GntR family OS=Pseudomonas aeruginosa (strain UCBPP-PA14) GN=PA14_10530 PE=4 SV=1	tr|Q02SU6|Q02SU6_PSEAB	52 kDa	1	0	1	1	1	0	0	0
Untreated Biofilm 1	WT_1_3933	Putative ATP-dependent protease OS=Pseudomonas aeruginosa (strain UCBPP-PA14) GN=PA14_60550 PE=4 SV=1	tr|Q02GA1|Q02GA1_PSEAB	90 kDa	0	0	2	0	0	0	0	0
Untreated Biofilm 1	WT_1_3933	Putative uncharacterized protein OS=Pseudomonas aeruginosa (strain UCBPP-PA14) GN=PA14_10560 PE=4 SV=1	tr|Q02SU3|Q02SU3_PSEAB	18 kDa	0	0	0	1	2	0	2	1
Untreated Biofilm 1	WT_1_3933	Putative uncharacterized protein OS=Pseudomonas aeruginosa (strain UCBPP-PA14) GN=PA14_50570 PE=4 SV=1	tr|Q02IN6|Q02IN6_PSEAB	86 kDa	0	0	1	0	1	1	0	0
Untreated Biofilm 1	WT_1_3933	Putative signal transduction protein OS=Pseudomonas aeruginosa (strain UCBPP-PA14) GN=PA14_70580 PE=4 SV=1	tr|Q02E16|Q02E16_PSEAB	51 kDa	1	1	0	0	0	0	0	0
Untreated Biofilm 1	WT_1_3933	Putative uncharacterized protein OS=Pseudomonas aeruginosa (strain UCBPP-PA14) GN=PA14_50630 PE=4 SV=1	tr|Q02IN1|Q02IN1_PSEAB	24 kDa	0	1	1	0	0	3	1	1
Untreated Biofilm 1	WT_1_3933	Putative cysteine synthase OS=Pseudomonas aeruginosa (strain UCBPP-PA14) GN=PA14_50660 PE=4 SV=1	tr|Q02IM8|Q02IM8_PSEAB	40 kDa	0	1	0	0	0	0	0	0
Untreated Biofilm 1	WT_1_3933	Putative uncharacterized protein OS=Pseudomonas aeruginosa (strain UCBPP-PA14) GN=PA14_00670 PE=4 SV=1	tr|Q02V25|Q02V25_PSEAB	18 kDa	1	0	1	1	0	0	0	1
Untreated Biofilm 1	WT_1_3933	Putative uncharacterized protein OS=Pseudomonas aeruginosa (strain UCBPP-PA14) GN=PA14_50740 PE=4 SV=1	tr|Q02IM0|Q02IM0_PSEAB	16 kDa	10	9	11	6	15	17	19	17
Untreated Biofilm 1	WT_1_3933	Putative chemotaxis signal transduction protein OS=Pseudomonas aeruginosa (strain UCBPP-PA14) GN=PA14_20750 PE=4 SV=1	tr|Q02QI3|Q02QI3_PSEAB	34 kDa	1	0	0	1	1	0	1	0
Untreated Biofilm 1	WT_1_3933	Putative two-component response regulator OS=Pseudomonas aeruginosa (strain UCBPP-PA14) GN=PA14_70790 PE=4 SV=1	tr|Q02DZ8|Q02DZ8_PSEAB	32 kDa	0	0	0	1	0	0	0	0
Untreated Biofilm 1	WT_1_3933	Putative ABC transporter, ATP-binding protein OS=Pseudomonas aeruginosa (strain UCBPP-PA14) GN=PA14_60800 PE=3 SV=1	tr|Q02G82|Q02G82_PSEAB	61 kDa	5	5	5	6	3	4	3	4
Untreated Biofilm 1	WT_1_3933	Putative nitroreductase OS=Pseudomonas aeruginosa (strain UCBPP-PA14) GN=PA14_30800 PE=4 SV=1	tr|Q02N66|Q02N66_PSEAB	22 kDa	1	1	3	1	1	2	0	1
Untreated Biofilm 1	WT_1_3933	Putative uncharacterized protein OS=Pseudomonas aeruginosa (strain UCBPP-PA14) GN=PA14_00820 PE=4 SV=1	tr|Q02V10|Q02V10_PSEAB	32 kDa	1	4	3	2	2	4	3	5
Untreated Biofilm 1	WT_1_3933	Putative two-component response regulator OS=Pseudomonas aeruginosa (strain UCBPP-PA14) GN=PA14_30830 PE=4 SV=1	tr|Q02N63|Q02N63_PSEAB	51 kDa	0	0	0	0	1	0	0	0
Untreated Biofilm 1	WT_1_3933	Putative phosphate ABC transporter, periplasmic phosphate-binding protein OS=Pseudomonas aeruginosa (strain UCBPP-PA14) GN=PA14_70860 PE=4 SV=1	tr|Q02DZ3|Q02DZ3_PSEAB	34 kDa	0	0	1	2	3	7	6	5
Untreated Biofilm 1	WT_1_3933	Putative sterol carrier protein OS=Pseudomonas aeruginosa (strain UCBPP-PA14) GN=PA14_40860 PE=4 SV=1	tr|Q02KX3|Q02KX3_PSEAB	11 kDa	0	0	0	0	0	1	0	0
Untreated Biofilm 1	WT_1_3933	Probable outer membrane protein OS=Pseudomonas aeruginosa (strain UCBPP-PA14) GN=PA14_50880 PE=3 SV=1	tr|Q02IK7|Q02IK7_PSEAB	22 kDa	3	1	2	2	1	3	1	3
Untreated Biofilm 1	WT_1_3933	Putative short-chain dehydrogenase OS=Pseudomonas aeruginosa (strain UCBPP-PA14) GN=PA14_40890 PE=4 SV=1	tr|Q02KX1|Q02KX1_PSEAB	27 kDa	1	0	0	0	0	0	1	1
Untreated Biofilm 1	WT_1_3933	Putative long-chain acyl-CoA thioester hydrolase OS=Pseudomonas aeruginosa (strain UCBPP-PA14) GN=PA14_70930 PE=4 SV=1	tr|Q02DZ1|Q02DZ1_PSEAB	15 kDa	0	0	0	0	0	0	0	1
Untreated Biofilm 1	WT_1_3933	Putative uncharacterized protein OS=Pseudomonas aeruginosa (strain UCBPP-PA14) GN=PA14_00940 PE=4 SV=1	tr|Q02V01|Q02V01_PSEAB	48 kDa	1	0	0	1	0	0	0	0
Untreated Biofilm 1	WT_1_3933	Putative uncharacterized protein OS=Pseudomonas aeruginosa (strain UCBPP-PA14) GN=PA14_60970 PE=4 SV=1	tr|Q02G69|Q02G69_PSEAB	15 kDa	0	0	0	0	0	0	1	1
Untreated Biofilm 1	WT_1_3933	Putative short chain dehydrogenas OS=Pseudomonas aeruginosa (strain UCBPP-PA14) GN=PA14_20980 PE=4 SV=1	tr|Q02QG4|Q02QG4_PSEAB	32 kDa	0	2	0	0	0	0	0	2
Untreated Biofilm 1	WT_1_3933	Putative Enoyl-CoA hydratase OS=Pseudomonas aeruginosa (strain UCBPP-PA14) GN=PA14_40980 PE=3 SV=1	tr|Q02KW4|Q02KW4_PSEAB	30 kDa	1	0	0	0	1	0	0	0
Untreated Biofilm 1	WT_1_3933	Putative uncharacterized protein OS=Pseudomonas aeruginosa (strain UCBPP-PA14) GN=PA14_01020 PE=4 SV=1	tr|Q02UZ5|Q02UZ5_PSEAB	56 kDa	2	1	1	3	2	0	2	0
Untreated Biofilm 1	WT_1_3933	Putative uncharacterized protein OS=Pseudomonas aeruginosa (strain UCBPP-PA14) GN=PA14_01030 PE=4 SV=1	tr|Q02UZ4|Q02UZ4_PSEAB	17 kDa	1	3	2	2	2	2	4	1
Untreated Biofilm 1	WT_1_3933	Putative uncharacterized protein OS=Pseudomonas aeruginosa (strain UCBPP-PA14) GN=PA14_31060 PE=4 SV=1	tr|Q02N42|Q02N42_PSEAB	23 kDa	0	0	0	0	0	0	0	1
Untreated Biofilm 1	WT_1_3933	Putative nonribosomal peptide synthetase OS=Pseudomonas aeruginosa (strain UCBPP-PA14) GN=PA14_11140 PE=4 SV=1	tr|Q02SP4|Q02SP4_PSEAB	111 kDa	8	7	6	4	4	0	0	1
Untreated Biofilm 1	WT_1_3933	Putative ABC-type phosphate/phosphonate transport system, periplasmic component OS=Pseudomonas aeruginosa (strain UCBPP-PA14) GN=PA14_21175 PE=4 SV=1	tr|Q02QE7|Q02QE7_PSEAB	36 kDa	0	0	0	0	0	0	1	0
Untreated Biofilm 1	WT_1_3933	Putative hemolysin activation/secretion protein OS=Pseudomonas aeruginosa (strain UCBPP-PA14) GN=PA14_61190 PE=4 SV=1	tr|Q02G52|Q02G52_PSEAB	63 kDa	0	0	0	0	5	1	2	5
Untreated Biofilm 1	WT_1_3933	Putative uncharacterized protein OS=Pseudomonas aeruginosa (strain UCBPP-PA14) GN=PA14_61200 PE=4 SV=1	tr|Q02G51|Q02G51_PSEAB	203 kDa	0	0	1	0	0	1	3	2
Untreated Biofilm 1	WT_1_3933	Putative uncharacterized protein OS=Pseudomonas aeruginosa (strain UCBPP-PA14) GN=PA14_21220 PE=4 SV=1	tr|Q02QE3|Q02QE3_PSEAB	16 kDa	6	9	6	8	9	4	9	6
Untreated Biofilm 1	WT_1_3933	Carbonic anhydrase OS=Pseudomonas aeruginosa (strain UCBPP-PA14) GN=PA14_01240 PE=3 SV=1	tr|Q02UX6|Q02UX6_PSEAB	27 kDa	0	1	1	1	0	2	1	1
Untreated Biofilm 1	WT_1_3933	Putative lipoprotein OS=Pseudomonas aeruginosa (strain UCBPP-PA14) GN=PA14_51260 PE=4 SV=1	tr|Q02IH6|Q02IH6_PSEAB	43 kDa	0	2	2	3	2	1	2	3
Untreated Biofilm 1	WT_1_3933	Putative lipoprotein OS=Pseudomonas aeruginosa (strain UCBPP-PA14) GN=PA14_61290 PE=3 SV=1	tr|Q02G44|Q02G44_PSEAB	29 kDa	0	0	0	0	0	0	2	1
Untreated Biofilm 1	WT_1_3933	Putative lipoprotein OS=Pseudomonas aeruginosa (strain UCBPP-PA14) GN=PA14_61390 PE=4 SV=1	tr|Q02G35|Q02G35_PSEAB	21 kDa	3	3	2	4	1	2	2	3
Untreated Biofilm 1	WT_1_3933	Putative uncharacterized protein OS=Pseudomonas aeruginosa (strain UCBPP-PA14) GN=PA14_71450 PE=4 SV=1	tr|Q02DU7|Q02DU7_PSEAB	23 kDa	0	0	0	0	1	0	0	0
Untreated Biofilm 1	WT_1_3933	Putative hemolysin OS=Pseudomonas aeruginosa (strain UCBPP-PA14) GN=PA14_01490 PE=4 SV=1	tr|Q02UV6|Q02UV6_PSEAB	15 kDa	2	1	2	1	3	2	3	3
Untreated Biofilm 1	WT_1_3933	Putative short-chain dehydrogenase OS=Pseudomonas aeruginosa (strain UCBPP-PA14) GN=PA14_31510 PE=3 SV=1	tr|Q02N03|Q02N03_PSEAB	26 kDa	0	1	1	0	1	1	0	0
Untreated Biofilm 1	WT_1_3933	Putative uncharacterized protein OS=Pseudomonas aeruginosa (strain UCBPP-PA14) GN=PA14_21510 PE=4 SV=1	tr|Q02QC2|Q02QC2_PSEAB	15 kDa	0	0	0	0	0	0	0	1
Untreated Biofilm 1	WT_1_3933	Putative acyl-CoA thiolase OS=Pseudomonas aeruginosa (strain UCBPP-PA14) GN=PA14_31530 PE=3 SV=1	tr|Q02N02|Q02N02_PSEAB	41 kDa	4	0	3	3	1	0	0	1
Untreated Biofilm 1	WT_1_3933	Putative sugar nucleotide epimerase OS=Pseudomonas aeruginosa (strain UCBPP-PA14) GN=PA14_61590 PE=4 SV=1	tr|Q02G18|Q02G18_PSEAB	34 kDa	0	1	0	0	0	0	0	0
Untreated Biofilm 1	WT_1_3933	Putative regulator of ribonuclease activity OS=Pseudomonas aeruginosa (strain UCBPP-PA14) GN=PA14_41640 PE=3 SV=1	sp|Q02KR3|RRAAH_PSEAB	17 kDa	0	0	0	0	1	0	1	0
Untreated Biofilm 1	WT_1_3933	Putative membrain protein OS=Pseudomonas aeruginosa (strain UCBPP-PA14) GN=PA14_41710 PE=4 SV=1	tr|Q02KQ8|Q02KQ8_PSEAB	57 kDa	1	0	1	0	1	0	0	0
Untreated Biofilm 1	WT_1_3933	Putative uncharacterized protein OS=Pseudomonas aeruginosa (strain UCBPP-PA14) GN=PA14_61720 PE=4 SV=1	tr|Q02G07|Q02G07_PSEAB	66 kDa	0	0	0	0	0	1	0	0
Untreated Biofilm 1	WT_1_3933	Putative uncharacterized protein OS=Pseudomonas aeruginosa (strain UCBPP-PA14) GN=PA14_01730 PE=4 SV=1	tr|Q02UT8|Q02UT8_PSEAB	34 kDa	4	5	5	2	0	1	1	0
Untreated Biofilm 1	WT_1_3933	Probable acetyltransferase OS=Pseudomonas aeruginosa (strain UCBPP-PA14) GN=PA14_11750 PE=4 SV=1	tr|Q02SJ3|Q02SJ3_PSEAB	18 kDa	1	0	0	0	1	1	2	0
Untreated Biofilm 1	WT_1_3933	Putative nucleoside 2-deoxyribosyltransferase OS=Pseudomonas aeruginosa (strain UCBPP-PA14) GN=PA14_01780 PE=4 SV=1	tr|Q02UT4|Q02UT4_PSEAB	22 kDa	0	0	0	0	0	1	0	1
Untreated Biofilm 1	WT_1_3933	Putative aldehyde dehydrogenase OS=Pseudomonas aeruginosa (strain UCBPP-PA14) GN=PA14_11810 PE=3 SV=1	tr|Q02SI9|Q02SI9_PSEAB	55 kDa	1	4	2	5	12	7	13	11
Untreated Biofilm 1	WT_1_3933	Peptidyl-prolyl cis-trans isomerase OS=Pseudomonas aeruginosa (strain UCBPP-PA14) GN=PA14_21820 PE=4 SV=1	tr|Q02Q94|Q02Q94_PSEAB	27 kDa	6	3	4	4	0	4	4	3
Untreated Biofilm 1	WT_1_3933	Probable dna-binding stress protein OS=Pseudomonas aeruginosa (strain UCBPP-PA14) GN=PA14_51830 PE=3 SV=1	tr|Q02IC4|Q02IC4_PSEAB	17 kDa	2	5	1	3	4	3	4	2
Untreated Biofilm 1	WT_1_3933	Probable cold-shock protein OS=Pseudomonas aeruginosa (strain UCBPP-PA14) GN=PA14_51840 PE=3 SV=1	tr|Q02IC3|Q02IC3_PSEAB	22 kDa	0	0	0	1	1	0	0	0
Untreated Biofilm 1	WT_1_3933	Putative uncharacterized protein OS=Pseudomonas aeruginosa (strain UCBPP-PA14) GN=PA14_71840 PE=4 SV=1	tr|Q02DR8|Q02DR8_PSEAB	80 kDa	1	0	0	0	0	0	0	0
Untreated Biofilm 1	WT_1_3933	Putative uncharacterized protein OS=Pseudomonas aeruginosa (strain UCBPP-PA14) GN=PA14_71850 PE=4 SV=1	tr|Q02DR7|Q02DR7_PSEAB	106 kDa	0	0	0	1	0	0	0	0
Untreated Biofilm 1	WT_1_3933	Putative protease OS=Pseudomonas aeruginosa (strain UCBPP-PA14) GN=PA14_31850 PE=4 SV=1	tr|Q02MX8|Q02MX8_PSEAB	53 kDa	0	0	0	0	1	1	0	1
Untreated Biofilm 1	WT_1_3933	Putative uncharacterized protein OS=Pseudomonas aeruginosa (strain UCBPP-PA14) GN=PA14_51860 PE=4 SV=1	tr|Q02IC1|Q02IC1_PSEAB	23 kDa	0	0	0	0	0	0	1	0
Untreated Biofilm 1	WT_1_3933	Putative uncharacterized protein OS=Pseudomonas aeruginosa (strain UCBPP-PA14) GN=PA14_11890 PE=4 SV=1	tr|Q02SI4|Q02SI4_PSEAB	23 kDa	0	0	0	1	1	0	1	0
Untreated Biofilm 1	WT_1_3933	Putative HAD-superfamily hydrolase OS=Pseudomonas aeruginosa (strain UCBPP-PA14) GN=PA14_21900 PE=4 SV=1	tr|Q02Q86|Q02Q86_PSEAB	22 kDa	0	0	0	0	0	0	1	0
Untreated Biofilm 1	WT_1_3933	Putative uncharacterized protein OS=Pseudomonas aeruginosa (strain UCBPP-PA14) GN=PA14_11910 PE=4 SV=1	tr|Q02SI2|Q02SI2_PSEAB	17 kDa	0	0	1	0	2	1	2	1
Untreated Biofilm 1	WT_1_3933	Putative RND efflux membrane fusion protein OS=Pseudomonas aeruginosa (strain UCBPP-PA14) GN=PA14_01940 PE=4 SV=1	tr|Q02US2|Q02US2_PSEAB	40 kDa	0	0	1	0	0	0	0	0
Untreated Biofilm 1	WT_1_3933	Putative enoyl-CoA hydratase/isomerase OS=Pseudomonas aeruginosa (strain UCBPP-PA14) GN=PA14_41950 PE=4 SV=1	tr|Q02KN9|Q02KN9_PSEAB	24 kDa	1	1	0	1	1	0	0	2
Untreated Biofilm 1	WT_1_3933	Putative ABC transporter, periplasmic substrate-binding protein OS=Pseudomonas aeruginosa (strain UCBPP-PA14) GN=PA14_21960 PE=4 SV=1	tr|Q02Q81|Q02Q81_PSEAB	38 kDa	0	0	0	0	0	0	2	2
Untreated Biofilm 1	WT_1_3933	Putative uncharacterized protein OS=Pseudomonas aeruginosa (strain UCBPP-PA14) GN=PA14_41970 PE=4 SV=1	tr|Q02KN7|Q02KN7_PSEAB	18 kDa	4	0	1	0	0	1	0	1
Untreated Biofilm 1	WT_1_3933	Putative uncharacterized protein OS=Pseudomonas aeruginosa (strain UCBPP-PA14) GN=PA14_41980 PE=4 SV=1	tr|Q02KN6|Q02KN6_PSEAB	18 kDa	0	0	0	0	0	1	0	0
Untreated Biofilm 1	WT_1_3933	Putative outer membrane porin OS=Pseudomonas aeruginosa (strain UCBPP-PA14) GN=PA14_02020 PE=4 SV=1	tr|Q02UR6|Q02UR6_PSEAB	49 kDa	0	1	1	0	0	0	0	0
Untreated Biofilm 1	WT_1_3933	Paraquat-inducible protein B-like protein OS=Pseudomonas aeruginosa (strain UCBPP-PA14) GN=PA14_62020 PE=4 SV=1	tr|Q02FY5|Q02FY5_PSEAB (+1)	84 kDa	0	0	0	0	0	0	1	1
Untreated Biofilm 1	WT_1_3933	Putative uncharacterized protein OS=Pseudomonas aeruginosa (strain UCBPP-PA14) GN=PA14_52020 PE=4 SV=1	tr|Q02IA7|Q02IA7_PSEAB	37 kDa	0	0	0	0	1	0	0	0
Untreated Biofilm 1	WT_1_3933	Putative oxidoreductase OS=Pseudomonas aeruginosa (strain UCBPP-PA14) GN=PA14_42050 PE=4 SV=1	tr|Q02KN0|Q02KN0_PSEAB	36 kDa	1	0	0	0	1	0	0	0
Untreated Biofilm 1	WT_1_3933	Putative uncharacterized protein OS=Pseudomonas aeruginosa (strain UCBPP-PA14) GN=PA14_52060 PE=4 SV=1	tr|Q02IA4|Q02IA4_PSEAB	27 kDa	0	0	0	0	1	0	1	1
Untreated Biofilm 1	WT_1_3933	Putative uncharacterized protein OS=Pseudomonas aeruginosa (strain UCBPP-PA14) GN=PA14_52130 PE=4 SV=1	tr|Q02I98|Q02I98_PSEAB	49 kDa	0	0	1	0	1	0	1	0
Untreated Biofilm 1	WT_1_3933	Putative uncharacterized protein OS=Pseudomonas aeruginosa (strain UCBPP-PA14) GN=PA14_62190 PE=4 SV=1	tr|Q02FX4|Q02FX4_PSEAB	26 kDa	1	1	1	2	0	1	0	1
Untreated Biofilm 1	WT_1_3933	Putative uncharacterized protein OS=Pseudomonas aeruginosa (strain UCBPP-PA14) GN=PA14_12210 PE=4 SV=1	tr|Q02SF6|Q02SF6_PSEAB	23 kDa	0	0	0	1	1	2	2	2
Untreated Biofilm 1	WT_1_3933	Putative uncharacterized protein OS=Pseudomonas aeruginosa (strain UCBPP-PA14) GN=PA14_62230 PE=4 SV=1	tr|Q02FX2|Q02FX2_PSEAB	58 kDa	5	2	3	3	4	1	1	3
Untreated Biofilm 1	WT_1_3933	Putative acetyltransferase OS=Pseudomonas aeruginosa (strain UCBPP-PA14) GN=PA14_72260 PE=4 SV=1	tr|Q02DN4|Q02DN4_PSEAB	21 kDa	1	2	1	0	1	2	2	2
Untreated Biofilm 1	WT_1_3933	Putative uncharacterized protein OS=Pseudomonas aeruginosa (strain UCBPP-PA14) GN=PA14_32280 PE=4 SV=1	tr|Q02MV3|Q02MV3_PSEAB	23 kDa	0	0	0	1	0	1	0	0
Untreated Biofilm 1	WT_1_3933	Putative Mg2+ and Co2+ transporter CorC OS=Pseudomonas aeruginosa (strain UCBPP-PA14) GN=PA14_12300 PE=4 SV=1	tr|Q02SF1|Q02SF1_PSEAB	32 kDa	0	0	1	0	0	0	0	0
Untreated Biofilm 1	WT_1_3933	Putative uncharacterized protein OS=Pseudomonas aeruginosa (strain UCBPP-PA14) GN=PA14_52370 PE=4 SV=1	tr|Q02I79|Q02I79_PSEAB	47 kDa	0	0	0	0	1	0	0	0
Untreated Biofilm 1	WT_1_3933	Putative N-acetylmuramoyl-L-alanine amidase family protein OS=Pseudomonas aeruginosa (strain UCBPP-PA14) GN=PA14_72400 PE=4 SV=1	tr|Q02DM4|Q02DM4_PSEAB	29 kDa	0	0	0	0	0	0	0	1
Untreated Biofilm 1	WT_1_3933	Putative Zn-dependent oxidoreductase OS=Pseudomonas aeruginosa (strain UCBPP-PA14) GN=PA14_32420 PE=4 SV=1	tr|Q02MU0|Q02MU0_PSEAB	37 kDa	0	1	0	0	0	0	0	0
Untreated Biofilm 1	WT_1_3933	Putative zinc metallopeptidase OS=Pseudomonas aeruginosa (strain UCBPP-PA14) GN=PA14_62420 PE=4 SV=1	tr|Q02FV6|Q02FV6_PSEAB	32 kDa	0	0	0	1	0	0	0	0
Untreated Biofilm 1	WT_1_3933	Possible acyl-CoA dehydrogenase OS=Pseudomonas aeruginosa (strain UCBPP-PA14) GN=PA14_12450 PE=3 SV=1	tr|Q02SE1|Q02SE1_PSEAB	60 kDa	0	0	1	0	0	0	2	0
Untreated Biofilm 1	WT_1_3933	Putative transcriptional regulator, LysR family OS=Pseudomonas aeruginosa (strain UCBPP-PA14) GN=PA14_22470 PE=4 SV=1	tr|Q02Q38|Q02Q38_PSEAB	34 kDa	0	0	1	0	0	0	0	1
Untreated Biofilm 1	WT_1_3933	Putative uncharacterized protein OS=Pseudomonas aeruginosa (strain UCBPP-PA14) GN=PA14_22480 PE=4 SV=1	tr|Q02Q37|Q02Q37_PSEAB	11 kDa	0	0	0	0	0	1	0	0
Untreated Biofilm 1	WT_1_3933	Putative uncharacterized protein OS=Pseudomonas aeruginosa (strain UCBPP-PA14) GN=PA14_72520 PE=4 SV=1	tr|Q02DL3|Q02DL3_PSEAB	25 kDa	1	1	0	2	1	0	1	0
Untreated Biofilm 1	WT_1_3933	Putative ribonucleotide reductase OS=Pseudomonas aeruginosa (strain UCBPP-PA14) GN=PA14_72540 PE=4 SV=1	tr|Q02DL2|Q02DL2_PSEAB	83 kDa	4	4	2	4	1	1	0	2
Untreated Biofilm 1	WT_1_3933	Putative ABC transporter, periplasmic binding protein OS=Pseudomonas aeruginosa (strain UCBPP-PA14) GN=PA14_72640 PE=4 SV=1	tr|Q02DK4|Q02DK4_PSEAB	28 kDa	0	0	0	0	1	0	1	0
Untreated Biofilm 1	WT_1_3933	Putative uncharacterized protein OS=Pseudomonas aeruginosa (strain UCBPP-PA14) GN=PA14_62650 PE=4 SV=1	tr|Q02FT7|Q02FT7_PSEAB	119 kDa	1	0	0	0	1	1	2	0
Untreated Biofilm 1	WT_1_3933	Putative ABC-type uncharacterized transport system OS=Pseudomonas aeruginosa (strain UCBPP-PA14) GN=PA14_22650 PE=4 SV=1	tr|Q02Q21|Q02Q21_PSEAB	23 kDa	0	0	0	1	0	0	1	1
Untreated Biofilm 1	WT_1_3933	Putative amidase OS=Pseudomonas aeruginosa (strain UCBPP-PA14) GN=PA14_72660 PE=4 SV=1	tr|Q02DK2|Q02DK2_PSEAB	24 kDa	1	2	1	0	0	0	1	0
Untreated Biofilm 1	WT_1_3933	ABC-type transporter, periplasmic component OS=Pseudomonas aeruginosa (strain UCBPP-PA14) GN=PA14_22660 PE=4 SV=1	tr|Q02Q20|Q02Q20_PSEAB	33 kDa	0	0	0	0	0	2	0	1
Untreated Biofilm 1	WT_1_3933	Putative uncharacterized protein OS=Pseudomonas aeruginosa (strain UCBPP-PA14) GN=PA14_62680 PE=4 SV=1	tr|Q02FT4|Q02FT4_PSEAB	8 kDa	0	0	0	0	0	0	1	1
Untreated Biofilm 1	WT_1_3933	Putative glutamine synthetase OS=Pseudomonas aeruginosa (strain UCBPP-PA14) GN=PA14_72690 PE=3 SV=1	tr|Q02DK1|Q02DK1_PSEAB	48 kDa	0	1	0	0	0	0	0	0
Untreated Biofilm 1	WT_1_3933	*REV* Putative uncharacterized protein OS=Pseudomonas aeruginosa (strain UCBPP-PA14) GN=PA14_32770 PE=4 SV=1	r-tr|Q02MR3|Q02MR3_PSEAB	18 kDa	1	0	0	0	0	0	0	0
Untreated Biofilm 1	WT_1_3933	*REV* Putative uncharacterized protein OS=Pseudomonas aeruginosa (strain UCBPP-PA14) GN=PA14_32790 PE=4 SV=1	r-tr|Q02MR1|Q02MR1_PSEAB	532 kDa	0	0	0	0	0	1	0	0
Untreated Biofilm 1	WT_1_3933	Putative hydrolase, isochorismatase family OS=Pseudomonas aeruginosa (strain UCBPP-PA14) GN=PA14_42820 PE=4 SV=1	tr|Q02KG7|Q02KG7_PSEAB	21 kDa	0	0	0	0	1	0	0	0
Untreated Biofilm 1	WT_1_3933	Putative short chain dehydrogenase OS=Pseudomonas aeruginosa (strain UCBPP-PA14) GN=PA14_72840 PE=3 SV=1	tr|Q02DI7|Q02DI7_PSEAB	27 kDa	0	0	0	0	0	1	0	0
Untreated Biofilm 1	WT_1_3933	Bacteriohemerythrin OS=Pseudomonas aeruginosa (strain UCBPP-PA14) GN=PA14_42860 PE=3 SV=1	sp|Q02KG3|HEMTB_PSEAB	18 kDa	0	1	1	0	0	0	1	0
Untreated Biofilm 1	WT_1_3933	Putative uncharacterized protein OS=Pseudomonas aeruginosa (strain UCBPP-PA14) GN=PA14_32890 PE=4 SV=1	tr|Q02MQ3|Q02MQ3_PSEAB	8 kDa	0	0	1	0	0	0	0	0
Untreated Biofilm 1	WT_1_3933	Histone-like protein HU form N OS=Pseudomonas aeruginosa (strain UCBPP-PA14) GN=PA14_12900 PE=3 SV=1	tr|Q02SA9|Q02SA9_PSEAB	10 kDa	2	4	3	1	3	3	3	3
Untreated Biofilm 1	WT_1_3933	Putative uncharacterized protein OS=Pseudomonas aeruginosa (strain UCBPP-PA14) GN=PA14_32905 PE=4 SV=1	tr|Q02MQ2|Q02MQ2_PSEAB	58 kDa	0	0	0	0	1	1	1	0
Untreated Biofilm 1	WT_1_3933	Putative transcriptional regulator, IclR family OS=Pseudomonas aeruginosa (strain UCBPP-PA14) GN=PA14_02910 PE=4 SV=1	tr|Q02UJ9|Q02UJ9_PSEAB	28 kDa	0	0	0	0	0	0	1	0
Untreated Biofilm 1	WT_1_3933	Putative outer membrane protein OS=Pseudomonas aeruginosa (strain UCBPP-PA14) GN=PA14_42910 PE=4 SV=1	tr|Q02KF8|Q02KF8_PSEAB	33 kDa	0	0	1	0	0	1	0	0
Untreated Biofilm 1	WT_1_3933	Putative uncharacterized protein OS=Pseudomonas aeruginosa (strain UCBPP-PA14) GN=PA14_32950 PE=4 SV=1	tr|Q02MP9|Q02MP9_PSEAB	63 kDa	0	0	0	0	1	0	1	1
Untreated Biofilm 1	WT_1_3933	Putative ClpA/B-type protease OS=Pseudomonas aeruginosa (strain UCBPP-PA14) GN=PA14_42980 PE=3 SV=1	tr|Q02KF2|Q02KF2_PSEAB	96 kDa	0	0	1	0	1	0	0	0
Untreated Biofilm 1	WT_1_3933	Putative pterin-4-alpha-carbinolamine dehydratase OS=Pseudomonas aeruginosa (strain UCBPP-PA14) GN=PA14_53000 PE=3 SV=1	sp|Q02I31|PHS_PSEAB	13 kDa	1	2	1	2	0	1	0	0
Untreated Biofilm 1	WT_1_3933	Putative uncharacterized protein OS=Pseudomonas aeruginosa (strain UCBPP-PA14) GN=PA14_13010 PE=4 SV=1	tr|Q02SA0|Q02SA0_PSEAB	28 kDa	0	0	0	0	0	3	1	1
Untreated Biofilm 1	WT_1_3933	Putative uncharacterized protein OS=Pseudomonas aeruginosa (strain UCBPP-PA14) GN=PA14_43030 PE=4 SV=1	tr|Q02KE8|Q02KE8_PSEAB	56 kDa	0	0	1	1	0	0	1	1
Untreated Biofilm 1	WT_1_3933	Putative uncharacterized protein OS=Pseudomonas aeruginosa (strain UCBPP-PA14) GN=PA14_53040 PE=4 SV=1	tr|Q02I27|Q02I27_PSEAB	14 kDa	2	2	4	2	3	2	4	1
Untreated Biofilm 1	WT_1_3933	Putative CBS domain OS=Pseudomonas aeruginosa (strain UCBPP-PA14) GN=PA14_03090 PE=4 SV=1	tr|Q02UI5|Q02UI5_PSEAB	16 kDa	1	0	0	0	0	0	1	0
Untreated Biofilm 1	WT_1_3933	Putative uncharacterized protein OS=Pseudomonas aeruginosa (strain UCBPP-PA14) GN=PA14_13130 PE=4 SV=1	tr|Q02S92|Q02S92_PSEAB	70 kDa	0	0	0	1	1	1	4	0
Untreated Biofilm 1	WT_1_3933	Putative uncharacterized protein OS=Pseudomonas aeruginosa (strain UCBPP-PA14) GN=PA14_13140 PE=4 SV=1	tr|Q02S91|Q02S91_PSEAB	51 kDa	0	0	2	0	8	3	9	3
Untreated Biofilm 1	WT_1_3933	Putative cyclopropan-fatty-acyl-phospholipid synthase OS=Pseudomonas aeruginosa (strain UCBPP-PA14) GN=PA14_73140 PE=4 SV=1	tr|Q02DG2|Q02DG2_PSEAB	44 kDa	0	1	0	0	0	0	0	0
Untreated Biofilm 1	WT_1_3933	Putative uncharacterized protein OS=Pseudomonas aeruginosa (strain UCBPP-PA14) GN=PA14_33160 PE=4 SV=1	tr|Q02MN4|Q02MN4_PSEAB	9 kDa	0	0	0	0	0	1	1	0
Untreated Biofilm 1	WT_1_3933	Putative uncharacterized protein OS=Pseudomonas aeruginosa (strain UCBPP-PA14) GN=PA14_13190 PE=4 SV=1	tr|Q02S88|Q02S88_PSEAB	52 kDa	0	0	1	0	0	0	0	0
Untreated Biofilm 1	WT_1_3933	Putative uncharacterized protein OS=Pseudomonas aeruginosa (strain UCBPP-PA14) GN=PA14_53200 PE=4 SV=1	tr|Q02I15|Q02I15_PSEAB	20 kDa	0	1	1	1	1	1	2	1
Untreated Biofilm 1	WT_1_3933	Putative uncharacterized protein OS=Pseudomonas aeruginosa (strain UCBPP-PA14) GN=PA14_63220 PE=4 SV=1	tr|Q02FP0|Q02FP0_PSEAB	9 kDa	0	0	0	0	0	1	0	0
Untreated Biofilm 1	WT_1_3933	Probable oxidoreductase OS=Pseudomonas aeruginosa (strain UCBPP-PA14) GN=PA14_53230 PE=4 SV=1	tr|Q02I12|Q02I12_PSEAB	23 kDa	0	0	0	0	0	0	0	1
Untreated Biofilm 1	WT_1_3933	Putative short-chain dehydrogenase OS=Pseudomonas aeruginosa (strain UCBPP-PA14) GN=PA14_63270 PE=3 SV=1	tr|Q02FN6|Q02FN6_PSEAB	47 kDa	0	0	0	0	2	2	2	2
Untreated Biofilm 1	WT_1_3933	Putative lipoprotein OS=Pseudomonas aeruginosa (strain UCBPP-PA14) GN=PA14_43290 PE=4 SV=1	tr|Q02KC6|Q02KC6_PSEAB	10 kDa	0	1	0	2	2	2	1	1
Untreated Biofilm 1	WT_1_3933	3-phosphoshikimate 1-carboxyvinyltransferase OS=Pseudomonas aeruginosa (strain UCBPP-PA14) GN=PA14_23310 PE=3 SV=1	tr|Q02PX0|Q02PX0_PSEAB	79 kDa	2	1	2	0	2	1	1	0
Untreated Biofilm 1	WT_1_3933	Putative lipoprotein OS=Pseudomonas aeruginosa (strain UCBPP-PA14) GN=PA14_63340 PE=4 SV=1	tr|Q02FM9|Q02FM9_PSEAB	21 kDa	0	0	0	1	0	0	0	3
Untreated Biofilm 1	WT_1_3933	Putative zinc-binding dehydrogenase OS=Pseudomonas aeruginosa (strain UCBPP-PA14) GN=PA14_23420 PE=4 SV=1	tr|Q02PV9|Q02PV9_PSEAB	78 kDa	4	2	2	2	0	0	1	0
Untreated Biofilm 1	WT_1_3933	Putative decarboxylase OS=Pseudomonas aeruginosa (strain UCBPP-PA14) GN=PA14_03490 PE=3 SV=1	tr|Q02UE8|Q02UE8_PSEAB	16 kDa	0	0	0	1	1	2	3	3
Untreated Biofilm 1	WT_1_3933	Putative uncharacterized protein OS=Pseudomonas aeruginosa (strain UCBPP-PA14) GN=PA14_53500 PE=3 SV=1	tr|Q02HZ1|Q02HZ1_PSEAB	25 kDa	3	3	2	3	2	5	3	3
Untreated Biofilm 1	WT_1_3933	Putative adhesion protein OS=Pseudomonas aeruginosa (strain UCBPP-PA14) GN=PA14_33560 PE=3 SV=1	tr|Q02MK0|Q02MK0_PSEAB	34 kDa	0	0	0	0	3	3	3	1
Untreated Biofilm 1	WT_1_3933	Probable non-ribosomal peptide synthetase OS=Pseudomonas aeruginosa (strain UCBPP-PA14) GN=PA14_33610 PE=4 SV=1	tr|Q02MJ5|Q02MJ5_PSEAB	569 kDa	0	0	0	0	0	0	0	1
Untreated Biofilm 1	WT_1_3933	Putative translation initiation inhibitor OS=Pseudomonas aeruginosa (strain UCBPP-PA14) GN=PA14_23720 PE=4 SV=1	tr|Q02PT6|Q02PT6_PSEAB	14 kDa	1	1	0	0	2	3	3	2
Untreated Biofilm 1	WT_1_3933	Putative dipeptidase OS=Pseudomonas aeruginosa (strain UCBPP-PA14) GN=PA14_33730 PE=4 SV=1	tr|Q02MI7|Q02MI7_PSEAB	49 kDa	0	0	0	0	0	0	1	0
Untreated Biofilm 1	WT_1_3933	Putative uncharacterized protein OS=Pseudomonas aeruginosa (strain UCBPP-PA14) GN=PA14_63780 PE=4 SV=1	tr|Q02FJ6|Q02FJ6_PSEAB	28 kDa	0	0	0	0	1	4	2	1
Untreated Biofilm 1	WT_1_3933	Putative uncharacterized protein OS=Pseudomonas aeruginosa (strain UCBPP-PA14) GN=PA14_53820 PE=4 SV=1	tr|Q02HW1|Q02HW1_PSEAB	29 kDa	0	3	2	2	4	3	3	1
Untreated Biofilm 1	WT_1_3933	Putative dienelactone hydrolase family protein OS=Pseudomonas aeruginosa (strain UCBPP-PA14) GN=PA14_43840 PE=4 SV=1	tr|Q02K82|Q02K82_PSEAB	26 kDa	1	0	1	0	1	1	3	2
Untreated Biofilm 1	WT_1_3933	Putative glutamine synthetase OS=Pseudomonas aeruginosa (strain UCBPP-PA14) GN=PA14_03860 PE=3 SV=1	tr|Q02UC1|Q02UC1_PSEAB	51 kDa	0	0	0	0	0	0	1	0
Untreated Biofilm 1	WT_1_3933	Putative uncharacterized protein OS=Pseudomonas aeruginosa (strain UCBPP-PA14) GN=PA14_43900 PE=4 SV=1	tr|Q02K77|Q02K77_PSEAB	8 kDa	0	0	0	0	0	1	1	1
Untreated Biofilm 1	WT_1_3933	Probable aconitate hydratase OS=Pseudomonas aeruginosa (strain UCBPP-PA14) GN=PA14_53970 PE=4 SV=1	tr|Q02HU8|Q02HU8_PSEAB	95 kDa	1	1	0	0	1	0	0	0
Untreated Biofilm 1	WT_1_3933	Putative uncharacterized protein OS=Pseudomonas aeruginosa (strain UCBPP-PA14) GN=PA14_04010 PE=4 SV=1	tr|Q02UB0|Q02UB0_PSEAB	19 kDa	0	1	0	1	1	1	0	1
Untreated Biofilm 1	WT_1_3933	Putative ornithine cyclodeaminase OS=Pseudomonas aeruginosa (strain UCBPP-PA14) GN=PA14_14020 PE=4 SV=1	tr|Q02S22|Q02S22_PSEAB	34 kDa	0	0	0	1	0	0	0	0
Untreated Biofilm 1	WT_1_3933	Putative uncharacterized protein OS=Pseudomonas aeruginosa (strain UCBPP-PA14) GN=PA14_64030 PE=4 SV=1	tr|Q02FH8|Q02FH8_PSEAB	40 kDa	2	2	3	4	1	6	2	3
Untreated Biofilm 1	WT_1_3933	Putative uncharacterized protein OS=Pseudomonas aeruginosa (strain UCBPP-PA14) GN=PA14_44080 PE=4 SV=1	tr|Q02K64|Q02K64_PSEAB	22 kDa	1	0	0	0	0	0	0	0
Untreated Biofilm 1	WT_1_3933	Putative oxidoreductase, FAD-binding OS=Pseudomonas aeruginosa (strain UCBPP-PA14) GN=PA14_04140 PE=4 SV=1	tr|Q02U99|Q02U99_PSEAB	51 kDa	0	1	0	1	1	0	0	0
Untreated Biofilm 1	WT_1_3933	UPF0345 protein PA14_44140 OS=Pseudomonas aeruginosa (strain UCBPP-PA14) GN=PA14_44140 PE=3 SV=1	sp|Q02K58|Y4414_PSEAB	10 kDa	0	0	1	0	1	0	0	1
Untreated Biofilm 1	WT_1_3933	Putative nucleoid-associated protein OS=Pseudomonas aeruginosa (strain UCBPP-PA14) GN=PA14_14220 PE=4 SV=1	tr|Q02S09|Q02S09_PSEAB (+1)	38 kDa	2	0	0	0	1	0	1	1
Untreated Biofilm 1	WT_1_3933	Putative periplasmic transport protein OS=Pseudomonas aeruginosa (strain UCBPP-PA14) GN=PA14_14230 PE=4 SV=1	tr|Q02S08|Q02S08_PSEAB	51 kDa	0	0	0	0	2	2	1	1
Untreated Biofilm 1	WT_1_3933	Putative hydrolase, isochorismatase family OS=Pseudomonas aeruginosa (strain UCBPP-PA14) GN=PA14_14270 PE=4 SV=1	tr|Q02S06|Q02S06_PSEAB	20 kDa	0	1	0	0	0	0	0	0
Untreated Biofilm 1	WT_1_3933	Putative uncharacterized protein OS=Pseudomonas aeruginosa (strain UCBPP-PA14) GN=PA14_04300 PE=4 SV=1	tr|Q02U87|Q02U87_PSEAB	12 kDa	3	0	1	1	2	2	1	2
Untreated Biofilm 1	WT_1_3933	Putative transmembrane protein OS=Pseudomonas aeruginosa (strain UCBPP-PA14) GN=PA14_34330 PE=4 SV=1	tr|Q02MD8|Q02MD8_PSEAB	45 kDa	0	0	0	0	1	0	0	0
Untreated Biofilm 1	WT_1_3933	Putative uncharacterized protein OS=Pseudomonas aeruginosa (strain UCBPP-PA14) GN=PA14_54340 PE=4 SV=1	tr|Q02HS1|Q02HS1_PSEAB	14 kDa	0	0	1	0	0	0	1	1
Untreated Biofilm 1	WT_1_3933	Putative ABC-type transport protein, periplasmic c OS=Pseudomonas aeruginosa (strain UCBPP-PA14) GN=PA14_14390 PE=4 SV=1	tr|Q02RZ5|Q02RZ5_PSEAB	34 kDa	0	0	0	0	1	2	1	2
Untreated Biofilm 1	WT_1_3933	Putative cytochrome c oxidase subunit OS=Pseudomonas aeruginosa (strain UCBPP-PA14) GN=PA14_44390 PE=4 SV=1	tr|Q02K36|Q02K36_PSEAB	7 kDa	1	0	1	0	1	0	0	0
Untreated Biofilm 1	WT_1_3933	Putative uncharacterized protein OS=Pseudomonas aeruginosa (strain UCBPP-PA14) GN=PA14_44430 PE=4 SV=1	tr|Q02K33|Q02K33_PSEAB	20 kDa	1	1	0	0	1	0	1	0
Untreated Biofilm 1	WT_1_3933	Putative alkylhydroperoxidase OS=Pseudomonas aeruginosa (strain UCBPP-PA14) GN=PA14_34460 PE=3 SV=1	tr|Q02MC8|Q02MC8_PSEAB	20 kDa	1	0	0	1	2	1	1	1
Untreated Biofilm 1	WT_1_3933	Putative uncharacterized protein OS=Pseudomonas aeruginosa (strain UCBPP-PA14) GN=PA14_54480 PE=3 SV=1	tr|Q02HR0|Q02HR0_PSEAB	34 kDa	0	1	0	0	0	0	1	0
Untreated Biofilm 1	WT_1_3933	Putative acyl-CoA dehydrogenase OS=Pseudomonas aeruginosa (strain UCBPP-PA14) GN=PA14_34490 PE=4 SV=1	tr|Q02MC7|Q02MC7_PSEAB	38 kDa	0	0	2	0	0	0	1	1
Untreated Biofilm 1	WT_1_3933	Putative uncharacterized protein OS=Pseudomonas aeruginosa (strain UCBPP-PA14) GN=PA14_54490 PE=4 SV=1	tr|Q02HQ9|Q02HQ9_PSEAB	31 kDa	0	0	0	0	1	0	0	0
Untreated Biofilm 1	WT_1_3933	Putative bacterioferritin OS=Pseudomonas aeruginosa (strain UCBPP-PA14) GN=PA14_64520 PE=4 SV=1	tr|Q02FD8|Q02FD8_PSEAB	20 kDa	1	1	0	0	2	2	2	1
Untreated Biofilm 1	WT_1_3933	Probable aldehyde dehydrogenase OS=Pseudomonas aeruginosa (strain UCBPP-PA14) GN=PA14_54620 PE=4 SV=1	tr|Q02HP8|Q02HP8_PSEAB	55 kDa	0	0	0	1	1	0	2	2
Untreated Biofilm 1	WT_1_3933	Probable enoyl-CoA hydratase/isomerase OS=Pseudomonas aeruginosa (strain UCBPP-PA14) GN=PA14_54640 PE=3 SV=1	tr|Q02HP6|Q02HP6_PSEAB	30 kDa	2	2	1	1	2	2	2	3
Untreated Biofilm 1	WT_1_3933	Putative uncharacterized protein OS=Pseudomonas aeruginosa (strain UCBPP-PA14) GN=PA14_04690 PE=4 SV=1	tr|Q02U56|Q02U56_PSEAB	12 kDa	1	0	0	0	0	2	0	1
Untreated Biofilm 1	WT_1_3933	Putative Rrf2 family protein OS=Pseudomonas aeruginosa (strain UCBPP-PA14) GN=PA14_14710 PE=4 SV=1	tr|Q02RW9|Q02RW9_PSEAB	18 kDa	0	0	0	0	0	0	0	1
Untreated Biofilm 1	WT_1_3933	Putative uncharacterized protein OS=Pseudomonas aeruginosa (strain UCBPP-PA14) GN=PA14_24770 PE=4 SV=1	tr|Q02PK4|Q02PK4_PSEAB	12 kDa	3	3	4	0	2	1	2	2
Untreated Biofilm 1	WT_1_3933	Putative transcriptional regulator OS=Pseudomonas aeruginosa (strain UCBPP-PA14) GN=PA14_44780 PE=4 SV=1	tr|Q02K03|Q02K03_PSEAB	29 kDa	0	0	0	1	1	0	1	0
Untreated Biofilm 1	WT_1_3933	Putative transporter, LysE family OS=Pseudomonas aeruginosa (strain UCBPP-PA14) GN=PA14_34800 PE=4 SV=1	tr|Q02MA3|Q02MA3_PSEAB	22 kDa	0	0	0	0	1	0	0	0
Untreated Biofilm 1	WT_1_3933	Aldehyde dehydrogenase OS=Pseudomonas aeruginosa (strain UCBPP-PA14) GN=PA14_04810 PE=3 SV=1	tr|Q02U48|Q02U48_PSEAB	53 kDa	1	0	2	0	3	2	3	7
Untreated Biofilm 1	WT_1_3933	Putative non-ribosomal peptide synthetase OS=Pseudomonas aeruginosa (strain UCBPP-PA14) GN=PA14_34840 PE=4 SV=1	tr|Q02M99|Q02M99_PSEAB	229 kDa	1	1	0	0	1	0	1	1
Untreated Biofilm 1	WT_1_3933	Putative oxidoreductase OS=Pseudomonas aeruginosa (strain UCBPP-PA14) GN=PA14_64840 PE=4 SV=1	tr|Q02FB1|Q02FB1_PSEAB	27 kDa	1	2	0	1	1	1	0	1
Untreated Biofilm 1	WT_1_3933	Putative uncharacterized protein OS=Pseudomonas aeruginosa (strain UCBPP-PA14) GN=PA14_14860 PE=4 SV=1	tr|Q02RV8|Q02RV8_PSEAB	36 kDa	2	1	2	0	1	1	1	0
Untreated Biofilm 1	WT_1_3933	Putative lipoprotein OS=Pseudomonas aeruginosa (strain UCBPP-PA14) GN=PA14_24880 PE=4 SV=1	tr|Q02PJ5|Q02PJ5_PSEAB	8 kDa	3	3	1	3	2	3	2	2
Untreated Biofilm 1	WT_1_3933	Putative zinc protease OS=Pseudomonas aeruginosa (strain UCBPP-PA14) GN=PA14_04890 PE=3 SV=1	tr|Q02U41|Q02U41_PSEAB	52 kDa	1	1	0	0	0	0	0	0
Untreated Biofilm 1	WT_1_3933	Putative uncharacterized protein OS=Pseudomonas aeruginosa (strain UCBPP-PA14) GN=PA14_14900 PE=4 SV=1	tr|Q02RV5|Q02RV5_PSEAB	23 kDa	1	0	0	0	0	0	0	0
Untreated Biofilm 1	WT_1_3933	Putative ADP-ribose pyrophosphatase OS=Pseudomonas aeruginosa (strain UCBPP-PA14) GN=PA14_64930 PE=4 SV=1	tr|Q02FA2|Q02FA2_PSEAB	25 kDa	0	0	1	0	2	1	2	1
Untreated Biofilm 1	WT_1_3933	Probable lipid kinase YegS-like OS=Pseudomonas aeruginosa (strain UCBPP-PA14) GN=PA14_24970 PE=3 SV=1	sp|Q02PI7|YEGS_PSEAB	31 kDa	0	0	0	0	0	1	0	0
Untreated Biofilm 1	WT_1_3933	Putative uncharacterized protein OS=Pseudomonas aeruginosa (strain UCBPP-PA14) GN=PA14_24980 PE=4 SV=1	tr|Q02PI6|Q02PI6_PSEAB	30 kDa	2	3	3	4	2	2	3	3
Untreated Biofilm 1	WT_1_3933	Putative uncharacterized protein OS=Pseudomonas aeruginosa (strain UCBPP-PA14) GN=PA14_24990 PE=4 SV=1	tr|Q02PI5|Q02PI5_PSEAB	14 kDa	0	0	0	0	0	0	0	1
Untreated Biofilm 1	WT_1_3933	Putative universal stress protein OS=Pseudomonas aeruginosa (strain UCBPP-PA14) GN=PA14_25040 PE=4 SV=1	tr|Q02PI1|Q02PI1_PSEAB	16 kDa	0	0	0	0	0	1	0	1
Untreated Biofilm 1	WT_1_3933	Putative uncharacterized protein OS=Pseudomonas aeruginosa (strain UCBPP-PA14) GN=PA14_05060 PE=4 SV=1	tr|Q02U25|Q02U25_PSEAB	15 kDa	0	0	0	0	1	1	0	1
Untreated Biofilm 1	WT_1_3933	Putative uncharacterized protein OS=Pseudomonas aeruginosa (strain UCBPP-PA14) GN=PA14_55080 PE=4 SV=1	tr|Q02HK7|Q02HK7_PSEAB	43 kDa	0	0	0	0	0	1	0	0
Untreated Biofilm 1	WT_1_3933	Putative uncharacterized protein OS=Pseudomonas aeruginosa (strain UCBPP-PA14) GN=PA14_25100 PE=4 SV=1	tr|Q02PH6|Q02PH6_PSEAB	14 kDa	0	0	0	0	0	0	1	0
Untreated Biofilm 1	WT_1_3933	Putative membrane or periplasmic protein OS=Pseudomonas aeruginosa (strain UCBPP-PA14) GN=PA14_15120 PE=4 SV=1	tr|Q02RT9|Q02RT9_PSEAB	17 kDa	0	0	0	0	0	1	1	0
Untreated Biofilm 1	WT_1_3933	Probable S-methyl-5'-thioinosine phosphorylase OS=Pseudomonas aeruginosa (strain UCBPP-PA14) GN=PA14_25210 PE=3 SV=1	tr|Q02PG8|Q02PG8_PSEAB	26 kDa	1	1	0	0	0	0	0	1
Untreated Biofilm 1	WT_1_3933	Cysteine synthase OS=Pseudomonas aeruginosa (strain UCBPP-PA14) GN=PA14_05220 PE=3 SV=1	tr|Q02U13|Q02U13_PSEAB	49 kDa	2	1	2	2	3	1	3	3
Untreated Biofilm 1	WT_1_3933	Probable cystathionine gamma-lyase OS=Pseudomonas aeruginosa (strain UCBPP-PA14) GN=PA14_05230 PE=3 SV=1	tr|Q02U12|Q02U12_PSEAB	43 kDa	3	3	2	2	2	3	1	4
Untreated Biofilm 1	WT_1_3933	Putative uncharacterized protein OS=Pseudomonas aeruginosa (strain UCBPP-PA14) GN=PA14_55410 PE=4 SV=1	tr|Q02HI0|Q02HI0_PSEAB	41 kDa	0	0	0	0	0	0	2	0
Untreated Biofilm 1	WT_1_3933	Putative monoamine oxidase OS=Pseudomonas aeruginosa (strain UCBPP-PA14) GN=PA14_05480 PE=4 SV=1	tr|Q02TZ1|Q02TZ1_PSEAB	54 kDa	0	0	0	0	1	0	1	0
Untreated Biofilm 1	WT_1_3933	Putative tolQ-type transport protein OS=Pseudomonas aeruginosa (strain UCBPP-PA14) GN=PA14_25490 PE=3 SV=1	tr|Q02PE6|Q02PE6_PSEAB	23 kDa	0	1	0	0	0	0	1	0
Untreated Biofilm 1	WT_1_3933	UPF0312 protein PA14_05510 OS=Pseudomonas aeruginosa (strain UCBPP-PA14) GN=PA14_05510 PE=3 SV=1	sp|Q02TY9|Y551_PSEAB	21 kDa	1	2	3	2	4	5	4	4
Untreated Biofilm 1	WT_1_3933	Putative uncharacterized protein OS=Pseudomonas aeruginosa (strain UCBPP-PA14) GN=PA14_65520 PE=4 SV=1	tr|Q02F60|Q02F60_PSEAB	54 kDa	0	1	1	0	0	1	0	1
Untreated Biofilm 1	WT_1_3933	Putative uncharacterized protein OS=Pseudomonas aeruginosa (strain UCBPP-PA14) GN=PA14_65570 PE=4 SV=1	tr|Q02F57|Q02F57_PSEAB	57 kDa	1	1	0	0	1	2	1	0
Untreated Biofilm 1	WT_1_3933	Putative uncharacterized protein OS=Pseudomonas aeruginosa (strain UCBPP-PA14) GN=PA14_15590 PE=4 SV=1	tr|Q02RP9|Q02RP9_PSEAB	78 kDa	0	0	0	0	0	0	0	1
Untreated Biofilm 1	WT_1_3933	Putative uncharacterized protein OS=Pseudomonas aeruginosa (strain UCBPP-PA14) GN=PA14_15650 PE=4 SV=1	tr|Q02RP4|Q02RP4_PSEAB	34 kDa	0	0	0	0	0	0	1	0
Untreated Biofilm 1	WT_1_3933	Putative lipoprotein OS=Pseudomonas aeruginosa (strain UCBPP-PA14) GN=PA14_65720 PE=4 SV=1	tr|Q02F46|Q02F46_PSEAB	28 kDa	0	0	0	1	0	0	0	0
Untreated Biofilm 1	WT_1_3933	Putative selenocysteine lyase OS=Pseudomonas aeruginosa (strain UCBPP-PA14) GN=PA14_25790 PE=3 SV=1	tr|Q02PC1|Q02PC1_PSEAB	42 kDa	0	0	0	0	0	1	0	0
Untreated Biofilm 1	WT_1_3933	Putative acyl-CoA transferase OS=Pseudomonas aeruginosa (strain UCBPP-PA14) GN=PA14_05820 PE=4 SV=1	tr|Q02TW7|Q02TW7_PSEAB	44 kDa	1	1	2	2	2	0	1	2
Untreated Biofilm 1	WT_1_3933	Putative lipoprotein OS=Pseudomonas aeruginosa (strain UCBPP-PA14) GN=PA14_25820 PE=4 SV=1	tr|Q02PB8|Q02PB8_PSEAB	24 kDa	0	0	0	0	0	1	0	0
Untreated Biofilm 1	WT_1_3933	Putative electron transfer flavoprotein-ubiquinone oxidoreductase OS=Pseudomonas aeruginosa (strain UCBPP-PA14) GN=PA14_25840 PE=4 SV=1	tr|Q02PB6|Q02PB6_PSEAB	60 kDa	3	4	6	6	7	5	5	5
Untreated Biofilm 1	WT_1_3933	Putative uncharacterized protein OS=Pseudomonas aeruginosa (strain UCBPP-PA14) GN=PA14_35840 PE=4 SV=1	tr|Q02M20|Q02M20_PSEAB	23 kDa	0	1	0	1	0	0	0	0
Untreated Biofilm 1	WT_1_3933	Putative long-chain acyl-CoA thioester hydrolase family protein OS=Pseudomonas aeruginosa (strain UCBPP-PA14) GN=PA14_05860 PE=4 SV=1	tr|Q02TW4|Q02TW4_PSEAB	15 kDa	0	0	1	0	1	2	0	0
Untreated Biofilm 1	WT_1_3933	Putative reductase PA14_25900 OS=Pseudomonas aeruginosa (strain UCBPP-PA14) GN=PA14_25900 PE=3 SV=1	sp|Q02PB3|Y2590_PSEAB	44 kDa	4	3	2	1	3	2	1	2
Untreated Biofilm 1	WT_1_3933	Putative aminopeptidase OS=Pseudomonas aeruginosa (strain UCBPP-PA14) GN=PA14_26020 PE=4 SV=1	tr|Q02PA2|Q02PA2_PSEAB	58 kDa	2	2	3	3	6	3	3	6
Untreated Biofilm 1	WT_1_3933	Putative 1-acyl-sn-glycerol-3-phosphate acyltransferase OS=Pseudomonas aeruginosa (strain UCBPP-PA14) GN=PA14_06030 PE=4 SV=1	tr|Q02TV2|Q02TV2_PSEAB	34 kDa	0	0	0	1	0	0	0	1
Untreated Biofilm 1	WT_1_3933	Putative uncharacterized protein OS=Pseudomonas aeruginosa (strain UCBPP-PA14) GN=PA14_16100 PE=4 SV=1	tr|Q02RK7|Q02RK7_PSEAB	43 kDa	0	0	0	1	0	0	0	0
Untreated Biofilm 1	WT_1_3933	Putative streptogramin lyase OS=Pseudomonas aeruginosa (strain UCBPP-PA14) GN=PA14_06130 PE=4 SV=1	tr|Q02TU5|Q02TU5_PSEAB	34 kDa	0	0	0	0	0	0	1	0
Untreated Biofilm 1	WT_1_3933	Putative phage shock protein OS=Pseudomonas aeruginosa (strain UCBPP-PA14) GN=PA14_16150 PE=4 SV=1	tr|Q02RK3|Q02RK3_PSEAB	25 kDa	0	0	0	0	0	1	0	0
Untreated Biofilm 1	WT_1_3933	Putative glycosyl transferase OS=Pseudomonas aeruginosa (strain UCBPP-PA14) GN=PA14_66160 PE=4 SV=1	tr|Q02F13|Q02F13_PSEAB	42 kDa	0	0	1	0	0	0	0	1
Untreated Biofilm 1	WT_1_3933	Putative carbamoyltransferase OS=Pseudomonas aeruginosa (strain UCBPP-PA14) GN=PA14_66170 PE=4 SV=1	tr|Q02F12|Q02F12_PSEAB	66 kDa	3	2	0	0	0	0	1	0
Untreated Biofilm 1	WT_1_3933	Putative binding protein component of ABC transporter OS=Pseudomonas aeruginosa (strain UCBPP-PA14) GN=PA14_36200 PE=4 SV=1	tr|Q02LZ0|Q02LZ0_PSEAB	29 kDa	1	0	0	0	0	0	0	1
Untreated Biofilm 1	WT_1_3933	Putative universal stress protein OS=Pseudomonas aeruginosa (strain UCBPP-PA14) GN=PA14_56220 PE=4 SV=1	tr|Q02HB3|Q02HB3_PSEAB	34 kDa	4	1	0	3	0	0	0	0
Untreated Biofilm 1	WT_1_3933	Putative oxidoreductase, FAD/FMN-binding OS=Pseudomonas aeruginosa (strain UCBPP-PA14) GN=PA14_16260 PE=4 SV=1	tr|Q02RJ5|Q02RJ5_PSEAB	40 kDa	1	2	1	1	2	2	0	1
Untreated Biofilm 1	WT_1_3933	Putative chemotaxis transducer OS=Pseudomonas aeruginosa (strain UCBPP-PA14) GN=PA14_26280 PE=4 SV=1	tr|Q02P82|Q02P82_PSEAB	58 kDa	1	0	0	1	0	0	1	0
Untreated Biofilm 1	WT_1_3933	Putative uncharacterized protein OS=Pseudomonas aeruginosa (strain UCBPP-PA14) GN=PA14_16330 PE=4 SV=1	tr|Q02RI8|Q02RI8_PSEAB	60 kDa	0	0	0	0	0	0	1	0
Untreated Biofilm 1	WT_1_3933	Putative membrane protein OS=Pseudomonas aeruginosa (strain UCBPP-PA14) GN=PA14_16370 PE=4 SV=1	tr|Q02RI4|Q02RI4_PSEAB	25 kDa	0	0	1	0	0	1	0	0
Untreated Biofilm 1	WT_1_3933	Putative amidase/protease OS=Pseudomonas aeruginosa (strain UCBPP-PA14) GN=PA14_56370 PE=4 SV=1	tr|Q02HA5|Q02HA5_PSEAB	21 kDa	1	0	0	0	0	0	0	0
Untreated Biofilm 1	WT_1_3933	Putative universal stress protein OS=Pseudomonas aeruginosa (strain UCBPP-PA14) GN=PA14_66460 PE=4 SV=1	tr|Q02EZ0|Q02EZ0_PSEAB	30 kDa	0	2	2	1	0	0	1	1
Untreated Biofilm 1	WT_1_3933	Putative ATPase nvolved in chromosome partitioning OS=Pseudomonas aeruginosa (strain UCBPP-PA14) GN=PA14_66480 PE=4 SV=1	tr|Q02EY9|Q02EY9_PSEAB	29 kDa	0	0	1	0	0	0	0	0
Untreated Biofilm 1	WT_1_3933	Putative flavoprotein OS=Pseudomonas aeruginosa (strain UCBPP-PA14) GN=PA14_56540 PE=4 SV=1	tr|Q02H93|Q02H93_PSEAB	29 kDa	0	1	0	0	0	0	0	1
Untreated Biofilm 1	WT_1_3933	Putative uncharacterized protein OS=Pseudomonas aeruginosa (strain UCBPP-PA14) GN=PA14_56550 PE=4 SV=1	tr|Q02H92|Q02H92_PSEAB	32 kDa	0	0	0	0	0	1	0	0
Untreated Biofilm 1	WT_1_3933	Putative transcriptional regulator, TetR family OS=Pseudomonas aeruginosa (strain UCBPP-PA14) GN=PA14_16550 PE=4 SV=1	tr|Q02RH1|Q02RH1_PSEAB	26 kDa	0	0	0	0	0	1	0	0
Untreated Biofilm 1	WT_1_3933	Putative outer membrane protein OS=Pseudomonas aeruginosa (strain UCBPP-PA14) GN=PA14_26560 PE=3 SV=1	tr|Q02P62|Q02P62_PSEAB	30 kDa	0	0	0	0	0	2	0	1
Untreated Biofilm 1	WT_1_3933	*REV* Putative acyltransferase OS=Pseudomonas aeruginosa (strain UCBPP-PA14) GN=PA14_56570 PE=4 SV=1	r-tr|Q02H90|Q02H90_PSEAB	28 kDa	0	1	0	0	0	0	0	0
Untreated Biofilm 1	WT_1_3933	Putative Type II secretory pathway protein OS=Pseudomonas aeruginosa (strain UCBPP-PA14) GN=PA14_66580 PE=4 SV=1	tr|Q02EY0|Q02EY0_PSEAB	57 kDa	0	1	0	0	1	0	1	2
Untreated Biofilm 1	WT_1_3933	Putative uncharacterized protein OS=Pseudomonas aeruginosa (strain UCBPP-PA14) GN=PA14_16580 PE=4 SV=1	tr|Q02RG9|Q02RG9_PSEAB	49 kDa	0	0	0	1	0	0	0	0
Untreated Biofilm 1	WT_1_3933	Putative universal stress protein OS=Pseudomonas aeruginosa (strain UCBPP-PA14) GN=PA14_56590 PE=4 SV=1	tr|Q02H89|Q02H89_PSEAB	31 kDa	9	8	6	7	5	9	3	8
Untreated Biofilm 1	WT_1_3933	Putative acyl-CoA dehydrogenase OS=Pseudomonas aeruginosa (strain UCBPP-PA14) GN=PA14_06600 PE=3 SV=1	tr|Q02TR0|Q02TR0_PSEAB	65 kDa	5	4	1	1	2	3	1	1
Untreated Biofilm 1	WT_1_3933	Putative outer membrane protein, OmpA OS=Pseudomonas aeruginosa (strain UCBPP-PA14) GN=PA14_16630 PE=3 SV=1	tr|Q02RG4|Q02RG4_PSEAB	29 kDa	2	4	3	5	5	6	5	3
Untreated Biofilm 1	WT_1_3933	Putative lipoprotein OS=Pseudomonas aeruginosa (strain UCBPP-PA14) GN=PA14_16640 PE=4 SV=1	tr|Q02RG3|Q02RG3_PSEAB	14 kDa	0	0	0	1	2	2	4	2
Untreated Biofilm 1	WT_1_3933	Putative uncharacterized protein OS=Pseudomonas aeruginosa (strain UCBPP-PA14) GN=PA14_56730 PE=4 SV=1	tr|Q02H79|Q02H79_PSEAB	38 kDa	0	0	0	1	0	0	0	0
Untreated Biofilm 1	WT_1_3933	Putative uncharacterized protein OS=Pseudomonas aeruginosa (strain UCBPP-PA14) GN=PA14_26780 PE=4 SV=1	tr|Q02P45|Q02P45_PSEAB	6 kDa	0	1	0	0	0	1	1	1
Untreated Biofilm 1	WT_1_3933	Putative lipoprotein OS=Pseudomonas aeruginosa (strain UCBPP-PA14) GN=PA14_16840 PE=4 SV=1	tr|Q02RE6|Q02RE6_PSEAB	14 kDa	0	0	0	1	1	1	0	1
Untreated Biofilm 1	WT_1_3933	Putative lipoprotein OS=Pseudomonas aeruginosa (strain UCBPP-PA14) GN=PA14_56850 PE=4 SV=1	tr|Q02H69|Q02H69_PSEAB	38 kDa	1	0	0	1	1	1	1	3
Untreated Biofilm 1	WT_1_3933	Putative short-chain dehydrogenase OS=Pseudomonas aeruginosa (strain UCBPP-PA14) GN=PA14_46890 PE=4 SV=1	tr|Q02JI5|Q02JI5_PSEAB	27 kDa	1	2	2	1	1	1	3	1
Untreated Biofilm 1	WT_1_3933	Putative uncharacterized protein OS=Pseudomonas aeruginosa (strain UCBPP-PA14) GN=PA14_66910 PE=4 SV=1	tr|Q02EV3|Q02EV3_PSEAB	23 kDa	1	0	0	0	1	0	0	0
Untreated Biofilm 1	WT_1_3933	Putative exported protein OS=Pseudomonas aeruginosa (strain UCBPP-PA14) GN=PA14_06990 PE=4 SV=1	tr|Q02TM8|Q02TM8_PSEAB	22 kDa	2	2	2	2	4	6	6	7
Untreated Biofilm 1	WT_1_3933	Putative amino acid ABC transporter, periplasmic amino acid-binding protein OS=Pseudomonas aeruginosa (strain UCBPP-PA14) GN=PA14_67050 PE=3 SV=1	tr|Q02EU1|Q02EU1_PSEAB	30 kDa	1	1	2	1	2	3	2	3
Untreated Biofilm 1	WT_1_3933	Putative short chain dehydrogenase OS=Pseudomonas aeruginosa (strain UCBPP-PA14) GN=PA14_57050 PE=3 SV=1	tr|Q02H51|Q02H51_PSEAB	27 kDa	1	0	1	0	1	0	0	1
Untreated Biofilm 1	WT_1_3933	Putative membrane protein OS=Pseudomonas aeruginosa (strain UCBPP-PA14) GN=PA14_27070 PE=4 SV=1	tr|Q02P26|Q02P26_PSEAB	15 kDa	0	0	0	0	0	1	0	0
Untreated Biofilm 1	WT_1_3933	Putative uncharacterized protein OS=Pseudomonas aeruginosa (strain UCBPP-PA14) GN=PA14_47120 PE=4 SV=1	tr|Q02JG5|Q02JG5_PSEAB	18 kDa	0	1	0	0	1	0	1	1
Untreated Biofilm 1	WT_1_3933	UPF0234 protein PA14_57130 OS=Pseudomonas aeruginosa (strain UCBPP-PA14) GN=PA14_57130 PE=3 SV=1	sp|Q02H45|Y5713_PSEAB	18 kDa	1	1	1	2	1	1	1	2
Untreated Biofilm 1	WT_1_3933	Putative uncharacterized protein OS=Pseudomonas aeruginosa (strain UCBPP-PA14) GN=PA14_47130 PE=4 SV=1	tr|Q02JG4|Q02JG4_PSEAB	12 kDa	0	0	0	1	0	1	1	0
Untreated Biofilm 1	WT_1_3933	UPF0317 protein PA14_37210 OS=Pseudomonas aeruginosa (strain UCBPP-PA14) GN=PA14_37210 PE=3 SV=1	sp|Q02LQ6|Y3721_PSEAB	29 kDa	0	0	1	1	0	1	0	1
Untreated Biofilm 1	WT_1_3933	UPF0271 protein PA14_37270 OS=Pseudomonas aeruginosa (strain UCBPP-PA14) GN=PA14_37270 PE=3 SV=1	tr|Q02LQ2|Q02LQ2_PSEAB	26 kDa	0	0	0	0	1	0	0	0
Untreated Biofilm 1	WT_1_3933	Putative uncharacterized protein OS=Pseudomonas aeruginosa (strain UCBPP-PA14) GN=PA14_07330 PE=4 SV=1	tr|Q02TK2|Q02TK2_PSEAB	13 kDa	1	2	1	2	2	2	2	1
Untreated Biofilm 1	WT_1_3933	Putative uncharacterized protein OS=Pseudomonas aeruginosa (strain UCBPP-PA14) GN=PA14_07355 PE=3 SV=1	tr|Q02TK0|Q02TK0_PSEAB	12 kDa	0	0	0	0	0	0	0	1
Untreated Biofilm 1	WT_1_3933	Putative uncharacterized protein OS=Pseudomonas aeruginosa (strain UCBPP-PA14) GN=PA14_47420 PE=4 SV=1	tr|Q02JD9|Q02JD9_PSEAB	10 kDa	0	0	1	0	0	0	0	0
Untreated Biofilm 1	WT_1_3933	Putative uncharacterized protein OS=Pseudomonas aeruginosa (strain UCBPP-PA14) GN=PA14_07430 PE=4 SV=1	tr|Q02TJ3|Q02TJ3_PSEAB	100 kDa	0	0	0	0	2	0	0	0
Untreated Biofilm 1	WT_1_3933	Putative chlorohydrolase OS=Pseudomonas aeruginosa (strain UCBPP-PA14) GN=PA14_67440 PE=4 SV=1	tr|Q02ER0|Q02ER0_PSEAB	49 kDa	0	0	0	0	0	1	1	1
Untreated Biofilm 1	WT_1_3933	Putative lipoprotein OS=Pseudomonas aeruginosa (strain UCBPP-PA14) GN=PA14_67460 PE=4 SV=1	tr|Q02EQ8|Q02EQ8_PSEAB	9 kDa	0	0	0	0	0	1	1	1
Untreated Biofilm 1	WT_1_3933	Putative lipoprotein OS=Pseudomonas aeruginosa (strain UCBPP-PA14) GN=PA14_57480 PE=4 SV=1	tr|Q02H17|Q02H17_PSEAB	66 kDa	1	4	3	2	5	3	3	2
Untreated Biofilm 1	WT_1_3933	Putative enzyme OS=Pseudomonas aeruginosa (strain UCBPP-PA14) GN=PA14_47490 PE=4 SV=1	tr|Q02JD4|Q02JD4_PSEAB	39 kDa	0	0	0	1	1	1	1	0
Untreated Biofilm 1	WT_1_3933	Putative secreted lipoprotein OS=Pseudomonas aeruginosa (strain UCBPP-PA14) GN=PA14_57510 PE=4 SV=1	tr|Q02H14|Q02H14_PSEAB	21 kDa	1	3	1	3	2	2	2	1
Untreated Biofilm 1	WT_1_3933	Putative transcriptional regulator OS=Pseudomonas aeruginosa (strain UCBPP-PA14) GN=PA14_47520 PE=4 SV=1	tr|Q02JD1|Q02JD1_PSEAB	22 kDa	1	0	0	1	0	0	0	0
Untreated Biofilm 1	WT_1_3933	Putative cytochrome c1 OS=Pseudomonas aeruginosa (strain UCBPP-PA14) GN=PA14_57540 PE=4 SV=1	tr|Q02H11|Q02H11_PSEAB	29 kDa	7	5	4	4	5	4	5	5
Untreated Biofilm 1	WT_1_3933	Putative uncharacterized protein OS=Pseudomonas aeruginosa (strain UCBPP-PA14) GN=PA14_67540 PE=4 SV=1	tr|Q02EQ1|Q02EQ1_PSEAB	21 kDa	2	2	2	1	0	1	2	0
Untreated Biofilm 1	WT_1_3933	Glutathione peroxidase OS=Pseudomonas aeruginosa (strain UCBPP-PA14) GN=PA14_47550 PE=3 SV=1	tr|Q02JC8|Q02JC8_PSEAB	20 kDa	0	0	0	0	1	0	0	0
Untreated Biofilm 1	WT_1_3933	Putative lysine decarboxylase OS=Pseudomonas aeruginosa (strain UCBPP-PA14) GN=PA14_17550 PE=4 SV=1	tr|Q02R87|Q02R87_PSEAB	40 kDa	0	1	0	0	0	0	0	0
Untreated Biofilm 1	WT_1_3933	Cytochrome b OS=Pseudomonas aeruginosa (strain UCBPP-PA14) GN=PA14_57560 PE=3 SV=1	tr|Q02H10|Q02H10_PSEAB	46 kDa	0	0	1	0	0	1	1	0
Untreated Biofilm 1	WT_1_3933	Putative ATPase OS=Pseudomonas aeruginosa (strain UCBPP-PA14) GN=PA14_27560 PE=4 SV=1	tr|Q02NY6|Q02NY6_PSEAB	34 kDa	0	0	0	1	0	0	0	0
Untreated Biofilm 1	WT_1_3933	Ubiquinol-cytochrome c reductase iron-sulfur subunit OS=Pseudomonas aeruginosa (strain UCBPP-PA14) GN=PA14_57570 PE=3 SV=1	tr|Q02H09|Q02H09_PSEAB	21 kDa	3	4	4	2	1	1	4	1
Untreated Biofilm 1	WT_1_3933	Putative metallo-beta-lactamase superfamily protein OS=Pseudomonas aeruginosa (strain UCBPP-PA14) GN=PA14_17570 PE=4 SV=1	tr|Q02R86|Q02R86_PSEAB	52 kDa	1	0	0	0	0	0	0	0
Untreated Biofilm 1	WT_1_3933	Putative uncharacterized protein OS=Pseudomonas aeruginosa (strain UCBPP-PA14) GN=PA14_17580 PE=4 SV=1	tr|Q02R85|Q02R85_PSEAB	88 kDa	2	1	6	0	0	0	0	0
Untreated Biofilm 1	WT_1_3933	Putative secreted protein OS=Pseudomonas aeruginosa (strain UCBPP-PA14) GN=PA14_17600 PE=4 SV=1	tr|Q02R83|Q02R83_PSEAB	15 kDa	2	1	1	1	0	2	1	2
Untreated Biofilm 1	WT_1_3933	Putative oxidoreductase, aldo/keto reductase famil OS=Pseudomonas aeruginosa (strain UCBPP-PA14) GN=PA14_57600 PE=4 SV=1	tr|Q02H06|Q02H06_PSEAB	39 kDa	0	0	0	0	1	0	0	0
Untreated Biofilm 1	WT_1_3933	UPF0229 protein PA14_07660 OS=Pseudomonas aeruginosa (strain UCBPP-PA14) GN=PA14_07660 PE=3 SV=1	sp|Q02TH6|Y766_PSEAB	49 kDa	1	0	0	0	0	0	0	0
Untreated Biofilm 1	WT_1_3933	Putative uncharacterized protein OS=Pseudomonas aeruginosa (strain UCBPP-PA14) GN=PA14_57690 PE=4 SV=1	tr|Q02H00|Q02H00_PSEAB	16 kDa	2	2	3	5	3	5	3	5
Untreated Biofilm 1	WT_1_3933	Probable carbamoyl transferase OS=Pseudomonas aeruginosa (strain UCBPP-PA14) GN=PA14_37745 PE=4 SV=1	tr|Q02LL7|Q02LL7_PSEAB	63 kDa	1	1	1	2	2	2	1	1
Untreated Biofilm 1	WT_1_3933	Putative uncharacterized protein OS=Pseudomonas aeruginosa (strain UCBPP-PA14) GN=PA14_57850 PE=4 SV=1	tr|Q02GY7|Q02GY7_PSEAB	17 kDa	0	0	1	0	0	2	1	2
Untreated Biofilm 1	WT_1_3933	Putative binding protein component of ABC transporter OS=Pseudomonas aeruginosa (strain UCBPP-PA14) GN=PA14_07870 PE=4 SV=1	tr|Q02TF9|Q02TF9_PSEAB	38 kDa	0	0	0	0	0	0	1	0
Untreated Biofilm 1	WT_1_3933	Putative phophatase OS=Pseudomonas aeruginosa (strain UCBPP-PA14) GN=PA14_57900 PE=4 SV=1	tr|Q02GY3|Q02GY3_PSEAB	19 kDa	0	0	0	0	1	0	0	0
Untreated Biofilm 1	WT_1_3933	Putative uncharacterized protein OS=Pseudomonas aeruginosa (strain UCBPP-PA14) GN=PA14_57920 PE=4 SV=1	tr|Q02GY1|Q02GY1_PSEAB	19 kDa	1	2	0	0	0	0	0	1
Untreated Biofilm 1	WT_1_3933	Putative ATP-binding component of ABC transporter OS=Pseudomonas aeruginosa (strain UCBPP-PA14) GN=PA14_57930 PE=3 SV=1	tr|Q02GY0|Q02GY0_PSEAB	26 kDa	2	2	1	0	1	0	1	3
Untreated Biofilm 1	WT_1_3933	Putative two-component response regulator OS=Pseudomonas aeruginosa (strain UCBPP-PA14) GN=PA14_27940 PE=4 SV=1	tr|Q02NV5|Q02NV5_PSEAB	44 kDa	0	1	0	0	0	0	0	1
Untreated Biofilm 1	WT_1_3933	Putative ribosomal subunit interface protein OS=Pseudomonas aeruginosa (strain UCBPP-PA14) GN=PA14_57950 PE=4 SV=1	tr|Q02GX8|Q02GX8_PSEAB	12 kDa	1	0	0	0	0	0	0	0
Untreated Biofilm 1	WT_1_3933	Putative anti-anti-sigma factor OS=Pseudomonas aeruginosa (strain UCBPP-PA14) GN=PA14_27950 PE=4 SV=1	tr|Q02NV4|Q02NV4_PSEAB	18 kDa	0	0	1	0	1	1	1	0
Untreated Biofilm 1	WT_1_3933	UPF0042 nucleotide-binding protein PA14_57970 OS=Pseudomonas aeruginosa (strain UCBPP-PA14) GN=PA14_57970 PE=3 SV=1	sp|Q02GX6|Y5797_PSEAB	32 kDa	0	1	0	0	0	0	0	0
Untreated Biofilm 1	WT_1_3933	Putative outer membrane biogenesis protein OS=Pseudomonas aeruginosa (strain UCBPP-PA14) GN=PA14_67975 PE=4 SV=1	tr|Q02EL8|Q02EL8_PSEAB	81 kDa	1	1	1	0	1	1	1	1
Untreated Biofilm 1	WT_1_3933	Putative methyl-accepting chemotaxis protein OS=Pseudomonas aeruginosa (strain UCBPP-PA14) GN=PA14_28050 PE=4 SV=1	tr|Q02NU5|Q02NU5_PSEAB	56 kDa	1	0	0	0	1	0	0	0
Untreated Biofilm 1	WT_1_3933	Putative cytochrome B561 OS=Pseudomonas aeruginosa (strain UCBPP-PA14) GN=PA14_18060 PE=4 SV=1	tr|Q02R47|Q02R47_PSEAB	19 kDa	1	0	0	0	0	0	0	0
Untreated Biofilm 1	WT_1_3933	Putative tldD protein OS=Pseudomonas aeruginosa (strain UCBPP-PA14) GN=PA14_58070 PE=4 SV=1	tr|Q02GW7|Q02GW7_PSEAB	50 kDa	1	1	0	0	0	0	0	1
Untreated Biofilm 1	WT_1_3933	Putative DNA-binding response regulator OS=Pseudomonas aeruginosa (strain UCBPP-PA14) GN=PA14_58300 PE=4 SV=1	tr|Q02GU8|Q02GU8_PSEAB	21 kDa	1	1	0	1	2	1	1	1
Untreated Biofilm 1	WT_1_3933	Putative uncharacterized protein OS=Pseudomonas aeruginosa (strain UCBPP-PA14) GN=PA14_58330 PE=4 SV=1	tr|Q02GU6|Q02GU6_PSEAB	25 kDa	3	3	2	2	4	6	5	5
Untreated Biofilm 1	WT_1_3933	Putative peroxidase OS=Pseudomonas aeruginosa (strain UCBPP-PA14) GN=PA14_28340 PE=4 SV=1	tr|Q02NR9|Q02NR9_PSEAB	32 kDa	0	1	0	1	0	0	0	1
Untreated Biofilm 1	WT_1_3933	Putative binding protein component of ABC transpor OS=Pseudomonas aeruginosa (strain UCBPP-PA14) GN=PA14_58350 PE=4 SV=1	tr|Q02GU5|Q02GU5_PSEAB	60 kDa	0	0	2	0	2	1	1	3
Untreated Biofilm 1	WT_1_3933	Putative uncharacterized protein OS=Pseudomonas aeruginosa (strain UCBPP-PA14) GN=PA14_28350 PE=4 SV=1	tr|Q02NR8|Q02NR8_PSEAB	25 kDa	0	0	0	0	2	1	1	0
Untreated Biofilm 1	WT_1_3933	Putative beta-ketoacyl synthase OS=Pseudomonas aeruginosa (strain UCBPP-PA14) GN=PA14_68360 PE=3 SV=1	tr|Q02EJ1|Q02EJ1_PSEAB	69 kDa	6	1	3	4	1	1	2	1
Untreated Biofilm 1	WT_1_3933	Probable metallopeptidase OS=Pseudomonas aeruginosa (strain UCBPP-PA14) GN=PA14_58375 PE=3 SV=1	tr|Q02GU3|Q02GU3_PSEAB	44 kDa	0	2	0	0	1	0	1	0
Untreated Biofilm 1	WT_1_3933	*REV* Putative redox protein OS=Pseudomonas aeruginosa (strain UCBPP-PA14) GN=PA14_08380 PE=4 SV=1	r-tr|Q02TB3|Q02TB3_PSEAB	15 kDa	0	0	0	0	0	0	0	1
Untreated Biofilm 1	WT_1_3933	Putative binding protein component of ABC transpor OS=Pseudomonas aeruginosa (strain UCBPP-PA14) GN=PA14_58390 PE=4 SV=1	tr|Q02GU1|Q02GU1_PSEAB	60 kDa	1	0	2	0	2	2	0	4
Untreated Biofilm 1	WT_1_3933	Putative outer membrane porin OS=Pseudomonas aeruginosa (strain UCBPP-PA14) GN=PA14_58410 PE=4 SV=1	tr|Q02GU0|Q02GU0_PSEAB	53 kDa	1	1	1	0	3	2	2	3
Untreated Biofilm 1	WT_1_3933	Putative binding protein component of ABC dipeptid OS=Pseudomonas aeruginosa (strain UCBPP-PA14) GN=PA14_58420 PE=4 SV=1	tr|Q02GT9|Q02GT9_PSEAB	59 kDa	0	2	2	0	2	0	0	1
Untreated Biofilm 1	WT_1_3933	Putative 2-nitropropane dioxygenase OS=Pseudomonas aeruginosa (strain UCBPP-PA14) GN=PA14_08460 PE=4 SV=1	tr|Q02TA6|Q02TA6_PSEAB	35 kDa	0	0	1	0	0	0	0	0
Untreated Biofilm 1	WT_1_3933	Putative membrane protein OS=Pseudomonas aeruginosa (strain UCBPP-PA14) GN=PA14_28490 PE=4 SV=1	tr|Q02NQ5|Q02NQ5_PSEAB	12 kDa	0	2	0	0	0	0	0	0
Untreated Biofilm 1	WT_1_3933	Putative uncharacterized protein OS=Pseudomonas aeruginosa (strain UCBPP-PA14) GN=PA14_48590 PE=4 SV=1	tr|Q02J52|Q02J52_PSEAB	29 kDa	0	1	1	1	1	1	1	0
Untreated Biofilm 1	WT_1_3933	Putative carboxypeptidase OS=Pseudomonas aeruginosa (strain UCBPP-PA14) GN=PA14_68670 PE=4 SV=1	tr|Q02EG6|Q02EG6_PSEAB	33 kDa	0	0	0	0	0	2	0	0
Untreated Biofilm 1	WT_1_3933	Putative transcriptional regulator OS=Pseudomonas aeruginosa (strain UCBPP-PA14) GN=PA14_28730 PE=4 SV=1	tr|Q02NN4|Q02NN4_PSEAB	14 kDa	0	0	0	1	0	0	0	0
Untreated Biofilm 1	WT_1_3933	Probable FAD-dependent oxidoreductase OS=Pseudomonas aeruginosa (strain UCBPP-PA14) GN=PA14_68955 PE=4 SV=1	tr|Q02EE3|Q02EE3_PSEAB	45 kDa	0	0	0	1	0	0	0	0
Untreated Biofilm 1	WT_1_3933	Putative uncharacterized protein OS=Pseudomonas aeruginosa (strain UCBPP-PA14) GN=PA14_19030 PE=4 SV=1	tr|Q02QX2|Q02QX2_PSEAB	29 kDa	0	0	0	0	2	0	0	0
Untreated Biofilm 1	WT_1_3933	Putative uncharacterized protein OS=Pseudomonas aeruginosa (strain UCBPP-PA14) GN=PA14_49030 PE=4 SV=1	tr|Q02J12|Q02J12_PSEAB	38 kDa	1	0	0	0	0	0	0	0
Untreated Biofilm 1	WT_1_3933	Putative uncharacterized protein OS=Pseudomonas aeruginosa (strain UCBPP-PA14) GN=PA14_39070 PE=4 SV=1	tr|Q02LB5|Q02LB5_PSEAB	13 kDa	0	1	2	1	1	1	2	3
Untreated Biofilm 1	WT_1_3933	Putative ATPase, AAA family OS=Pseudomonas aeruginosa (strain UCBPP-PA14) GN=PA14_29130 PE=4 SV=1	tr|Q02NJ8|Q02NJ8_PSEAB	32 kDa	0	1	0	1	1	1	1	0
Untreated Biofilm 1	WT_1_3933	Putative hydrolase OS=Pseudomonas aeruginosa (strain UCBPP-PA14) GN=PA14_29230 PE=4 SV=1	tr|Q02NJ0|Q02NJ0_PSEAB	68 kDa	0	0	0	0	1	0	0	0
Untreated Biofilm 1	WT_1_3933	Putative peptidase or cellulase OS=Pseudomonas aeruginosa (strain UCBPP-PA14) GN=PA14_19350 PE=4 SV=1	tr|Q02QV0|Q02QV0_PSEAB	43 kDa	0	0	0	0	2	1	1	1
Untreated Biofilm 1	WT_1_3933	Putative transcriptional regulator OS=Pseudomonas aeruginosa (strain UCBPP-PA14) GN=PA14_19380 PE=4 SV=1	tr|Q02QU7|Q02QU7_PSEAB	18 kDa	0	1	0	0	0	0	1	0
Untreated Biofilm 1	WT_1_3933	Putative transporter OS=Pseudomonas aeruginosa (strain UCBPP-PA14) GN=PA14_09380 PE=4 SV=1	tr|Q02T35|Q02T35_PSEAB	43 kDa	0	0	0	0	0	1	0	0
Untreated Biofilm 1	WT_1_3933	Probable cold-shock protein OS=Pseudomonas aeruginosa (strain UCBPP-PA14) GN=PA14_49410 PE=3 SV=1	tr|Q02IX9|Q02IX9_PSEAB	8 kDa	1	0	0	0	1	0	0	1
Untreated Biofilm 1	WT_1_3933	Putative uncharacterized protein OS=Pseudomonas aeruginosa (strain UCBPP-PA14) GN=PA14_19410 PE=4 SV=1	tr|Q02QU4|Q02QU4_PSEAB	58 kDa	0	0	0	0	1	0	0	0
Untreated Biofilm 1	WT_1_3933	UPF0502 protein PA14_19450 OS=Pseudomonas aeruginosa (strain UCBPP-PA14) GN=PA14_19450 PE=3 SV=1	sp|Q02QU2|Y1945_PSEAB	24 kDa	1	1	0	0	0	0	0	0
Untreated Biofilm 1	WT_1_3933	Putative uncharacterized protein OS=Pseudomonas aeruginosa (strain UCBPP-PA14) GN=PA14_29470 PE=4 SV=1	tr|Q02NH1|Q02NH1_PSEAB	28 kDa	0	0	0	0	0	1	0	0
Untreated Biofilm 1	WT_1_3933	Putative transcriptional regulator OS=Pseudomonas aeruginosa (strain UCBPP-PA14) GN=PA14_29590 PE=4 SV=1	tr|Q02NF9|Q02NF9_PSEAB	13 kDa	1	1	3	2	1	1	0	0
Untreated Biofilm 1	WT_1_3933	Putative acyl-CoA dehydrogenase OS=Pseudomonas aeruginosa (strain UCBPP-PA14) GN=PA14_09630 PE=3 SV=1	tr|Q02T16|Q02T16_PSEAB	64 kDa	2	0	0	0	0	2	1	0
Untreated Biofilm 1	WT_1_3933	Putative uncharacterized protein OS=Pseudomonas aeruginosa (strain UCBPP-PA14) GN=PA14_69700 PE=4 SV=1	tr|Q02E83|Q02E83_PSEAB	26 kDa	0	1	0	1	0	0	0	0
Untreated Biofilm 1	WT_1_3933	*REV* Probable MFS transporter OS=Pseudomonas aeruginosa (strain UCBPP-PA14) GN=PA14_49750 PE=4 SV=1	r-tr|Q02IV1|Q02IV1_PSEAB	44 kDa	0	0	1	0	0	0	0	0
Untreated Biofilm 1	WT_1_3933	Putative chemotaxis transducer OS=Pseudomonas aeruginosa (strain UCBPP-PA14) GN=PA14_29800 PE=4 SV=1	tr|Q02NE4|Q02NE4_PSEAB	60 kDa	1	1	0	0	0	0	0	0
Untreated Biofilm 1	WT_1_3933	Putative uncharacterized protein OS=Pseudomonas aeruginosa (strain UCBPP-PA14) GN=PA14_69820 PE=4 SV=1	tr|Q02E73|Q02E73_PSEAB	10 kDa	0	0	0	1	0	0	0	0
Untreated Biofilm 1	WT_1_3933	Putative uncharacterized protein OS=Pseudomonas aeruginosa (strain UCBPP-PA14) GN=PA14_59840 PE=4 SV=1	tr|Q02GG5|Q02GG5_PSEAB	38 kDa	9	2	5	7	5	4	8	7
Untreated Biofilm 1	WT_1_3933	Probable outer membrane protein OS=Pseudomonas aeruginosa (strain UCBPP-PA14) GN=PA14_49900 PE=3 SV=1	tr|Q02IT8|Q02IT8_PSEAB	18 kDa	0	0	0	0	1	1	3	1
Untreated Biofilm 1	WT_1_3933	Putative pyruvate dehydrogenase E1 component, alpha subunit OS=Pseudomonas aeruginosa (strain UCBPP-PA14) GN=PA14_19900 PE=4 SV=1	tr|Q02QQ6|Q02QQ6_PSEAB	40 kDa	0	1	0	0	0	0	0	0
Untreated Biofilm 1	WT_1_3933	Putative dihydrolipoamide acetyltransferase OS=Pseudomonas aeruginosa (strain UCBPP-PA14) GN=PA14_19920 PE=3 SV=1	tr|Q02QQ4|Q02QQ4_PSEAB	39 kDa	0	1	0	0	0	0	0	0
Untreated Biofilm 1	WT_1_3933	3-oxoacyl-[acyl-carrier-protein] synthase 2 OS=Pseudomonas aeruginosa (strain UCBPP-PA14) GN=fabF1 PE=3 SV=1	tr|Q02PC8|Q02PC8_PSEAB	43 kDa	1	3	2	0	1	0	0	1
Untreated Biofilm 1	WT_1_3933	Acetyl-coenzyme A carboxylase carboxyl transferase subunit alpha OS=Pseudomonas aeruginosa (strain UCBPP-PA14) GN=accA PE=3 SV=1	sp|Q02RB1|ACCA_PSEAB	35 kDa	4	4	1	3	2	1	1	3
Untreated Biofilm 1	WT_1_3933	Biotin carboxyl carrier protein OS=Pseudomonas aeruginosa (strain UCBPP-PA14) GN=accB PE=4 SV=1	tr|Q02FH3|Q02FH3_PSEAB	16 kDa	3	2	2	3	1	1	2	2
Untreated Biofilm 1	WT_1_3933	Biotin carboxylase OS=Pseudomonas aeruginosa (strain UCBPP-PA14) GN=accC PE=4 SV=1	tr|Q02FH2|Q02FH2_PSEAB	49 kDa	10	6	4	5	4	4	5	2
Untreated Biofilm 1	WT_1_3933	Putative biotin carboxylase subunit of a transcarboxylase OS=Pseudomonas aeruginosa (strain UCBPP-PA14) GN=accC PE=4 SV=1	tr|Q02DS5|Q02DS5_PSEAB	52 kDa	0	0	0	1	0	0	0	0
Untreated Biofilm 1	WT_1_3933	Acetyl-coenzyme A carboxylase carboxyl transferase subunit beta OS=Pseudomonas aeruginosa (strain UCBPP-PA14) GN=accD PE=3 SV=1	sp|Q02PS5|ACCD_PSEAB	32 kDa	3	2	2	2	1	1	0	1
Untreated Biofilm 1	WT_1_3933	Putative acyl-CoA dehydrogenase OS=Pseudomonas aeruginosa (strain UCBPP-PA14) GN=acdA PE=3 SV=1	tr|Q02N01|Q02N01_PSEAB	41 kDa	1	0	2	1	0	2	0	1
Untreated Biofilm 1	WT_1_3933	Pyruvate dehydrogenase E1 component OS=Pseudomonas aeruginosa (strain UCBPP-PA14) GN=aceA PE=3 SV=1	tr|Q02F02|Q02F02_PSEAB	100 kDa	6	9	5	2	6	1	6	2
Untreated Biofilm 1	WT_1_3933	Isocitrate lyase OS=Pseudomonas aeruginosa (strain UCBPP-PA14) GN=aceA PE=3 SV=1	tr|Q02NC6|Q02NC6_PSEAB	59 kDa	10	7	8	6	3	6	11	8
Untreated Biofilm 1	WT_1_3933	Dihydrolipoamide acetyltransferase OS=Pseudomonas aeruginosa (strain UCBPP-PA14) GN=aceF PE=3 SV=1	tr|Q02F01|Q02F01_PSEAB	57 kDa	7	5	13	11	14	12	11	11
Untreated Biofilm 1	WT_1_3933	Acetate kinase OS=Pseudomonas aeruginosa (strain UCBPP-PA14) GN=ackA PE=3 SV=1	sp|Q02HZ4|ACKA_PSEAB	42 kDa	0	1	1	0	1	0	0	0
Untreated Biofilm 1	WT_1_3933	Aconitate hydratase 1 OS=Pseudomonas aeruginosa (strain UCBPP-PA14) GN=acnA PE=4 SV=1	tr|Q02K45|Q02K45_PSEAB	99 kDa	6	3	3	3	5	5	4	3
Untreated Biofilm 1	WT_1_3933	Aconitate hydratase 2 OS=Pseudomonas aeruginosa (strain UCBPP-PA14) GN=acnB PE=3 SV=1	tr|Q02KS8|Q02KS8_PSEAB	94 kDa	11	15	18	10	11	13	9	11
Untreated Biofilm 1	WT_1_3933	Acyl carrier protein OS=Pseudomonas aeruginosa (strain UCBPP-PA14) GN=acpP PE=3 SV=1	tr|Q02PC9|Q02PC9_PSEAB	9 kDa	1	0	0	1	1	1	1	0
Untreated Biofilm 1	WT_1_3933	Acetyl-coenzyme A synthetase OS=Pseudomonas aeruginosa (strain UCBPP-PA14) GN=acsA PE=3 SV=1	tr|Q02I47|Q02I47_PSEAB	72 kDa	0	0	0	0	2	2	0	1
Untreated Biofilm 1	WT_1_3933	Long-chain-fatty-acid--CoA ligase OS=Pseudomonas aeruginosa (strain UCBPP-PA14) GN=fadD1 PE=4 SV=1	tr|Q02QD2|Q02QD2_PSEAB	62 kDa	1	2	0	0	0	1	0	2
Untreated Biofilm 1	WT_1_3933	Alcohol dehydrogenase, zinc-containing OS=Pseudomonas aeruginosa (strain UCBPP-PA14) GN=adhA PE=3 SV=1	tr|Q02DT4|Q02DT4_PSEAB	36 kDa	7	9	10	7	3	4	4	3
Untreated Biofilm 1	WT_1_3933	Alcohol dehydrogenase class III OS=Pseudomonas aeruginosa (strain UCBPP-PA14) GN=adhC PE=3 SV=1	tr|Q02RA1|Q02RA1_PSEAB	39 kDa	0	0	0	1	0	0	0	0
Untreated Biofilm 1	WT_1_3933	Adenosylhomocysteinase OS=Pseudomonas aeruginosa (strain UCBPP-PA14) GN=ahcY PE=3 SV=1	sp|Q02TY0|SAHH_PSEAB	51 kDa	7	5	6	7	7	2	6	3
Untreated Biofilm 1	WT_1_3933	Putative alkyl hydroperoxide reductase subunit OS=Pseudomonas aeruginosa (strain UCBPP-PA14) GN=ahpC PE=4 SV=1	tr|Q02R00|Q02R00_PSEAB	22 kDa	5	5	3	4	6	6	5	6
Untreated Biofilm 1	WT_1_3933	Alkyl hydroperoxide reductase subunit C OS=Pseudomonas aeruginosa (strain UCBPP-PA14) GN=ahpC PE=4 SV=1	tr|Q02UU0|Q02UU0_PSEAB	21 kDa	2	3	2	2	1	3	5	3
Untreated Biofilm 1	WT_1_3933	Alanine--tRNA ligase OS=Pseudomonas aeruginosa (strain UCBPP-PA14) GN=alaS PE=3 SV=1	sp|Q02I63|SYA_PSEAB	95 kDa	5	1	2	1	0	0	0	0
Untreated Biofilm 1	WT_1_3933	Putative aldehyde dehydrogenase OS=Pseudomonas aeruginosa (strain UCBPP-PA14) GN=aldH PE=3 SV=1	tr|Q02E50|Q02E50_PSEAB	53 kDa	3	5	4	6	6	5	7	5
Untreated Biofilm 1	WT_1_3933	Phosphomannomutase AlgC OS=Pseudomonas aeruginosa (strain UCBPP-PA14) GN=algC PE=3 SV=1	tr|Q02E40|Q02E40_PSEAB	91 kDa	4	2	3	1	3	3	2	1
Untreated Biofilm 1	WT_1_3933	Alginate regulatory protein AlgP OS=Pseudomonas aeruginosa (strain UCBPP-PA14) GN=algP PE=4 SV=1	tr|Q02EB0|Q02EB0_PSEAB	35 kDa	1	3	2	2	2	1	2	0
Untreated Biofilm 1	WT_1_3933	Alginate biosynthesis regulatory protein AlgR OS=Pseudomonas aeruginosa (strain UCBPP-PA14) GN=algR PE=4 SV=1	tr|Q02EA2|Q02EA2_PSEAB	28 kDa	0	1	0	2	1	1	1	2
Untreated Biofilm 1	WT_1_3933	RNA polymerase sigma factor OS=Pseudomonas aeruginosa (strain UCBPP-PA14) GN=algU PE=3 SV=1	tr|Q02HR4|Q02HR4_PSEAB	22 kDa	0	0	0	2	0	0	0	2
Untreated Biofilm 1	WT_1_3933	DNA binding-protein OS=Pseudomonas aeruginosa (strain UCBPP-PA14) GN=algZ PE=4 SV=1	tr|Q02QM2|Q02QM2_PSEAB	12 kDa	0	0	0	0	0	1	0	0
Untreated Biofilm 1	WT_1_3933	3-methyl-2-oxobutanoate hydroxymethyltransferase 2 OS=Pseudomonas aeruginosa (strain UCBPP-PA14) GN=panB2 PE=3 SV=1	sp|Q02FU3|PANB2_PSEAB	28 kDa	1	0	1	0	0	1	0	1
Untreated Biofilm 1	WT_1_3933	Glutaminase-asparaginase OS=Pseudomonas aeruginosa (strain UCBPP-PA14) GN=ansB PE=3 SV=1	tr|Q02JH8|Q02JH8_PSEAB	39 kDa	1	3	6	6	5	4	3	5
Untreated Biofilm 1	WT_1_3933	Arginine/ornithine binding protein AotJ OS=Pseudomonas aeruginosa (strain UCBPP-PA14) GN=aotJ PE=3 SV=1	tr|Q02I48|Q02I48_PSEAB	28 kDa	0	2	5	0	2	3	4	5
Untreated Biofilm 1	WT_1_3933	Arginine/ornithine transport protein AotP OS=Pseudomonas aeruginosa (strain UCBPP-PA14) GN=aotP PE=3 SV=1	tr|Q02I52|Q02I52_PSEAB	28 kDa	0	0	1	0	0	0	0	0
Untreated Biofilm 1	WT_1_3933	Arginine deiminase OS=Pseudomonas aeruginosa (strain UCBPP-PA14) GN=arcA PE=3 SV=1	tr|Q02EJ4|Q02EJ4_PSEAB	46 kDa	16	20	18	15	11	9	6	10
Untreated Biofilm 1	WT_1_3933	Ornithine carbamoyltransferase, catabolic OS=Pseudomonas aeruginosa (strain UCBPP-PA14) GN=arcB PE=3 SV=1	tr|Q02EJ3|Q02EJ3_PSEAB	38 kDa	18	17	12	10	7	6	4	12
Untreated Biofilm 1	WT_1_3933	Carbamate kinase OS=Pseudomonas aeruginosa (strain UCBPP-PA14) GN=arcC PE=3 SV=1	tr|Q02EJ2|Q02EJ2_PSEAB	33 kDa	1	3	2	1	2	1	0	1
Untreated Biofilm 1	WT_1_3933	Amino-acid acetyltransferase OS=Pseudomonas aeruginosa (strain UCBPP-PA14) GN=argA PE=3 SV=1	sp|Q02EG0|ARGA_PSEAB	48 kDa	0	1	0	0	0	0	0	0
Untreated Biofilm 1	WT_1_3933	Acetylglutamate kinase OS=Pseudomonas aeruginosa (strain UCBPP-PA14) GN=argB PE=3 SV=1	sp|Q02E39|ARGB_PSEAB	32 kDa	1	2	2	3	2	3	2	0
Untreated Biofilm 1	WT_1_3933	N-acetyl-gamma-glutamyl-phosphate reductase OS=Pseudomonas aeruginosa (strain UCBPP-PA14) GN=argC PE=3 SV=1	sp|Q02TA4|ARGC_PSEAB	37 kDa	1	0	2	1	0	3	0	0
Untreated Biofilm 1	WT_1_3933	Argininosuccinate synthase OS=Pseudomonas aeruginosa (strain UCBPP-PA14) GN=argG PE=3 SV=1	sp|Q02QZ6|ASSY_PSEAB	45 kDa	2	2	2	3	0	0	0	0
Untreated Biofilm 1	WT_1_3933	Argininosuccinate lyase OS=Pseudomonas aeruginosa (strain UCBPP-PA14) GN=argH PE=3 SV=1	sp|Q02EA0|ARLY_PSEAB	52 kDa	3	0	1	1	0	0	0	0
Untreated Biofilm 1	WT_1_3933	Arginine biosynthesis bifunctional protein ArgJ OS=Pseudomonas aeruginosa (strain UCBPP-PA14) GN=argJ PE=3 SV=1	tr|Q02H38|Q02H38_PSEAB	42 kDa	2	2	3	3	2	3	1	2
Untreated Biofilm 1	WT_1_3933	Arginine--tRNA ligase OS=Pseudomonas aeruginosa (strain UCBPP-PA14) GN=argS PE=3 SV=1	sp|Q02EW6|SYR_PSEAB	65 kDa	4	4	2	2	2	1	3	1
Untreated Biofilm 1	WT_1_3933	Bifunctional polymyxin resistance protein ArnA OS=Pseudomonas aeruginosa (strain UCBPP-PA14) GN=arnA PE=3 SV=1	sp|Q02R25|ARNA_PSEAB	74 kDa	5	0	2	2	2	1	0	2
Untreated Biofilm 1	WT_1_3933	UDP-4-amino-4-deoxy-L-arabinose--oxoglutarate aminotransferase OS=Pseudomonas aeruginosa (strain UCBPP-PA14) GN=arnB PE=3 SV=1	sp|Q02R23|ARNB_PSEAB	42 kDa	1	1	2	0	2	0	0	1
Untreated Biofilm 1	WT_1_3933	Undecaprenyl phosphate-alpha-4-amino-4-deoxy-L-arabinose arabinosyl transferase OS=Pseudomonas aeruginosa (strain UCBPP-PA14) GN=arnT PE=3 SV=1	sp|Q02R27|ARNT_PSEAB	62 kDa	0	0	0	0	0	1	0	0
Untreated Biofilm 1	WT_1_3933	3-dehydroquinate synthase OS=Pseudomonas aeruginosa (strain UCBPP-PA14) GN=aroB PE=3 SV=1	sp|Q02EX9|AROB_PSEAB	40 kDa	0	1	1	0	0	0	0	0
Untreated Biofilm 1	WT_1_3933	Chorismate synthase OS=Pseudomonas aeruginosa (strain UCBPP-PA14) GN=aroC PE=3 SV=1	sp|Q02KH1|AROC_PSEAB	39 kDa	1	0	1	0	1	0	0	2
Untreated Biofilm 1	WT_1_3933	*REV* Chorismate synthase OS=Pseudomonas aeruginosa (strain UCBPP-PA14) GN=aroC PE=3 SV=1	r-sp|Q02KH1|AROC_PSEAB	39 kDa	1	0	0	0	0	0	0	0
Untreated Biofilm 1	WT_1_3933	Acetylornithine aminotransferase OS=Pseudomonas aeruginosa (strain UCBPP-PA14) GN=aruC PE=3 SV=1	tr|Q02I55|Q02I55_PSEAB	44 kDa	7	8	5	8	4	4	4	6
Untreated Biofilm 1	WT_1_3933	N-succinylglutamate 5-semialdehyde dehydrogenase OS=Pseudomonas aeruginosa (strain UCBPP-PA14) GN=aruD PE=3 SV=1	tr|Q02I58|Q02I58_PSEAB	52 kDa	1	0	0	1	0	0	1	1
Untreated Biofilm 1	WT_1_3933	Arginine/ornithine succinyltransferase AII subunit OS=Pseudomonas aeruginosa (strain UCBPP-PA14) GN=aruG PE=4 SV=1	tr|Q02I57|Q02I57_PSEAB	37 kDa	0	0	1	0	0	0	0	0
Untreated Biofilm 1	WT_1_3933	CRISPR-associated endonuclease Cas6/Csy4 OS=Pseudomonas aeruginosa (strain UCBPP-PA14) GN=cas6f PE=1 SV=2	sp|Q02MM2|CAS6_PSEAB	21 kDa	0	0	1	1	1	1	2	0
Untreated Biofilm 1	WT_1_3933	Aspartate ammonia-lyase OS=Pseudomonas aeruginosa (strain UCBPP-PA14) GN=aspA PE=4 SV=1	tr|Q02DT2|Q02DT2_PSEAB	51 kDa	9	5	3	2	1	4	2	4
Untreated Biofilm 1	WT_1_3933	Aspartate--tRNA ligase OS=Pseudomonas aeruginosa (strain UCBPP-PA14) GN=aspS PE=3 SV=1	sp|Q02IC5|SYD_PSEAB	66 kDa	4	3	3	1	2	3	2	1
Untreated Biofilm 1	WT_1_3933	N-succinylarginine dihydrolase OS=Pseudomonas aeruginosa (strain UCBPP-PA14) GN=astB PE=3 SV=1	sp|Q02I59|ASTB_PSEAB	49 kDa	0	0	0	0	0	0	1	0
Untreated Biofilm 1	WT_1_3933	Succinylglutamate desuccinylase OS=Pseudomonas aeruginosa (strain UCBPP-PA14) GN=astE PE=3 SV=1	sp|Q02I61|ASTE_PSEAB	37 kDa	0	0	1	0	0	0	0	0
Untreated Biofilm 1	WT_1_3933	Acetyl-CoA acetyltransferase OS=Pseudomonas aeruginosa (strain UCBPP-PA14) GN=atoB PE=3 SV=1	tr|Q02LE8|Q02LE8_PSEAB	40 kDa	3	4	4	6	4	2	1	3
Untreated Biofilm 1	WT_1_3933	ATP synthase subunit alpha OS=Pseudomonas aeruginosa (strain UCBPP-PA14) GN=atpA PE=3 SV=1	sp|Q02DF2|ATPA_PSEAB	55 kDa	10	11	10	6	15	11	9	10
Untreated Biofilm 1	WT_1_3933	ATP synthase subunit a OS=Pseudomonas aeruginosa (strain UCBPP-PA14) GN=atpB PE=3 SV=1	sp|Q02DE8|ATP6_PSEAB	32 kDa	1	0	0	0	0	0	0	0
Untreated Biofilm 1	WT_1_3933	ATP synthase epsilon chain OS=Pseudomonas aeruginosa (strain UCBPP-PA14) GN=atpC PE=3 SV=1	sp|Q02DF5|ATPE_PSEAB	15 kDa	1	1	1	1	0	0	1	1
Untreated Biofilm 1	WT_1_3933	ATP synthase subunit beta OS=Pseudomonas aeruginosa (strain UCBPP-PA14) GN=atpD PE=3 SV=1	sp|Q02DF4|ATPB_PSEAB	50 kDa	24	19	15	21	17	14	19	9
Untreated Biofilm 1	WT_1_3933	ATP synthase subunit b OS=Pseudomonas aeruginosa (strain UCBPP-PA14) GN=atpF PE=3 SV=1	sp|Q02DF0|ATPF_PSEAB	17 kDa	4	7	4	5	4	5	3	1
Untreated Biofilm 1	WT_1_3933	ATP synthase gamma chain OS=Pseudomonas aeruginosa (strain UCBPP-PA14) GN=atpG PE=3 SV=1	sp|Q02DF3|ATPG_PSEAB	32 kDa	6	8	3	7	5	3	3	6
Untreated Biofilm 1	WT_1_3933	ATP synthase subunit delta OS=Pseudomonas aeruginosa (strain UCBPP-PA14) GN=atpH PE=3 SV=1	sp|Q02DF1|ATPD_PSEAB	19 kDa	0	2	1	0	1	1	0	0
Untreated Biofilm 1	WT_1_3933	Outer membrane protein assembly factor BamA OS=Pseudomonas aeruginosa (strain UCBPP-PA14) GN=bamA PE=3 SV=1	tr|Q02RC0|Q02RC0_PSEAB	88 kDa	3	1	3	4	4	3	2	2
Untreated Biofilm 1	WT_1_3933	Outer membrane protein assembly factor BamB OS=Pseudomonas aeruginosa (strain UCBPP-PA14) GN=bamB PE=3 SV=1	tr|Q02RV4|Q02RV4_PSEAB	40 kDa	1	2	2	0	1	2	1	3
Untreated Biofilm 1	WT_1_3933	Betaine aldehyde dehydrogenase OS=Pseudomonas aeruginosa (strain UCBPP-PA14) GN=betB PE=3 SV=1	sp|Q02DY9|BETB_PSEAB	53 kDa	0	0	1	1	0	0	0	0
Untreated Biofilm 1	WT_1_3933	Bacterioferritin OS=Pseudomonas aeruginosa (strain UCBPP-PA14) GN=bfrA PE=3 SV=1	tr|Q02T52|Q02T52_PSEAB	18 kDa	0	3	0	0	0	0	0	1
Untreated Biofilm 1	WT_1_3933	Bacterioferritin OS=Pseudomonas aeruginosa (strain UCBPP-PA14) GN=bfrB PE=3 SV=1	tr|Q02R02|Q02R02_PSEAB	19 kDa	5	3	0	1	2	0	2	3
Untreated Biofilm 1	WT_1_3933	Putative 3-oxoacyl-(Acyl-carrier-protein) synthase III OS=Pseudomonas aeruginosa (strain UCBPP-PA14) GN=fabH-2 PE=3 SV=1	tr|Q02QB9|Q02QB9_PSEAB	38 kDa	1	0	0	0	0	1	0	0
Untreated Biofilm 1	WT_1_3933	Putative pyridoxal-dependent aminotransferase OS=Pseudomonas aeruginosa (strain UCBPP-PA14) GN=bioA PE=3 SV=1	tr|Q02E49|Q02E49_PSEAB	48 kDa	0	0	0	0	1	0	0	0
Untreated Biofilm 1	WT_1_3933	Lipoamide acyltransferase component of branched-chain alpha-keto acid dehydrogenase complex E2 OS=Pseudomonas aeruginosa (strain UCBPP-PA14) GN=bkdB PE=3 SV=1	tr|Q02M49|Q02M49_PSEAB	46 kDa	4	2	1	1	1	2	1	5
Untreated Biofilm 1	WT_1_3933	Branched-chain amino acid transport protein BraC OS=Pseudomonas aeruginosa (strain UCBPP-PA14) GN=braC PE=4 SV=1	tr|Q02IP1|Q02IP1_PSEAB	40 kDa	0	0	1	1	7	4	7	4
Untreated Biofilm 1	WT_1_3933	Glutathione peroxidase OS=Pseudomonas aeruginosa (strain UCBPP-PA14) GN=btuE PE=3 SV=1	tr|Q02HZ7|Q02HZ7_PSEAB	17 kDa	0	1	0	0	0	0	0	0
Untreated Biofilm 1	WT_1_3933	Carbamoyl-phosphate synthase small chain OS=Pseudomonas aeruginosa (strain UCBPP-PA14) GN=carA PE=3 SV=1	tr|Q02FR4|Q02FR4_PSEAB	41 kDa	3	2	3	2	2	1	1	1
Untreated Biofilm 1	WT_1_3933	Carbamoyl-phosphate synthase large chain OS=Pseudomonas aeruginosa (strain UCBPP-PA14) GN=carB PE=3 SV=1	tr|Q02FR6|Q02FR6_PSEAB	117 kDa	7	2	4	1	4	0	0	2
Untreated Biofilm 1	WT_1_3933	Putative hydrolase OS=Pseudomonas aeruginosa (strain UCBPP-PA14) GN=catD PE=4 SV=1	tr|Q02TT3|Q02TT3_PSEAB	28 kDa	0	0	0	0	0	0	1	0
Untreated Biofilm 1	WT_1_3933	Two-component response regulator CbrB OS=Pseudomonas aeruginosa (strain UCBPP-PA14) GN=cbrB PE=4 SV=1	tr|Q02FU6|Q02FU6_PSEAB	52 kDa	1	1	0	0	1	0	1	2
Untreated Biofilm 1	WT_1_3933	Putative cytochrome c oxidase, cbb3-type, subunit II OS=Pseudomonas aeruginosa (strain UCBPP-PA14) GN=ccoO PE=4 SV=1	tr|Q02K37|Q02K37_PSEAB	23 kDa	2	1	4	4	0	2	1	2
Untreated Biofilm 1	WT_1_3933	Cbb3-type cytochrome c oxidase subunit OS=Pseudomonas aeruginosa (strain UCBPP-PA14) GN=ccoP PE=3 SV=1	tr|Q02K35|Q02K35_PSEAB	35 kDa	1	2	1	1	1	0	1	1
Untreated Biofilm 1	WT_1_3933	Cbb3-type cytochrome c oxidase subunit OS=Pseudomonas aeruginosa (strain UCBPP-PA14) GN=ccoP PE=3 SV=1	tr|Q02K39|Q02K39_PSEAB	34 kDa	1	0	2	0	2	2	2	1
Untreated Biofilm 1	WT_1_3933	Cytochrome c551 peroxidase OS=Pseudomonas aeruginosa (strain UCBPP-PA14) GN=ccpR PE=4 SV=1	tr|Q02G90|Q02G90_PSEAB	37 kDa	0	2	2	1	1	1	0	0
Untreated Biofilm 1	WT_1_3933	Putative two-component sensor OS=Pseudomonas aeruginosa (strain UCBPP-PA14) GN=cheA PE=4 SV=1	tr|Q02JU2|Q02JU2_PSEAB	80 kDa	0	2	1	0	0	0	0	1
Untreated Biofilm 1	WT_1_3933	Chemotaxis response regulator protein-glutamate methylesterase OS=Pseudomonas aeruginosa (strain UCBPP-PA14) GN=cheB PE=3 SV=1	tr|Q02JU3|Q02JU3_PSEAB	39 kDa	1	0	1	1	1	0	1	0
Untreated Biofilm 1	WT_1_3933	Chemotaxis protein methyltransferase OS=Pseudomonas aeruginosa (strain UCBPP-PA14) GN=cheR PE=3 SV=1	tr|Q02QI2|Q02QI2_PSEAB	31 kDa	1	0	0	1	1	0	1	0
Untreated Biofilm 1	WT_1_3933	Chitinase OS=Pseudomonas aeruginosa (strain UCBPP-PA14) GN=chiC PE=3 SV=1	tr|Q02M97|Q02M97_PSEAB	53 kDa	3	3	4	6	13	14	19	10
Untreated Biofilm 1	WT_1_3933	ChpA OS=Pseudomonas aeruginosa (strain UCBPP-PA14) GN=chpA PE=4 SV=1	tr|Q02TZ9|Q02TZ9_PSEAB	269 kDa	2	6	1	2	2	0	1	2
Untreated Biofilm 1	WT_1_3933	Putative chemotaxis protein methyltransferase CheR OS=Pseudomonas aeruginosa (strain UCBPP-PA14) GN=chpC PE=4 SV=1	tr|Q02TZ7|Q02TZ7_PSEAB	18 kDa	0	1	0	0	0	0	0	1
Untreated Biofilm 1	WT_1_3933	Putative ClpA/B protease ATP binding subunit OS=Pseudomonas aeruginosa (strain UCBPP-PA14) GN=clpA PE=4 SV=1	tr|Q02TV4|Q02TV4_PSEAB	94 kDa	3	6	4	5	6	3	3	5
Untreated Biofilm 1	WT_1_3933	ATP-dependent clp protease, ATP-binding subunit ClpA OS=Pseudomonas aeruginosa (strain UCBPP-PA14) GN=clpA PE=3 SV=1	tr|Q02NB2|Q02NB2_PSEAB	84 kDa	4	1	1	0	0	0	0	0
Untreated Biofilm 1	WT_1_3933	ClpB protein OS=Pseudomonas aeruginosa (strain UCBPP-PA14) GN=clpB PE=3 SV=1	tr|Q02GD3|Q02GD3_PSEAB	95 kDa	6	6	7	3	8	3	7	10
Untreated Biofilm 1	WT_1_3933	Putative ClpA/B-type chaperone OS=Pseudomonas aeruginosa (strain UCBPP-PA14) GN=clpB PE=4 SV=1	tr|Q02UY9|Q02UY9_PSEAB	99 kDa	0	0	1	0	1	0	0	0
Untreated Biofilm 1	WT_1_3933	ATP-dependent Clp protease proteolytic subunit OS=Pseudomonas aeruginosa (strain UCBPP-PA14) GN=clpP PE=3 SV=1	tr|Q02QG0|Q02QG0_PSEAB	22 kDa	2	2	2	4	2	2	2	3
Untreated Biofilm 1	WT_1_3933	ATP-dependent Clp protease proteolytic subunit OS=Pseudomonas aeruginosa (strain UCBPP-PA14) GN=clpP PE=3 SV=1	tr|Q02KU4|Q02KU4_PSEAB	24 kDa	2	2	1	2	2	2	0	3
Untreated Biofilm 1	WT_1_3933	ATP-dependent Clp protease ATP-binding subunit ClpX OS=Pseudomonas aeruginosa (strain UCBPP-PA14) GN=clpX PE=3 SV=1	sp|Q02KU5|CLPX_PSEAB	47 kDa	1	3	1	1	4	2	3	1
Untreated Biofilm 1	WT_1_3933	Putative cytoplasmic membrane protein OS=Pseudomonas aeruginosa (strain UCBPP-PA14) GN=cmpX PE=4 SV=1	tr|Q02KR6|Q02KR6_PSEAB	29 kDa	1	0	0	1	1	1	2	2
Untreated Biofilm 1	WT_1_3933	Phosphopantetheine adenylyltransferase OS=Pseudomonas aeruginosa (strain UCBPP-PA14) GN=coaD PE=3 SV=1	sp|Q02U51|COAD_PSEAB	18 kDa	1	3	1	0	0	1	0	2
Untreated Biofilm 1	WT_1_3933	Dephospho-CoA kinase OS=Pseudomonas aeruginosa (strain UCBPP-PA14) GN=coaE PE=3 SV=1	tr|Q02GR0|Q02GR0_PSEAB	23 kDa	1	1	0	0	0	0	0	0
Untreated Biofilm 1	WT_1_3933	Outer membrane protein assembly factor BamD OS=Pseudomonas aeruginosa (strain UCBPP-PA14) GN=comL PE=3 SV=1	tr|Q02GD0|Q02GD0_PSEAB	39 kDa	0	2	0	0	2	1	1	1
Untreated Biofilm 1	WT_1_3933	2-nonaprenyl-3-methyl-6-methoxy-1,4-benzoquinol hydroxylase OS=Pseudomonas aeruginosa (strain UCBPP-PA14) GN=coq7 PE=3 SV=1	sp|Q02TB1|COQ7_PSEAB	24 kDa	1	1	1	0	0	0	0	1
Untreated Biofilm 1	WT_1_3933	Chitin-binding protein CbpD OS=Pseudomonas aeruginosa (strain UCBPP-PA14) GN=cpbD PE=4 SV=1	tr|Q02I11|Q02I11_PSEAB	42 kDa	2	1	4	4	4	8	8	5
Untreated Biofilm 1	WT_1_3933	Putative major cold shock protein OS=Pseudomonas aeruginosa (strain UCBPP-PA14) GN=cspB PE=3 SV=1	tr|Q02TV7|Q02TV7_PSEAB	8 kDa	1	1	1	2	1	1	0	1
Untreated Biofilm 1	WT_1_3933	Cold-shock protein CspD OS=Pseudomonas aeruginosa (strain UCBPP-PA14) GN=cspD PE=3 SV=1	tr|Q02NB4|Q02NB4_PSEAB	10 kDa	1	1	0	0	0	0	1	0
Untreated Biofilm 1	WT_1_3933	*REV* Putative pili assembly chaperone OS=Pseudomonas aeruginosa (strain UCBPP-PA14) GN=csuC PE=4 SV=1	r-tr|Q02G23|Q02G23_PSEAB	29 kDa	0	0	0	0	0	1	0	0
Untreated Biofilm 1	WT_1_3933	CRISPR-associated protein Csy1 OS=Pseudomonas aeruginosa (strain UCBPP-PA14) GN=csy1 PE=1 SV=1	sp|Q02ML9|CSY1_PSEAB	49 kDa	1	0	0	1	0	0	0	0
Untreated Biofilm 1	WT_1_3933	CRISPR-associated protein Csy3 OS=Pseudomonas aeruginosa (strain UCBPP-PA14) GN=csy3 PE=1 SV=1	sp|Q02MM1|CSY3_PSEAB	38 kDa	6	5	6	4	4	5	6	5
Untreated Biofilm 1	WT_1_3933	Putative carboxyl-terminal protease OS=Pseudomonas aeruginosa (strain UCBPP-PA14) GN=ctpA PE=3 SV=1	tr|Q02EN2|Q02EN2_PSEAB	46 kDa	0	1	2	0	3	3	2	3
Untreated Biofilm 1	WT_1_3933	Putative methyl-accepting chemotaxis transducer OS=Pseudomonas aeruginosa (strain UCBPP-PA14) GN=ctpH PE=4 SV=1	tr|Q02N12|Q02N12_PSEAB	62 kDa	0	1	1	1	0	1	0	2
Untreated Biofilm 1	WT_1_3933	Putative transcriptional regulator OS=Pseudomonas aeruginosa (strain UCBPP-PA14) GN=cueR PE=4 SV=1	tr|Q02FP4|Q02FP4_PSEAB	15 kDa	1	0	2	0	0	1	0	1
Untreated Biofilm 1	WT_1_3933	Glycine dehydrogenase [decarboxylating] OS=Pseudomonas aeruginosa (strain UCBPP-PA14) GN=gcvP2 PE=3 SV=1	tr|Q02MP6|Q02MP6_PSEAB	104 kDa	2	0	1	2	3	3	0	1
Untreated Biofilm 1	WT_1_3933	Aminomethyltransferase OS=Pseudomonas aeruginosa (strain UCBPP-PA14) GN=gcvT1 PE=3 SV=1	tr|Q02EE9|Q02EE9_PSEAB	39 kDa	0	0	1	0	0	0	0	0
Untreated Biofilm 1	WT_1_3933	Aminomethyltransferase OS=Pseudomonas aeruginosa (strain UCBPP-PA14) GN=gcvT2 PE=3 SV=1	tr|Q02MP3|Q02MP3_PSEAB	40 kDa	2	1	0	1	4	4	2	6
Untreated Biofilm 1	WT_1_3933	Cytochrome c5 OS=Pseudomonas aeruginosa (strain UCBPP-PA14) GN=cycB PE=4 SV=1	tr|Q02E62|Q02E62_PSEAB	13 kDa	1	1	2	1	0	1	2	2
Untreated Biofilm 1	WT_1_3933	Cytochrome c-type biogenesis protein OS=Pseudomonas aeruginosa (strain UCBPP-PA14) GN=cycH PE=4 SV=1	tr|Q02JW5|Q02JW5_PSEAB	43 kDa	0	0	0	0	0	1	1	1
Untreated Biofilm 1	WT_1_3933	Transcriptional regulator CysB OS=Pseudomonas aeruginosa (strain UCBPP-PA14) GN=cysB PE=4 SV=1	tr|Q02KP5|Q02KP5_PSEAB	36 kDa	2	2	0	1	0	2	2	0
Untreated Biofilm 1	WT_1_3933	Sulfate adenylyltransferase subunit 2 OS=Pseudomonas aeruginosa (strain UCBPP-PA14) GN=cysD PE=3 SV=1	sp|Q02GZ8|CYSD_PSEAB	35 kDa	0	0	0	0	2	3	1	0
Untreated Biofilm 1	WT_1_3933	Serine acetyltransferase OS=Pseudomonas aeruginosa (strain UCBPP-PA14) GN=cysE PE=3 SV=1	tr|Q02RX0|Q02RX0_PSEAB	28 kDa	1	0	0	1	2	0	0	0
Untreated Biofilm 1	WT_1_3933	Siroheme synthase OS=Pseudomonas aeruginosa (strain UCBPP-PA14) GN=cysG PE=3 SV=1	sp|Q02NA3|CYSG_PSEAB	50 kDa	0	0	0	0	0	1	0	0
Untreated Biofilm 1	WT_1_3933	Putative sulfite or nitrite reductas OS=Pseudomonas aeruginosa (strain UCBPP-PA14) GN=cysI PE=4 SV=1	tr|Q02SU4|Q02SU4_PSEAB	62 kDa	0	0	2	1	3	2	0	0
Untreated Biofilm 1	WT_1_3933	Sulfite reductase OS=Pseudomonas aeruginosa (strain UCBPP-PA14) GN=cysI PE=4 SV=1	tr|Q02KY1|Q02KY1_PSEAB	62 kDa	0	0	1	0	0	0	1	1
Untreated Biofilm 1	WT_1_3933	Cysteine synthase OS=Pseudomonas aeruginosa (strain UCBPP-PA14) GN=cysK PE=3 SV=1	tr|Q02NK0|Q02NK0_PSEAB	34 kDa	2	0	0	1	2	0	1	1
Untreated Biofilm 1	WT_1_3933	ATP sulfurylase GTP-binding subunit/APS kinase OS=Pseudomonas aeruginosa (strain UCBPP-PA14) GN=cysN PE=3 SV=1	tr|Q02GZ9|Q02GZ9_PSEAB	69 kDa	0	0	0	0	2	1	1	1
Untreated Biofilm 1	WT_1_3933	Sulfate-binding protein of ABC transporter OS=Pseudomonas aeruginosa (strain UCBPP-PA14) GN=cysP PE=4 SV=1	tr|Q02JX6|Q02JX6_PSEAB	37 kDa	0	0	0	0	1	0	0	0
Untreated Biofilm 1	WT_1_3933	Cysteine--tRNA ligase OS=Pseudomonas aeruginosa (strain UCBPP-PA14) GN=cysS PE=3 SV=1	sp|Q02KT6|SYC_PSEAB	51 kDa	2	1	2	2	0	0	1	2
Untreated Biofilm 1	WT_1_3933	D-ala-D-ala-carboxypeptidase OS=Pseudomonas aeruginosa (strain UCBPP-PA14) GN=dacC PE=3 SV=1	tr|Q02SG6|Q02SG6_PSEAB	42 kDa	1	2	2	0	2	2	2	4
Untreated Biofilm 1	WT_1_3933	D-amino acid dehydrogenase small subunit OS=Pseudomonas aeruginosa (strain UCBPP-PA14) GN=dadA PE=3 SV=1	tr|Q02E58|Q02E58_PSEAB	47 kDa	7	1	5	5	1	1	1	1
Untreated Biofilm 1	WT_1_3933	Alanine racemase OS=Pseudomonas aeruginosa (strain UCBPP-PA14) GN=dadX PE=3 SV=1	tr|Q02E60|Q02E60_PSEAB	39 kDa	0	2	0	2	0	0	0	0
Untreated Biofilm 1	WT_1_3933	4-hydroxy-tetrahydrodipicolinate synthase OS=Pseudomonas aeruginosa (strain UCBPP-PA14) GN=dapA PE=3 SV=1	tr|Q02IH5|Q02IH5_PSEAB	31 kDa	0	2	1	2	0	3	2	2
Untreated Biofilm 1	WT_1_3933	4-hydroxy-tetrahydrodipicolinate reductase OS=Pseudomonas aeruginosa (strain UCBPP-PA14) GN=dapB PE=3 SV=1	sp|Q02FR3|DAPB_PSEAB	28 kDa	4	1	0	1	0	1	3	4
Untreated Biofilm 1	WT_1_3933	2,3,4,5-tetrahydropyridine-2,6-dicarboxylate N-succinyltransferase OS=Pseudomonas aeruginosa (strain UCBPP-PA14) GN=dapD PE=3 SV=1	tr|Q02RD8|Q02RD8_PSEAB	36 kDa	0	2	2	2	0	0	1	2
Untreated Biofilm 1	WT_1_3933	Putative ATP-dependent RNA helicase, DEAD box family OS=Pseudomonas aeruginosa (strain UCBPP-PA14) GN=deaD PE=3 SV=1	tr|Q02P03|Q02P03_PSEAB	62 kDa	1	0	0	0	0	0	0	0
Untreated Biofilm 1	WT_1_3933	RNA polymerase-binding transcription factor DksA OS=Pseudomonas aeruginosa (strain UCBPP-PA14) GN=dksA PE=3 SV=1	tr|Q02FV0|Q02FV0_PSEAB	17 kDa	0	1	0	0	0	0	0	0
Untreated Biofilm 1	WT_1_3933	Chromosomal replication initiator protein DnaA OS=Pseudomonas aeruginosa (strain UCBPP-PA14) GN=dnaA PE=3 SV=1	sp|Q02V80|DNAA_PSEAB	58 kDa	4	0	1	1	1	0	0	0
Untreated Biofilm 1	WT_1_3933	DNA polymerase III, alpha subunit OS=Pseudomonas aeruginosa (strain UCBPP-PA14) GN=dnaE PE=4 SV=1	tr|Q02RB2|Q02RB2_PSEAB	131 kDa	1	0	0	0	0	0	0	0
Untreated Biofilm 1	WT_1_3933	Chaperone protein DnaJ OS=Pseudomonas aeruginosa (strain UCBPP-PA14) GN=dnaJ PE=3 SV=1	sp|Q02FR2|DNAJ_PSEAB	40 kDa	1	0	0	1	0	0	0	0
Untreated Biofilm 1	WT_1_3933	Chaperone protein DnaK OS=Pseudomonas aeruginosa (strain UCBPP-PA14) GN=dnaK PE=3 SV=1	sp|Q02FR1|DNAK_PSEAB	68 kDa	22	25	19	22	20	20	18	21
Untreated Biofilm 1	WT_1_3933	DNA polymerase III subunit beta OS=Pseudomonas aeruginosa (strain UCBPP-PA14) GN=dnaN PE=3 SV=1	tr|Q02V79|Q02V79_PSEAB	41 kDa	5	2	2	4	5	2	3	2
Untreated Biofilm 1	WT_1_3933	DNA polymerase subunits gamma and tau OS=Pseudomonas aeruginosa (strain UCBPP-PA14) GN=dnaX PE=4 SV=1	tr|Q02K15|Q02K15_PSEAB	75 kDa	0	0	0	0	0	1	0	0
Untreated Biofilm 1	WT_1_3933	Putative dipeptide transport system ATP-binding pr OS=Pseudomonas aeruginosa (strain UCBPP-PA14) GN=dppF PE=3 SV=1	tr|Q02GT5|Q02GT5_PSEAB	36 kDa	1	0	1	1	2	0	1	1
Untreated Biofilm 1	WT_1_3933	Thiol:disulfide interchange protein DsbA OS=Pseudomonas aeruginosa (strain UCBPP-PA14) GN=dsbA PE=3 SV=1	sp|Q02DM0|DSBA_PSEAB	23 kDa	0	1	1	0	1	1	3	1
Untreated Biofilm 1	WT_1_3933	Putative enhancing lycopene biosynthesis protein 2 OS=Pseudomonas aeruginosa (strain UCBPP-PA14) GN=elbB PE=4 SV=1	tr|Q02EB9|Q02EB9_PSEAB	23 kDa	1	0	0	0	1	2	2	3
Untreated Biofilm 1	WT_1_3933	Putative serine protease OS=Pseudomonas aeruginosa (strain UCBPP-PA14) GN=eprS PE=4 SV=1	tr|Q02R06|Q02R06_PSEAB	105 kDa	1	0	0	1	1	0	1	1
Untreated Biofilm 1	WT_1_3933	Esterase EstA OS=Pseudomonas aeruginosa (strain UCBPP-PA14) GN=estA PE=4 SV=1	tr|Q02EQ4|Q02EQ4_PSEAB	70 kDa	0	1	0	1	0	3	2	1
Untreated Biofilm 1	WT_1_3933	Electron transfer flavoprotein alpha-subunit OS=Pseudomonas aeruginosa (strain UCBPP-PA14) GN=etfA PE=4 SV=1	tr|Q02PB4|Q02PB4_PSEAB	31 kDa	9	4	8	6	7	6	5	7
Untreated Biofilm 1	WT_1_3933	Electron transfer flavoprotein beta-subunit OS=Pseudomonas aeruginosa (strain UCBPP-PA14) GN=etfB PE=4 SV=1	tr|Q02PB5|Q02PB5_PSEAB	26 kDa	6	6	9	6	9	10	6	5
Untreated Biofilm 1	WT_1_3933	3-hydroxydecanoyl-[acyl-carrier-protein] dehydratase OS=Pseudomonas aeruginosa (strain UCBPP-PA14) GN=fabA PE=3 SV=1	sp|Q02K95|FABA_PSEAB	19 kDa	2	0	2	0	0	0	1	1
Untreated Biofilm 1	WT_1_3933	Beta-ketoacyl-ACP synthase I OS=Pseudomonas aeruginosa (strain UCBPP-PA14) GN=fabB PE=3 SV=1	tr|Q02K94|Q02K94_PSEAB	43 kDa	7	4	6	7	6	5	5	6
Untreated Biofilm 1	WT_1_3933	Malonyl CoA-acyl carrier protein transacylase OS=Pseudomonas aeruginosa (strain UCBPP-PA14) GN=fabD PE=3 SV=1	tr|Q02PD1|Q02PD1_PSEAB	32 kDa	1	2	0	1	1	1	1	2
Untreated Biofilm 1	WT_1_3933	3-oxoacyl-[acyl-carrier-protein] reductase OS=Pseudomonas aeruginosa (strain UCBPP-PA14) GN=fabG PE=3 SV=1	tr|Q02PD0|Q02PD0_PSEAB	26 kDa	4	7	6	6	3	4	5	5
Untreated Biofilm 1	WT_1_3933	3-oxoacyl-[acyl-carrier-protein] synthase 3 OS=Pseudomonas aeruginosa (strain UCBPP-PA14) GN=fabH PE=3 SV=1	sp|Q02QG7|FABH_PSEAB	34 kDa	0	0	1	0	0	0	0	0
Untreated Biofilm 1	WT_1_3933	Enoyl-[acyl-carrier-protein] reductase [NADH] OS=Pseudomonas aeruginosa (strain UCBPP-PA14) GN=fabI PE=3 SV=1	tr|Q02KU9|Q02KU9_PSEAB	28 kDa	0	0	0	0	1	0	0	0
Untreated Biofilm 1	WT_1_3933	3-hydroxyacyl-[acyl-carrier-protein] dehydratase FabZ OS=Pseudomonas aeruginosa (strain UCBPP-PA14) GN=fabZ PE=3 SV=1	sp|Q02RB7|FABZ_PSEAB	17 kDa	1	2	0	2	2	1	2	0
Untreated Biofilm 1	WT_1_3933	3-ketoacyl-CoA thiolase OS=Pseudomonas aeruginosa (strain UCBPP-PA14) GN=fadA PE=3 SV=1	sp|Q02PH7|FADA_PSEAB	42 kDa	2	0	0	3	2	4	3	1
Untreated Biofilm 1	WT_1_3933	Fatty acid oxidation complex subunit alpha OS=Pseudomonas aeruginosa (strain UCBPP-PA14) GN=fadB PE=3 SV=1	sp|Q02PH8|FADB_PSEAB	77 kDa	9	2	4	5	3	3	6	6
Untreated Biofilm 1	WT_1_3933	Fumarylacetoacetase OS=Pseudomonas aeruginosa (strain UCBPP-PA14) GN=fahA PE=4 SV=1	tr|Q02LF5|Q02LF5_PSEAB	46 kDa	1	0	1	0	2	1	1	3
Untreated Biofilm 1	WT_1_3933	Formate dehydrogenase-O, major subunit OS=Pseudomonas aeruginosa (strain UCBPP-PA14) GN=fdnG PE=4 SV=2	tr|Q02FK9|Q02FK9_PSEAB	114 kDa	3	0	3	3	1	1	1	2
Untreated Biofilm 1	WT_1_3933	Ferredoxin I OS=Pseudomonas aeruginosa (strain UCBPP-PA14) GN=fdxA PE=4 SV=1	tr|Q02R93|Q02R93_PSEAB	12 kDa	0	0	0	0	0	0	1	0
Untreated Biofilm 1	WT_1_3933	Pilin biosynthetic protein OS=Pseudomonas aeruginosa (strain UCBPP-PA14) GN=fimL PE=4 SV=1	tr|Q02KW5|Q02KW5_PSEAB	61 kDa	1	1	0	0	1	0	0	0
Untreated Biofilm 1	WT_1_3933	Pilus assembly protein OS=Pseudomonas aeruginosa (strain UCBPP-PA14) GN=fimV PE=4 SV=1	tr|Q02PS8|Q02PS8_PSEAB	97 kDa	2	1	2	2	2	0	0	1
Untreated Biofilm 1	WT_1_3933	Putative uncharacterized protein fimX OS=Pseudomonas aeruginosa (strain UCBPP-PA14) GN=fimX PE=4 SV=1	tr|Q02F59|Q02F59_PSEAB	76 kDa	0	0	0	0	1	0	0	0
Untreated Biofilm 1	WT_1_3933	Site-determining protein OS=Pseudomonas aeruginosa (strain UCBPP-PA14) GN=fleN PE=3 SV=1	tr|Q02JT8|Q02JT8_PSEAB	30 kDa	0	1	0	0	2	0	2	1
Untreated Biofilm 1	WT_1_3933	Transcriptional regulator FleQ OS=Pseudomonas aeruginosa (strain UCBPP-PA14) GN=fleQ PE=4 SV=1	tr|Q02IR4|Q02IR4_PSEAB	55 kDa	0	1	0	0	0	0	0	1
Untreated Biofilm 1	WT_1_3933	RNA polymerase sigma factor OS=Pseudomonas aeruginosa (strain UCBPP-PA14) GN=fliA PE=3 SV=1	tr|Q02JT9|Q02JT9_PSEAB	28 kDa	0	0	0	0	0	0	1	0
Untreated Biofilm 1	WT_1_3933	Flagellin type B OS=Pseudomonas aeruginosa (strain UCBPP-PA14) GN=fliC PE=4 SV=1	tr|Q02IQ9|Q02IQ9_PSEAB	49 kDa	13	14	12	9	21	20	20	21
Untreated Biofilm 1	WT_1_3933	Flagellar protein FliO OS=Pseudomonas aeruginosa (strain UCBPP-PA14) GN=fliO PE=4 SV=1	tr|Q02JS9|Q02JS9_PSEAB	16 kDa	0	0	0	0	0	0	1	0
Untreated Biofilm 1	WT_1_3933	Bifunctional protein FolD OS=Pseudomonas aeruginosa (strain UCBPP-PA14) GN=folD PE=3 SV=1	sp|Q02KT7|FOLD_PSEAB	31 kDa	0	1	0	1	0	0	0	0
Untreated Biofilm 1	WT_1_3933	Fe(III)-pyochelin outer membrane receptor OS=Pseudomonas aeruginosa (strain UCBPP-PA14) GN=fptA PE=3 SV=1	tr|Q02T38|Q02T38_PSEAB	80 kDa	1	1	2	2	9	9	14	10
Untreated Biofilm 1	WT_1_3933	Ferripyoverdine receptor OS=Pseudomonas aeruginosa (strain UCBPP-PA14) GN=fpvA PE=3 SV=1	tr|Q02MJ2|Q02MJ2_PSEAB	91 kDa	1	0	1	2	4	3	6	5
Untreated Biofilm 1	WT_1_3933	Cell division protein ftsA OS=Pseudomonas aeruginosa (strain UCBPP-PA14) GN=ftsA PE=3 SV=1	tr|Q02H32|Q02H32_PSEAB	45 kDa	2	2	1	1	2	1	0	0
Untreated Biofilm 1	WT_1_3933	Cell division ATP-binding protein FtsE OS=Pseudomonas aeruginosa (strain UCBPP-PA14) GN=ftsE PE=4 SV=1	tr|Q02U39|Q02U39_PSEAB	25 kDa	0	1	1	0	0	0	1	0
Untreated Biofilm 1	WT_1_3933	ATP-dependent zinc metalloprotease FtsH OS=Pseudomonas aeruginosa (strain UCBPP-PA14) GN=ftsH PE=3 SV=1	tr|Q02FS1|Q02FS1_PSEAB	70 kDa	4	2	2	2	2	0	0	1
Untreated Biofilm 1	WT_1_3933	Cell division/stress response protein OS=Pseudomonas aeruginosa (strain UCBPP-PA14) GN=ftsK PE=4 SV=1	tr|Q02NA7|Q02NA7_PSEAB	89 kDa	0	0	0	0	1	0	0	0
Untreated Biofilm 1	WT_1_3933	Signal recognition particle receptor FtsY OS=Pseudomonas aeruginosa (strain UCBPP-PA14) GN=ftsY PE=3 SV=1	tr|Q02U40|Q02U40_PSEAB	48 kDa	1	0	0	0	0	1	1	0
Untreated Biofilm 1	WT_1_3933	Cell division protein FtsZ OS=Pseudomonas aeruginosa (strain UCBPP-PA14) GN=ftsZ PE=3 SV=1	tr|Q02H33|Q02H33_PSEAB	41 kDa	2	1	2	1	0	0	0	0
Untreated Biofilm 1	WT_1_3933	Putative fumarase OS=Pseudomonas aeruginosa (strain UCBPP-PA14) GN=fumA PE=4 SV=1	tr|Q02HA8|Q02HA8_PSEAB	55 kDa	3	1	1	1	0	0	0	0
Untreated Biofilm 1	WT_1_3933	Elongation factor G OS=Pseudomonas aeruginosa (strain UCBPP-PA14) GN=fusA PE=3 SV=1	tr|Q02T83|Q02T83_PSEAB	78 kDa	35	21	24	25	20	12	14	18
Untreated Biofilm 1	WT_1_3933	Elongation factor G OS=Pseudomonas aeruginosa (strain UCBPP-PA14) GN=fusA PE=3 SV=1	tr|Q02LL9|Q02LL9_PSEAB	78 kDa	0	6	0	0	9	4	6	7
Untreated Biofilm 1	WT_1_3933	Succinate-semialdehyde dehydrogenase, NADP-dependent activity OS=Pseudomonas aeruginosa (strain UCBPP-PA14) GN=gabD PE=3 SV=1	tr|Q02UF2|Q02UF2_PSEAB	52 kDa	7	3	3	4	8	4	2	4
Untreated Biofilm 1	WT_1_3933	4-aminobutyrate aminotransferase OS=Pseudomonas aeruginosa (strain UCBPP-PA14) GN=gabT PE=3 SV=1	tr|Q02UF1|Q02UF1_PSEAB	45 kDa	8	5	7	9	7	6	6	7
Untreated Biofilm 1	WT_1_3933	UTP-glucose-1-phosphate uridylyltransferase OS=Pseudomonas aeruginosa (strain UCBPP-PA14) GN=galU PE=4 SV=1	tr|Q02LH0|Q02LH0_PSEAB	31 kDa	0	3	0	3	1	0	0	1
Untreated Biofilm 1	WT_1_3933	Putative glyceraldehyde 3-phosphate dehydrogenase OS=Pseudomonas aeruginosa (strain UCBPP-PA14) GN=gapA PE=3 SV=1	tr|Q02PG5|Q02PG5_PSEAB	50 kDa	6	4	6	6	3	3	3	2
Untreated Biofilm 1	WT_1_3933	Glutamyl-tRNA(Gln) amidotransferase subunit A OS=Pseudomonas aeruginosa (strain UCBPP-PA14) GN=gatA PE=3 SV=1	sp|Q02GV8|GATA_PSEAB	52 kDa	6	4	3	5	2	3	1	1
Untreated Biofilm 1	WT_1_3933	Aspartyl/glutamyl-tRNA(Asn/Gln) amidotransferase subunit B OS=Pseudomonas aeruginosa (strain UCBPP-PA14) GN=gatB PE=3 SV=1	sp|Q02GV7|GATB_PSEAB	53 kDa	1	0	3	2	1	1	0	0
Untreated Biofilm 1	WT_1_3933	*REV* Putative aldehyde dehydrogenase OS=Pseudomonas aeruginosa (strain UCBPP-PA14) GN=gbsA PE=4 SV=1	r-tr|Q02LR5|Q02LR5_PSEAB	51 kDa	0	0	0	0	0	1	0	0
Untreated Biofilm 1	WT_1_3933	*REV* Guanidinobutyrase OS=Pseudomonas aeruginosa (strain UCBPP-PA14) GN=gbuA PE=3 SV=1	r-tr|Q02JQ6|Q02JQ6_PSEAB	35 kDa	0	1	0	0	0	0	0	0
Untreated Biofilm 1	WT_1_3933	Glutaryl-CoA dehydrogenase OS=Pseudomonas aeruginosa (strain UCBPP-PA14) GN=gcdH PE=3 SV=1	tr|Q02TW6|Q02TW6_PSEAB	43 kDa	4	2	2	3	2	3	1	2
Untreated Biofilm 1	WT_1_3933	NAD-dependent glutamate dehydrogenase OS=Pseudomonas aeruginosa (strain UCBPP-PA14) GN=gdhB PE=4 SV=1	tr|Q02PN0|Q02PN0_PSEAB	183 kDa	20	15	20	14	16	11	20	17
Untreated Biofilm 1	WT_1_3933	Malate synthase G OS=Pseudomonas aeruginosa (strain UCBPP-PA14) GN=glcB PE=3 SV=1	sp|Q02TT1|MASZ_PSEAB	79 kDa	3	3	1	1	10	10	3	5
Untreated Biofilm 1	WT_1_3933	Phosphoglucosamine mutase OS=Pseudomonas aeruginosa (strain UCBPP-PA14) GN=glmM PE=3 SV=1	sp|Q02FS3|GLMM_PSEAB	48 kDa	2	1	1	0	0	0	0	1
Untreated Biofilm 1	WT_1_3933	Glutamine--fructose-6-phosphate aminotransferase [isomerizing] OS=Pseudomonas aeruginosa (strain UCBPP-PA14) GN=glmS PE=3 SV=1	tr|Q02DF9|Q02DF9_PSEAB	66 kDa	2	1	0	0	0	0	0	0
Untreated Biofilm 1	WT_1_3933	Bifunctional protein GlmU OS=Pseudomonas aeruginosa (strain UCBPP-PA14) GN=glmU PE=3 SV=1	sp|Q02DF6|GLMU_PSEAB	49 kDa	1	0	0	0	0	0	0	0
Untreated Biofilm 1	WT_1_3933	Glutamine synthetase OS=Pseudomonas aeruginosa (strain UCBPP-PA14) GN=glnA PE=3 SV=1	tr|Q02EP7|Q02EP7_PSEAB	52 kDa	7	5	2	5	4	2	3	1
Untreated Biofilm 1	WT_1_3933	Nitrogen regulatory protein PII OS=Pseudomonas aeruginosa (strain UCBPP-PA14) GN=glnK PE=3 SV=1	tr|Q02E74|Q02E74_PSEAB	12 kDa	2	2	2	1	1	2	2	2
Untreated Biofilm 1	WT_1_3933	Glutamine--tRNA ligase OS=Pseudomonas aeruginosa (strain UCBPP-PA14) GN=glnS PE=3 SV=1	sp|Q02KT5|SYQ_PSEAB	63 kDa	0	1	1	2	1	1	0	0
Untreated Biofilm 1	WT_1_3933	Glycerol-3-phosphate dehydrogenase OS=Pseudomonas aeruginosa (strain UCBPP-PA14) GN=glpD PE=3 SV=1	tr|Q02R56|Q02R56_PSEAB	57 kDa	4	1	0	1	0	0	0	0
Untreated Biofilm 1	WT_1_3933	Glycerol kinase OS=Pseudomonas aeruginosa (strain UCBPP-PA14) GN=glpK PE=3 SV=1	tr|Q02R54|Q02R54_PSEAB	56 kDa	1	0	0	0	0	1	0	0
Untreated Biofilm 1	WT_1_3933	Glycerophosphoryl diester phosphodiesterase, periplasmic OS=Pseudomonas aeruginosa (strain UCBPP-PA14) GN=glpQ PE=4 SV=1	tr|Q02U68|Q02U68_PSEAB	42 kDa	0	0	0	0	0	2	1	0
Untreated Biofilm 1	WT_1_3933	Citrate synthase OS=Pseudomonas aeruginosa (strain UCBPP-PA14) GN=gltA PE=3 SV=1	tr|Q02K65|Q02K65_PSEAB	48 kDa	3	2	2	8	1	5	2	6
Untreated Biofilm 1	WT_1_3933	Putative binding protein component of ABC sugar transporter OS=Pseudomonas aeruginosa (strain UCBPP-PA14) GN=gltB PE=4 SV=1	tr|Q02PZ6|Q02PZ6_PSEAB	45 kDa	1	0	2	0	2	1	2	3
Untreated Biofilm 1	WT_1_3933	Putative permease of ABC transporter OS=Pseudomonas aeruginosa (strain UCBPP-PA14) GN=gltJ PE=3 SV=1	tr|Q02JI2|Q02JI2_PSEAB	28 kDa	1	0	0	0	0	0	0	1
Untreated Biofilm 1	WT_1_3933	Putative ATP-binding component of ABC transporter OS=Pseudomonas aeruginosa (strain UCBPP-PA14) GN=gltK PE=4 SV=1	tr|Q02PZ3|Q02PZ3_PSEAB	42 kDa	0	0	0	0	1	0	0	0
Untreated Biofilm 1	WT_1_3933	Putative ATP-binding component of ABC transporter OS=Pseudomonas aeruginosa (strain UCBPP-PA14) GN=gltL PE=3 SV=1	tr|Q02JI0|Q02JI0_PSEAB	27 kDa	1	0	0	0	2	1	0	0
Untreated Biofilm 1	WT_1_3933	Glutamate--tRNA ligase OS=Pseudomonas aeruginosa (strain UCBPP-PA14) GN=gltX PE=3 SV=1	sp|Q02PU7|SYE_PSEAB	57 kDa	1	0	1	0	0	0	0	0
Untreated Biofilm 1	WT_1_3933	Putative oxidoreductase OS=Pseudomonas aeruginosa (strain UCBPP-PA14) GN=glxR PE=4 SV=1	tr|Q02JY3|Q02JY3_PSEAB	31 kDa	0	0	0	0	0	0	1	0
Untreated Biofilm 1	WT_1_3933	Serine hydroxymethyltransferase OS=Pseudomonas aeruginosa (strain UCBPP-PA14) GN=glyA PE=3 SV=1	tr|Q02G75|Q02G75_PSEAB	45 kDa	1	1	1	1	0	0	0	0
Untreated Biofilm 1	WT_1_3933	Glycine--tRNA ligase alpha subunit OS=Pseudomonas aeruginosa (strain UCBPP-PA14) GN=glyQ PE=3 SV=1	sp|Q02V72|SYGA_PSEAB	36 kDa	2	1	1	0	1	0	1	1
Untreated Biofilm 1	WT_1_3933	Glycine--tRNA ligase beta subunit OS=Pseudomonas aeruginosa (strain UCBPP-PA14) GN=glyS PE=3 SV=1	sp|Q02V73|SYGB_PSEAB	74 kDa	5	2	3	4	1	2	2	3
Untreated Biofilm 1	WT_1_3933	Phosphoheptose isomerase OS=Pseudomonas aeruginosa (strain UCBPP-PA14) GN=gmhA PE=1 SV=1	sp|Q02H15|GMHA_PSEAB	21 kDa	0	0	0	0	0	0	0	1
Untreated Biofilm 1	WT_1_3933	Acyl-CoA carboxyltransferase beta chain OS=Pseudomonas aeruginosa (strain UCBPP-PA14) GN=gnyB PE=4 SV=1	tr|Q02LG1|Q02LG1_PSEAB	57 kDa	0	0	1	3	1	0	0	0
Untreated Biofilm 1	WT_1_3933	Citronelloyl-CoA dehydrogenase, GnyD OS=Pseudomonas aeruginosa (strain UCBPP-PA14) GN=gnyD PE=3 SV=1	tr|Q02LG2|Q02LG2_PSEAB	42 kDa	3	1	0	0	1	1	0	1
Untreated Biofilm 1	WT_1_3933	Putative phage tail sheath protein OS=Pseudomonas aeruginosa (strain UCBPP-PA14) GN=gpFI PE=4 SV=1	tr|Q02TE1|Q02TE1_PSEAB	41 kDa	1	1	0	0	1	0	0	0
Untreated Biofilm 1	WT_1_3933	2,3-bisphosphoglycerate-independent phosphoglycerate mutase OS=Pseudomonas aeruginosa (strain UCBPP-PA14) GN=gpmI PE=3 SV=1	sp|Q02EN5|GPMI_PSEAB	56 kDa	1	1	0	0	0	0	0	0
Untreated Biofilm 1	WT_1_3933	Glycerol-3-phosphate dehydrogenase [NAD(P)+] OS=Pseudomonas aeruginosa (strain UCBPP-PA14) GN=gpsA PE=3 SV=1	sp|Q02K99|GPDA_PSEAB	37 kDa	0	1	0	0	0	0	0	0
Untreated Biofilm 1	WT_1_3933	Transcription elongation factor GreA OS=Pseudomonas aeruginosa (strain UCBPP-PA14) GN=greA PE=3 SV=1	tr|Q02FR7|Q02FR7_PSEAB	17 kDa	1	0	0	0	0	0	0	0
Untreated Biofilm 1	WT_1_3933	60 kDa chaperonin OS=Pseudomonas aeruginosa (strain UCBPP-PA14) GN=groL PE=3 SV=1	sp|Q02H55|CH60_PSEAB	57 kDa	84	72	79	80	61	53	43	73
Untreated Biofilm 1	WT_1_3933	10 kDa chaperonin OS=Pseudomonas aeruginosa (strain UCBPP-PA14) GN=groS PE=3 SV=1	sp|Q02H54|CH10_PSEAB	10 kDa	3	3	2	3	2	1	2	1
Untreated Biofilm 1	WT_1_3933	Protein GrpE OS=Pseudomonas aeruginosa (strain UCBPP-PA14) GN=grpE PE=3 SV=1	sp|Q02FR0|GRPE_PSEAB	21 kDa	1	2	1	0	0	1	1	0
Untreated Biofilm 1	WT_1_3933	Glutamate--cysteine ligase OS=Pseudomonas aeruginosa (strain UCBPP-PA14) GN=gshA PE=3 SV=1	sp|Q02EG1|GSH1_PSEAB	59 kDa	0	2	1	0	1	0	0	0
Untreated Biofilm 1	WT_1_3933	Glutathione synthetase OS=Pseudomonas aeruginosa (strain UCBPP-PA14) GN=gshB PE=3 SV=1	tr|Q02U05|Q02U05_PSEAB	36 kDa	0	0	0	0	0	0	1	0
Untreated Biofilm 1	WT_1_3933	Putative general secretory pathway related protein OS=Pseudomonas aeruginosa (strain UCBPP-PA14) GN=gspE PE=4 SV=1	tr|Q02EF4|Q02EF4_PSEAB	66 kDa	0	0	0	0	0	0	1	0
Untreated Biofilm 1	WT_1_3933	GMP synthase [glutamine-hydrolyzing] OS=Pseudomonas aeruginosa (strain UCBPP-PA14) GN=guaA PE=3 SV=1	sp|Q02RS2|GUAA_PSEAB	58 kDa	8	5	2	4	4	4	1	2
Untreated Biofilm 1	WT_1_3933	Inosine-5'-monophosphate dehydrogenase OS=Pseudomonas aeruginosa (strain UCBPP-PA14) GN=guaB PE=3 SV=1	tr|Q02RS3|Q02RS3_PSEAB	52 kDa	15	9	7	10	10	8	11	13
Untreated Biofilm 1	WT_1_3933	DNA gyrase subunit A OS=Pseudomonas aeruginosa (strain UCBPP-PA14) GN=gyrA PE=3 SV=1	tr|Q02PX4|Q02PX4_PSEAB	101 kDa	2	2	0	3	2	1	1	1
Untreated Biofilm 1	WT_1_3933	DNA gyrase subunit B OS=Pseudomonas aeruginosa (strain UCBPP-PA14) GN=gyrB PE=3 SV=1	tr|Q02V77|Q02V77_PSEAB	90 kDa	5	2	1	2	1	2	1	0
Untreated Biofilm 1	WT_1_3933	Poly(3-hydroxyalkanoic acid) synthase 1 OS=Pseudomonas aeruginosa (strain UCBPP-PA14) GN=phaC1 PE=4 SV=1	tr|Q02EW1|Q02EW1_PSEAB	63 kDa	0	0	0	0	1	0	0	0
Untreated Biofilm 1	WT_1_3933	Poly(3-hydroxyalkanoic acid) synthase 2 OS=Pseudomonas aeruginosa (strain UCBPP-PA14) GN=phaC2 PE=4 SV=1	tr|Q02EV9|Q02EV9_PSEAB	63 kDa	0	0	0	0	0	0	0	1
Untreated Biofilm 1	WT_1_3933	(R)-specific enoyl-CoA hydratase OS=Pseudomonas aeruginosa (strain UCBPP-PA14) GN=phaJ1 PE=4 SV=1	tr|Q02QD5|Q02QD5_PSEAB	17 kDa	0	1	0	0	0	1	1	0
Untreated Biofilm 1	WT_1_3933	Putative (R)-specific enoyl-CoA hydratase OS=Pseudomonas aeruginosa (strain UCBPP-PA14) GN=phaJ3 PE=4 SV=1	tr|Q02FN4|Q02FN4_PSEAB	31 kDa	0	0	0	0	0	1	0	0
Untreated Biofilm 1	WT_1_3933	Hydrogen cyanide synthase HcnB OS=Pseudomonas aeruginosa (strain UCBPP-PA14) GN=hcnB PE=4 SV=1	tr|Q02LY0|Q02LY0_PSEAB	50 kDa	7	6	2	7	1	0	0	1
Untreated Biofilm 1	WT_1_3933	Hydrogen cyanide synthase HcnC OS=Pseudomonas aeruginosa (strain UCBPP-PA14) GN=hcnC PE=4 SV=1	tr|Q02LY1|Q02LY1_PSEAB	45 kDa	5	3	2	4	2	1	0	1
Untreated Biofilm 1	WT_1_3933	Secreted protein Hcp OS=Pseudomonas aeruginosa (strain UCBPP-PA14) GN=hcpB PE=4 SV=1	tr|Q02E95|Q02E95_PSEAB	19 kDa	0	0	0	1	0	1	0	1
Untreated Biofilm 1	WT_1_3933	Probable thioredoxin OS=Pseudomonas aeruginosa (strain UCBPP-PA14) GN=helX PE=4 SV=1	tr|Q02IB5|Q02IB5_PSEAB	17 kDa	0	0	0	2	0	1	0	0
Untreated Biofilm 1	WT_1_3933	Delta-aminolevulinic acid dehydratase OS=Pseudomonas aeruginosa (strain UCBPP-PA14) GN=hemB PE=3 SV=1	tr|Q02EC1|Q02EC1_PSEAB	37 kDa	6	1	3	3	2	2	2	4
Untreated Biofilm 1	WT_1_3933	Porphobilinogen deaminase OS=Pseudomonas aeruginosa (strain UCBPP-PA14) GN=hemC PE=3 SV=1	sp|Q02EA3|HEM3_PSEAB	34 kDa	0	1	0	0	0	0	0	1
Untreated Biofilm 1	WT_1_3933	Coproporphyrinogen-III oxidase, aerobic OS=Pseudomonas aeruginosa (strain UCBPP-PA14) GN=hemF PE=3 SV=1	sp|Q02V57|HEM6_PSEAB	35 kDa	2	0	0	0	0	0	0	0
Untreated Biofilm 1	WT_1_3933	Glutamate-1-semialdehyde 2,1-aminomutase OS=Pseudomonas aeruginosa (strain UCBPP-PA14) GN=hemL PE=3 SV=1	sp|Q02SE5|GSA_PSEAB	45 kDa	6	0	0	3	2	0	2	0
Untreated Biofilm 1	WT_1_3933	Oxygen-independent coproporphyrinogen III OS=Pseudomonas aeruginosa (strain UCBPP-PA14) GN=hemN PE=4 SV=1	tr|Q02K29|Q02K29_PSEAB	52 kDa	3	2	2	2	1	1	1	1
Untreated Biofilm 1	WT_1_3933	Putative uroporphyrin-III C-methyltransferase OS=Pseudomonas aeruginosa (strain UCBPP-PA14) GN=hemX PE=4 SV=1	tr|Q02EA5|Q02EA5_PSEAB	41 kDa	0	0	0	0	0	0	3	0
Untreated Biofilm 1	WT_1_3933	Putative enzyme of heme biosynthesis OS=Pseudomonas aeruginosa (strain UCBPP-PA14) GN=hemY PE=4 SV=1	tr|Q02EA6|Q02EA6_PSEAB	47 kDa	0	1	0	0	1	1	0	0
Untreated Biofilm 1	WT_1_3933	HepA OS=Pseudomonas aeruginosa (strain UCBPP-PA14) GN=hepA PE=3 SV=1	tr|Q02QE2|Q02QE2_PSEAB	107 kDa	1	1	0	0	0	0	0	0
Untreated Biofilm 1	WT_1_3933	Protein HflC OS=Pseudomonas aeruginosa (strain UCBPP-PA14) GN=hflC PE=3 SV=1	tr|Q02F77|Q02F77_PSEAB	33 kDa	1	0	0	1	1	1	3	1
Untreated Biofilm 1	WT_1_3933	High frequency lysogenization protein HflD homolog OS=Pseudomonas aeruginosa (strain UCBPP-PA14) GN=hflD PE=3 SV=1	sp|Q02NB9|HFLD_PSEAB	23 kDa	0	1	0	0	0	0	0	0
Untreated Biofilm 1	WT_1_3933	Protease subunit HflK OS=Pseudomonas aeruginosa (strain UCBPP-PA14) GN=hflK PE=4 SV=1	tr|Q02F76|Q02F76_PSEAB	44 kDa	2	2	3	3	4	4	5	2
Untreated Biofilm 1	WT_1_3933	Histidinol dehydrogenase OS=Pseudomonas aeruginosa (strain UCBPP-PA14) GN=hisD PE=3 SV=1	tr|Q02GZ3|Q02GZ3_PSEAB	47 kDa	1	1	1	1	1	0	0	0
Untreated Biofilm 1	WT_1_3933	ATP phosphoribosyltransferase OS=Pseudomonas aeruginosa (strain UCBPP-PA14) GN=hisG PE=3 SV=1	sp|Q02GZ2|HIS1_PSEAB	23 kDa	0	1	0	3	0	1	0	1
Untreated Biofilm 1	WT_1_3933	Histidine--tRNA ligase OS=Pseudomonas aeruginosa (strain UCBPP-PA14) GN=hisS PE=3 SV=1	sp|Q02RV6|SYH_PSEAB	48 kDa	3	1	2	2	4	1	1	3
Untreated Biofilm 1	WT_1_3933	ATP phosphoribosyltransferase regulatory subunit OS=Pseudomonas aeruginosa (strain UCBPP-PA14) GN=hisZ PE=3 SV=1	sp|Q02F79|HISZ_PSEAB	43 kDa	2	0	1	2	1	2	1	1
Untreated Biofilm 1	WT_1_3933	ADP-L-glycero-D-manno-heptose-6-epimerase OS=Pseudomonas aeruginosa (strain UCBPP-PA14) GN=hldD PE=3 SV=2	sp|Q02QH1|HLDD_PSEAB	37 kDa	1	1	0	0	0	0	0	0
Untreated Biofilm 1	WT_1_3933	Bifunctional protein HldE OS=Pseudomonas aeruginosa (strain UCBPP-PA14) GN=hldE PE=3 SV=1	sp|Q02F21|HLDE_PSEAB	50 kDa	0	0	1	0	0	0	0	0
Untreated Biofilm 1	WT_1_3933	Homogentisate 1,2-dioxygenase OS=Pseudomonas aeruginosa (strain UCBPP-PA14) GN=hmgA PE=3 SV=1	sp|Q02LF6|HGD_PSEAB	48 kDa	1	1	3	1	2	3	1	5
Untreated Biofilm 1	WT_1_3933	Phosphonates import ATP-binding protein PhnC 1 OS=Pseudomonas aeruginosa (strain UCBPP-PA14) GN=phnC1 PE=3 SV=1	sp|Q02QM1|PHNC1_PSEAB	30 kDa	0	0	0	0	1	1	2	0
Untreated Biofilm 1	WT_1_3933	ATP-dependent protease ATPase subunit HslU OS=Pseudomonas aeruginosa (strain UCBPP-PA14) GN=hslU PE=3 SV=1	sp|Q02EW3|HSLU_PSEAB	50 kDa	2	5	3	3	2	2	2	2
Untreated Biofilm 1	WT_1_3933	Chaperone protein HtpG OS=Pseudomonas aeruginosa (strain UCBPP-PA14) GN=htpG PE=3 SV=1	tr|Q02K81|Q02K81_PSEAB	72 kDa	18	19	11	16	7	9	7	9
Untreated Biofilm 1	WT_1_3933	Protease HtpX OS=Pseudomonas aeruginosa (strain UCBPP-PA14) GN=htpX PE=3 SV=1	sp|Q02NZ3|HTPX_PSEAB	32 kDa	1	1	2	0	1	1	1	2
Untreated Biofilm 1	WT_1_3933	Putative DNA-binding protein HU family OS=Pseudomonas aeruginosa (strain UCBPP-PA14) GN=hupA PE=3 SV=1	tr|Q02E14|Q02E14_PSEAB	10 kDa	1	1	1	0	3	3	6	1
Untreated Biofilm 1	WT_1_3933	DNA-binding protein HU OS=Pseudomonas aeruginosa (strain UCBPP-PA14) GN=hupB PE=3 SV=1	tr|Q02KU7|Q02KU7_PSEAB	9 kDa	15	11	15	10	12	13	14	14
Untreated Biofilm 1	WT_1_3933	Histidine utilization genes repressor protein OS=Pseudomonas aeruginosa (strain UCBPP-PA14) GN=hutC PE=4 SV=1	tr|Q02ER1|Q02ER1_PSEAB	28 kDa	1	0	0	0	1	0	0	0
Untreated Biofilm 1	WT_1_3933	Histidine ammonia-lyase OS=Pseudomonas aeruginosa (strain UCBPP-PA14) GN=hutH PE=3 SV=1	sp|Q02ER8|HUTH_PSEAB	54 kDa	0	0	0	0	0	1	0	0
Untreated Biofilm 1	WT_1_3933	Urocanate hydratase OS=Pseudomonas aeruginosa (strain UCBPP-PA14) GN=hutU PE=3 SV=1	sp|Q02ER6|HUTU_PSEAB	61 kDa	0	0	1	1	2	2	1	4
Untreated Biofilm 1	WT_1_3933	Probable phenazine biosynthesis protein OS=Pseudomonas aeruginosa (strain UCBPP-PA14) GN=phzB2 PE=4 SV=1	tr|Q02L47|Q02L47_PSEAB	19 kDa	1	3	1	2	2	3	1	4
Untreated Biofilm 1	WT_1_3933	Phenazine biosynthesis protein PhzC OS=Pseudomonas aeruginosa (strain UCBPP-PA14) GN=phzC2 PE=4 SV=1	tr|Q02L48|Q02L48_PSEAB (+1)	44 kDa	2	1	1	3	0	0	0	2
Untreated Biofilm 1	WT_1_3933	Phenazine biosynthesis protein PhzD OS=Pseudomonas aeruginosa (strain UCBPP-PA14) GN=phzD2 PE=4 SV=1	tr|Q02L49|Q02L49_PSEAB (+1)	23 kDa	4	2	3	3	3	3	3	3
Untreated Biofilm 1	WT_1_3933	Phenazine biosynthesis protein PhzE OS=Pseudomonas aeruginosa (strain UCBPP-PA14) GN=phzE1 PE=4 SV=1	tr|Q02T31|Q02T31_PSEAB	69 kDa	6	3	13	11	2	3	3	3
Untreated Biofilm 1	WT_1_3933	Probable phenazine biosynthesis protein OS=Pseudomonas aeruginosa (strain UCBPP-PA14) GN=phzF2 PE=4 SV=1	tr|Q02L51|Q02L51_PSEAB	30 kDa	4	1	1	1	0	0	0	0
Untreated Biofilm 1	WT_1_3933	Probable pyridoxamine 5'-phosphate oxidase OS=Pseudomonas aeruginosa (strain UCBPP-PA14) GN=phzG2 PE=3 SV=1	tr|Q02L52|Q02L52_PSEAB (+1)	24 kDa	2	2	2	3	1	2	0	1
Untreated Biofilm 1	WT_1_3933	Putative small heat shock protein OS=Pseudomonas aeruginosa (strain UCBPP-PA14) GN=ibpA PE=3 SV=1	tr|Q02PT9|Q02PT9_PSEAB	17 kDa	5	5	5	3	3	3	2	0
Untreated Biofilm 1	WT_1_3933	Insulin-cleaving metalloproteinase outer membrane OS=Pseudomonas aeruginosa (strain UCBPP-PA14) GN=icmP PE=4 SV=1	tr|Q02H71|Q02H71_PSEAB	47 kDa	2	2	6	3	4	6	7	3
Untreated Biofilm 1	WT_1_3933	Putative iron-binding protein IscA OS=Pseudomonas aeruginosa (strain UCBPP-PA14) GN=icsA PE=3 SV=1	tr|Q02RW6|Q02RW6_PSEAB	12 kDa	0	0	0	0	0	0	0	1
Untreated Biofilm 1	WT_1_3933	Integration host factor subunit alpha OS=Pseudomonas aeruginosa (strain UCBPP-PA14) GN=ihfA PE=3 SV=1	sp|Q02NN5|IHFA_PSEAB	11 kDa	0	0	0	0	0	0	2	1
Untreated Biofilm 1	WT_1_3933	Integration host factor subunit beta OS=Pseudomonas aeruginosa (strain UCBPP-PA14) GN=ihfB PE=3 SV=1	sp|Q02PW7|IHFB_PSEAB	11 kDa	0	0	1	0	0	0	0	1
Untreated Biofilm 1	WT_1_3933	Isoleucine--tRNA ligase OS=Pseudomonas aeruginosa (strain UCBPP-PA14) GN=ileS PE=3 SV=1	sp|Q02GB7|SYI_PSEAB	105 kDa	3	4	2	5	2	0	0	2
Untreated Biofilm 1	WT_1_3933	Ketol-acid reductoisomerase OS=Pseudomonas aeruginosa (strain UCBPP-PA14) GN=ilvC PE=3 SV=1	sp|Q02FX9|ILVC_PSEAB	36 kDa	6	4	4	5	3	3	2	3
Untreated Biofilm 1	WT_1_3933	Dihydroxy-acid dehydratase OS=Pseudomonas aeruginosa (strain UCBPP-PA14) GN=ilvD PE=3 SV=1	sp|Q02U62|ILVD_PSEAB	65 kDa	0	1	1	0	0	0	1	0
Untreated Biofilm 1	WT_1_3933	Branched-chain amino acid transferase OS=Pseudomonas aeruginosa (strain UCBPP-PA14) GN=ilvE PE=3 SV=1	tr|Q02F04|Q02F04_PSEAB	34 kDa	4	4	1	4	3	3	4	3
Untreated Biofilm 1	WT_1_3933	Acetolactate synthase isozyme III small subunit OS=Pseudomonas aeruginosa (strain UCBPP-PA14) GN=ilvH PE=4 SV=1	tr|Q02FX8|Q02FX8_PSEAB	18 kDa	2	1	1	1	1	1	0	0
Untreated Biofilm 1	WT_1_3933	Acetolactate synthase large subunit OS=Pseudomonas aeruginosa (strain UCBPP-PA14) GN=ilvI PE=3 SV=1	tr|Q02FX7|Q02FX7_PSEAB	63 kDa	3	3	1	2	0	0	0	1
Untreated Biofilm 1	WT_1_3933	Type 4 fimbrial biogenesis protein PilY1 OS=Pseudomonas aeruginosa (strain UCBPP-PA14) GN=pilY1 PE=4 SV=1	tr|Q02GC2|Q02GC2_PSEAB	127 kDa	1	0	0	0	0	0	0	0
Untreated Biofilm 1	WT_1_3933	Translation initiation factor IF-1 OS=Pseudomonas aeruginosa (strain UCBPP-PA14) GN=infA PE=3 SV=1	sp|Q02NB1|IF1_PSEAB	8 kDa	0	1	0	1	1	1	0	1
Untreated Biofilm 1	WT_1_3933	Translation initiation factor IF-2 OS=Pseudomonas aeruginosa (strain UCBPP-PA14) GN=infB PE=3 SV=1	sp|Q02FS8|IF2_PSEAB	91 kDa	8	5	7	3	3	5	2	4
Untreated Biofilm 1	WT_1_3933	Translation initiation factor IF-3 OS=Pseudomonas aeruginosa (strain UCBPP-PA14) GN=infC PE=3 SV=1	tr|Q02NP0|Q02NP0_PSEAB	20 kDa	2	0	1	1	1	1	2	1
Untreated Biofilm 1	WT_1_3933	Histidinol-phosphate aminotransferase OS=Pseudomonas aeruginosa (strain UCBPP-PA14) GN=hisC1 PE=3 SV=1	tr|Q02GZ4|Q02GZ4_PSEAB	39 kDa	1	0	0	0	0	0	1	0
Untreated Biofilm 1	WT_1_3933	Cysteine desulfurase OS=Pseudomonas aeruginosa (strain UCBPP-PA14) GN=iscS PE=3 SV=1	sp|Q02RW8|ISCS_PSEAB	45 kDa	3	0	1	0	1	3	3	3
Untreated Biofilm 1	WT_1_3933	Octylprenyl diphosphate synthase OS=Pseudomonas aeruginosa (strain UCBPP-PA14) GN=ispB PE=3 SV=1	tr|Q02GA8|Q02GA8_PSEAB	35 kDa	1	2	1	2	0	0	0	0
Untreated Biofilm 1	WT_1_3933	2-C-methyl-D-erythritol 2,4-cyclodiphosphate synthase OS=Pseudomonas aeruginosa (strain UCBPP-PA14) GN=ispF PE=3 SV=1	sp|Q02R99|ISPF_PSEAB	17 kDa	0	0	0	0	1	0	0	0
Untreated Biofilm 1	WT_1_3933	4-hydroxy-3-methylbut-2-en-1-yl diphosphate synthase OS=Pseudomonas aeruginosa (strain UCBPP-PA14) GN=ispG PE=3 SV=1	sp|Q02RV7|ISPG_PSEAB	40 kDa	1	1	0	0	0	0	0	0
Untreated Biofilm 1	WT_1_3933	Putative TonB-dependent receptor OS=Pseudomonas aeruginosa (strain UCBPP-PA14) GN=iutA PE=3 SV=1	tr|Q02FZ9|Q02FZ9_PSEAB	81 kDa	0	0	0	0	0	0	1	0
Untreated Biofilm 1	WT_1_3933	Catalase OS=Pseudomonas aeruginosa (strain UCBPP-PA14) GN=katA PE=3 SV=1	tr|Q02T53|Q02T53_PSEAB	56 kDa	7	5	6	5	12	7	8	9
Untreated Biofilm 1	WT_1_3933	2-oxoisovalerate dehydrogenase (Alpha subunit) OS=Pseudomonas aeruginosa (strain UCBPP-PA14) GN=bkdA1 PE=4 SV=1	tr|Q02M47|Q02M47_PSEAB	45 kDa	2	1	2	4	2	1	1	2
Untreated Biofilm 1	WT_1_3933	2-oxoisovalerate dehydrogenase, beta subunit' OS=Pseudomonas aeruginosa (strain UCBPP-PA14) GN=bkdA2 PE=4 SV=1	tr|Q02M48|Q02M48_PSEAB	38 kDa	1	0	0	0	0	0	0	0
Untreated Biofilm 1	WT_1_3933	2-dehydro-3-deoxyphosphooctonate aldolase OS=Pseudomonas aeruginosa (strain UCBPP-PA14) GN=kdsA PE=3 SV=1	sp|Q02RA8|KDSA_PSEAB	31 kDa	0	0	0	0	0	0	0	1
Untreated Biofilm 1	WT_1_3933	3-deoxy-manno-octulosonate cytidylyltransferase OS=Pseudomonas aeruginosa (strain UCBPP-PA14) GN=kdsB PE=3 SV=1	sp|Q02PE2|KDSB_PSEAB	28 kDa	0	0	1	0	0	0	0	0
Untreated Biofilm 1	WT_1_3933	Staphylolytic protease preproenzyme LasA OS=Pseudomonas aeruginosa (strain UCBPP-PA14) GN=lasA PE=4 SV=1	tr|Q02L18|Q02L18_PSEAB	46 kDa	0	0	0	0	7	11	7	8
Untreated Biofilm 1	WT_1_3933	Elastase LasB OS=Pseudomonas aeruginosa (strain UCBPP-PA14) GN=lasB PE=4 SV=1	tr|Q02RJ6|Q02RJ6_PSEAB	54 kDa	1	0	1	1	7	10	9	7
Untreated Biofilm 1	WT_1_3933	Elongation factor 4 OS=Pseudomonas aeruginosa (strain UCBPP-PA14) GN=lepA PE=3 SV=1	sp|Q02HR9|LEPA_PSEAB	66 kDa	1	0	1	0	0	0	0	1
Untreated Biofilm 1	WT_1_3933	Signal peptidase I OS=Pseudomonas aeruginosa (strain UCBPP-PA14) GN=lepB PE=3 SV=1	tr|Q02HS0|Q02HS0_PSEAB	32 kDa	2	0	1	0	1	1	1	1
Untreated Biofilm 1	WT_1_3933	2-isopropylmalate synthase OS=Pseudomonas aeruginosa (strain UCBPP-PA14) GN=leuA PE=3 SV=1	tr|Q02RU6|Q02RU6_PSEAB	66 kDa	0	1	1	0	0	0	0	0
Untreated Biofilm 1	WT_1_3933	3-isopropylmalate dehydrogenase OS=Pseudomonas aeruginosa (strain UCBPP-PA14) GN=leuB PE=3 SV=1	tr|Q02PT1|Q02PT1_PSEAB	39 kDa	1	0	1	0	1	0	2	0
Untreated Biofilm 1	WT_1_3933	Leucine--tRNA ligase OS=Pseudomonas aeruginosa (strain UCBPP-PA14) GN=leuS PE=3 SV=1	sp|Q02SF5|SYL_PSEAB	98 kDa	3	2	4	2	1	1	2	2
Untreated Biofilm 1	WT_1_3933	DNA ligase OS=Pseudomonas aeruginosa (strain UCBPP-PA14) GN=ligA PE=3 SV=1	sp|Q02K12|DNLJ_PSEAB	87 kDa	1	0	0	0	0	0	0	0
Untreated Biofilm 1	WT_1_3933	L-lactate dehydrogenase [cytochrome] OS=Pseudomonas aeruginosa (strain UCBPP-PA14) GN=lldD PE=3 SV=1	sp|Q02FQ1|LLDD_PSEAB	41 kDa	1	0	0	0	0	0	0	0
Untreated Biofilm 1	WT_1_3933	Dihydrolipoyl dehydrogenase OS=Pseudomonas aeruginosa (strain UCBPP-PA14) GN=lpdG PE=3 SV=1	tr|Q02K72|Q02K72_PSEAB	50 kDa	8	8	10	9	15	11	12	12
Untreated Biofilm 1	WT_1_3933	Dihydrolipoyl dehydrogenase OS=Pseudomonas aeruginosa (strain UCBPP-PA14) GN=lpdV PE=3 SV=1	tr|Q02M50|Q02M50_PSEAB	49 kDa	3	2	5	4	5	4	4	1
Untreated Biofilm 1	WT_1_3933	LPS-assembly protein LptD OS=Pseudomonas aeruginosa (strain UCBPP-PA14) GN=lptD PE=3 SV=1	sp|Q02TG8|LPTD_PSEAB	104 kDa	1	3	4	1	4	6	5	6
Untreated Biofilm 1	WT_1_3933	Acyl-[acyl-carrier-protein]--UDP-N-acetylglucosamine O-acyltransferase OS=Pseudomonas aeruginosa (strain UCBPP-PA14) GN=lpxA PE=3 SV=1	sp|Q02RB6|LPXA_PSEAB	28 kDa	2	0	0	0	0	0	0	0
Untreated Biofilm 1	WT_1_3933	UDP-3-O-[3-hydroxymyristoyl] N-acetylglucosamine deacetylase OS=Pseudomonas aeruginosa (strain UCBPP-PA14) GN=lpxC PE=3 SV=1	sp|Q02H34|LPXC_PSEAB	33 kDa	6	3	5	2	2	1	1	1
Untreated Biofilm 1	WT_1_3933	Low specificity L-threonine aldolase OS=Pseudomonas aeruginosa (strain UCBPP-PA14) GN=ltaA PE=4 SV=1	tr|Q02DU8|Q02DU8_PSEAB	38 kDa	2	0	1	1	2	1	0	2
Untreated Biofilm 1	WT_1_3933	Diaminopimelate decarboxylase OS=Pseudomonas aeruginosa (strain UCBPP-PA14) GN=lysA PE=3 SV=1	tr|Q02E85|Q02E85_PSEAB	46 kDa	1	1	0	0	0	0	0	0
Untreated Biofilm 1	WT_1_3933	Aspartokinase OS=Pseudomonas aeruginosa (strain UCBPP-PA14) GN=lysC PE=3 SV=1	tr|Q02I64|Q02I64_PSEAB	44 kDa	1	0	0	0	0	1	0	0
Untreated Biofilm 1	WT_1_3933	Lysine--tRNA ligase OS=Pseudomonas aeruginosa (strain UCBPP-PA14) GN=lysS PE=3 SV=1	sp|Q02RH2|SYK_PSEAB	57 kDa	1	1	3	1	3	3	0	0
Untreated Biofilm 1	WT_1_3933	NAD-dependent malic enzyme OS=Pseudomonas aeruginosa (strain UCBPP-PA14) GN=maeA PE=3 SV=1	sp|Q02QW0|MAO1_PSEAB	62 kDa	1	0	0	0	1	0	0	0
Untreated Biofilm 1	WT_1_3933	Malic enzyme OS=Pseudomonas aeruginosa (strain UCBPP-PA14) GN=maeB PE=3 SV=1	tr|Q02EX1|Q02EX1_PSEAB	45 kDa	2	5	3	4	2	4	3	5
Untreated Biofilm 1	WT_1_3933	Maleylacetoacetate isomerase OS=Pseudomonas aeruginosa (strain UCBPP-PA14) GN=maiA PE=4 SV=1	tr|Q02LF4|Q02LF4_PSEAB	24 kDa	0	1	1	0	0	1	0	0
Untreated Biofilm 1	WT_1_3933	Methylenetetrahydrofolate reductase OS=Pseudomonas aeruginosa (strain UCBPP-PA14) GN=metF PE=3 SV=1	tr|Q02TY2|Q02TY2_PSEAB	32 kDa	2	1	1	1	0	1	2	3
Untreated Biofilm 1	WT_1_3933	Methionine--tRNA ligase OS=Pseudomonas aeruginosa (strain UCBPP-PA14) GN=metG PE=3 SV=1	sp|Q02QX1|SYM_PSEAB	75 kDa	7	3	4	1	7	3	4	2
Untreated Biofilm 1	WT_1_3933	S-adenosylmethionine synthase OS=Pseudomonas aeruginosa (strain UCBPP-PA14) GN=metK PE=3 SV=1	sp|Q02TL9|METK_PSEAB	43 kDa	10	9	3	5	8	4	2	5
Untreated Biofilm 1	WT_1_3933	Homocysteine synthase OS=Pseudomonas aeruginosa (strain UCBPP-PA14) GN=metY PE=3 SV=1	tr|Q02EZ2|Q02EZ2_PSEAB	45 kDa	0	0	0	1	0	0	1	0
Untreated Biofilm 1	WT_1_3933	O-succinylhomoserine sulfhydrylase OS=Pseudomonas aeruginosa (strain UCBPP-PA14) GN=metZ PE=3 SV=1	tr|Q02PS0|Q02PS0_PSEAB	43 kDa	0	0	1	0	4	0	1	4
Untreated Biofilm 1	WT_1_3933	RND multidrug efflux membrane fusion protein MexA OS=Pseudomonas aeruginosa (strain UCBPP-PA14) GN=mexA PE=4 SV=1	tr|Q02TY7|Q02TY7_PSEAB	41 kDa	1	3	3	3	6	6	6	5
Untreated Biofilm 1	WT_1_3933	RND multidrug efflux transporter MexB OS=Pseudomonas aeruginosa (strain UCBPP-PA14) GN=mexB PE=4 SV=1	tr|Q02TY6|Q02TY6_PSEAB	113 kDa	0	2	2	2	5	5	4	2
Untreated Biofilm 1	WT_1_3933	Putative membrane protein OS=Pseudomonas aeruginosa (strain UCBPP-PA14) GN=mexG PE=4 SV=1	tr|Q02T22|Q02T22_PSEAB	16 kDa	1	0	1	0	2	3	3	3
Untreated Biofilm 1	WT_1_3933	RND efflux membrane fusion protein OS=Pseudomonas aeruginosa (strain UCBPP-PA14) GN=mexH PE=4 SV=1	tr|Q02T23|Q02T23_PSEAB	39 kDa	1	0	0	1	2	3	3	2
Untreated Biofilm 1	WT_1_3933	Mg(2+) transport ATPase, P-type 2 OS=Pseudomonas aeruginosa (strain UCBPP-PA14) GN=mgtA PE=3 SV=1	tr|Q02FJ5|Q02FJ5_PSEAB	100 kDa	0	0	0	0	2	1	0	0
Untreated Biofilm 1	WT_1_3933	Putative magnesium transporter, MgtC family OS=Pseudomonas aeruginosa (strain UCBPP-PA14) GN=mgtC PE=4 SV=1	tr|Q02G41|Q02G41_PSEAB	25 kDa	0	0	0	0	0	1	0	0
Untreated Biofilm 1	WT_1_3933	Site-determining protein OS=Pseudomonas aeruginosa (strain UCBPP-PA14) GN=minD PE=3 SV=1	tr|Q02Q75|Q02Q75_PSEAB	30 kDa	3	2	0	1	3	2	4	1
Untreated Biofilm 1	WT_1_3933	Cell division topological specificity factor OS=Pseudomonas aeruginosa (strain UCBPP-PA14) GN=minE PE=3 SV=1	sp|Q02Q76|MINE_PSEAB	10 kDa	0	0	0	0	0	0	0	1
Untreated Biofilm 1	WT_1_3933	Methylmalonate-semialdehyde dehydrogenase OS=Pseudomonas aeruginosa (strain UCBPP-PA14) GN=mmsA PE=3 SV=1	tr|Q02R41|Q02R41_PSEAB	54 kDa	0	1	0	2	3	0	1	3
Untreated Biofilm 1	WT_1_3933	Putative aldehyde dehydrogenase OS=Pseudomonas aeruginosa (strain UCBPP-PA14) GN=mmsA PE=3 SV=1	tr|Q02UU8|Q02UU8_PSEAB	53 kDa	1	0	0	0	0	0	0	1
Untreated Biofilm 1	WT_1_3933	3-hydroxyisobutyrate dehydrogenase OS=Pseudomonas aeruginosa (strain UCBPP-PA14) GN=mmsB PE=4 SV=1	tr|Q02R40|Q02R40_PSEAB	30 kDa	0	0	0	0	0	1	1	0
Untreated Biofilm 1	WT_1_3933	Putative methanol dehydrogenase regulatory protein OS=Pseudomonas aeruginosa (strain UCBPP-PA14) GN=moxR PE=4 SV=1	tr|Q02HB9|Q02HB9_PSEAB	37 kDa	1	3	1	1	0	0	0	0
Untreated Biofilm 1	WT_1_3933	Putative outer membrane protein OS=Pseudomonas aeruginosa (strain UCBPP-PA14) GN=ompP1 PE=4 SV=1	tr|Q02JC9|Q02JC9_PSEAB	46 kDa	2	2	4	6	4	8	5	4
Untreated Biofilm 1	WT_1_3933	Probable malate:quinone oxidoreductase OS=Pseudomonas aeruginosa (strain UCBPP-PA14) GN=mqoB PE=3 SV=1	tr|Q02G34|Q02G34_PSEAB	56 kDa	0	1	2	3	4	2	2	2
Untreated Biofilm 1	WT_1_3933	Rod shape-determining protein MreB OS=Pseudomonas aeruginosa (strain UCBPP-PA14) GN=mreB PE=4 SV=1	tr|Q02GW0|Q02GW0_PSEAB	37 kDa	7	3	3	3	3	1	1	2
Untreated Biofilm 1	WT_1_3933	Large-conductance mechanosensitive channel OS=Pseudomonas aeruginosa (strain UCBPP-PA14) GN=mscL PE=3 SV=1	sp|Q02G63|MSCL_PSEAB	14 kDa	2	3	3	3	3	2	3	2
Untreated Biofilm 1	WT_1_3933	Serine protease MucD OS=Pseudomonas aeruginosa (strain UCBPP-PA14) GN=mucD PE=4 SV=1	tr|Q02HR8|Q02HR8_PSEAB	50 kDa	3	2	2	1	5	2	1	3
Untreated Biofilm 1	WT_1_3933	UDP-N-acetylglucosamine 1-carboxyvinyltransferase OS=Pseudomonas aeruginosa (strain UCBPP-PA14) GN=murA PE=3 SV=1	sp|Q02GZ1|MURA_PSEAB	45 kDa	0	1	0	0	0	0	1	0
Untreated Biofilm 1	WT_1_3933	UDP-N-acetylmuramate--L-alanine ligase OS=Pseudomonas aeruginosa (strain UCBPP-PA14) GN=murC PE=3 SV=1	sp|Q02H29|MURC_PSEAB	52 kDa	1	1	1	1	0	0	0	0
Untreated Biofilm 1	WT_1_3933	UDP-N-acetylmuramoyl-L-alanyl-D-glutamate--2,6-diaminopimelate ligase OS=Pseudomonas aeruginosa (strain UCBPP-PA14) GN=murE PE=3 SV=1	tr|Q02H23|Q02H23_PSEAB	51 kDa	1	1	0	1	0	1	1	1
Untreated Biofilm 1	WT_1_3933	UDP-N-acetylmuramoyl-tripeptide--D-alanyl-D-alanine ligase OS=Pseudomonas aeruginosa (strain UCBPP-PA14) GN=murF PE=3 SV=1	tr|Q02H24|Q02H24_PSEAB	47 kDa	0	0	1	1	2	0	0	0
Untreated Biofilm 1	WT_1_3933	UDP-N-acetylglucosamine--N-acetylmuramyl-(pentapeptide) pyrophosphoryl-undecaprenol N-acetylglucosamine transferase OS=Pseudomonas aeruginosa (strain UCBPP-PA14) GN=murG PE=3 SV=1	sp|Q02H28|MURG_PSEAB	38 kDa	1	0	0	0	0	0	0	0
Untreated Biofilm 1	WT_1_3933	Putative pyrophosphohydrolase OS=Pseudomonas aeruginosa (strain UCBPP-PA14) GN=mutT PE=4 SV=1	tr|Q02H40|Q02H40_PSEAB	34 kDa	0	0	0	0	0	0	1	0
Untreated Biofilm 1	WT_1_3933	Transcriptional regulator MvaT, P16 subunit OS=Pseudomonas aeruginosa (strain UCBPP-PA14) GN=mvaT PE=4 SV=1	tr|Q02HC6|Q02HC6_PSEAB	14 kDa	1	2	1	1	2	3	2	4
Untreated Biofilm 1	WT_1_3933	NH(3)-dependent NAD(+) synthetase OS=Pseudomonas aeruginosa (strain UCBPP-PA14) GN=nadE PE=3 SV=1	sp|Q02F98|NADE_PSEAB	30 kDa	0	1	1	0	0	2	0	1
Untreated Biofilm 1	WT_1_3933	Beta-hexosaminidase OS=Pseudomonas aeruginosa (strain UCBPP-PA14) GN=nagZ PE=3 SV=1	sp|Q02PG9|NAGZ_PSEAB	36 kDa	0	0	0	0	1	0	0	0
Untreated Biofilm 1	WT_1_3933	Nicotinate phosphoribosyltransferase OS=Pseudomonas aeruginosa (strain UCBPP-PA14) GN=pncB2 PE=3 SV=1	tr|Q02H65|Q02H65_PSEAB	46 kDa	2	0	0	0	0	0	0	0
Untreated Biofilm 1	WT_1_3933	Transcriptional regulatory protein NfxB OS=Pseudomonas aeruginosa (strain UCBPP-PA14) GN=nfxB PE=4 SV=1	tr|Q02G77|Q02G77_PSEAB	21 kDa	0	0	0	0	0	0	1	0
Untreated Biofilm 1	WT_1_3933	Heme d1 biosynthesis protein NirF OS=Pseudomonas aeruginosa (strain UCBPP-PA14) GN=nirF PE=4 SV=1	tr|Q02TQ0|Q02TQ0_PSEAB	43 kDa	2	0	0	2	0	0	0	0
Untreated Biofilm 1	WT_1_3933	Nitrite reductase OS=Pseudomonas aeruginosa (strain UCBPP-PA14) GN=nirS PE=4 SV=1	tr|Q02TP7|Q02TP7_PSEAB	63 kDa	13	5	6	7	2	1	0	0
Untreated Biofilm 1	WT_1_3933	Nitrous-oxide reductase OS=Pseudomonas aeruginosa (strain UCBPP-PA14) GN=nosZ PE=3 SV=1	tr|Q02QM9|Q02QM9_PSEAB	71 kDa	3	3	4	2	1	0	0	0
Untreated Biofilm 1	WT_1_3933	Na(+)-translocating NADH-quinone reductase subunit A OS=Pseudomonas aeruginosa (strain UCBPP-PA14) GN=nqrA PE=3 SV=1	sp|Q02PG3|NQRA_PSEAB	48 kDa	2	0	0	0	0	0	0	0
Untreated Biofilm 1	WT_1_3933	Ribonucleoside-diphosphate reductase OS=Pseudomonas aeruginosa (strain UCBPP-PA14) GN=nrdA PE=3 SV=1	tr|Q02IX6|Q02IX6_PSEAB	107 kDa	11	5	2	3	3	2	0	4
Untreated Biofilm 1	WT_1_3933	Ribonucleoside-diphosphate reductase subunit beta OS=Pseudomonas aeruginosa (strain UCBPP-PA14) GN=nrdB PE=3 SV=1	tr|Q02IX5|Q02IX5_PSEAB	47 kDa	5	1	3	1	1	0	0	0
Untreated Biofilm 1	WT_1_3933	Putative DP compound hydrolase OS=Pseudomonas aeruginosa (strain UCBPP-PA14) GN=nudE PE=3 SV=1	tr|Q02EI9|Q02EI9_PSEAB	21 kDa	0	0	0	0	0	0	0	1
Untreated Biofilm 1	WT_1_3933	NADH-quinone oxidoreductase subunit B OS=Pseudomonas aeruginosa (strain UCBPP-PA14) GN=nuoB PE=3 SV=1	sp|Q02ND0|NUOB_PSEAB	25 kDa	1	1	1	0	0	1	1	1
Untreated Biofilm 1	WT_1_3933	NADH-quinone oxidoreductase subunit C/D OS=Pseudomonas aeruginosa (strain UCBPP-PA14) GN=nuoC PE=3 SV=1	sp|Q02ND1|NUOCD_PSEAB	68 kDa	1	0	0	1	0	1	3	0
Untreated Biofilm 1	WT_1_3933	NADH dehydrogenase I chain F OS=Pseudomonas aeruginosa (strain UCBPP-PA14) GN=nuoF PE=4 SV=1	tr|Q02ND3|Q02ND3_PSEAB	48 kDa	2	1	1	1	2	0	1	1
Untreated Biofilm 1	WT_1_3933	NADH-quinone oxidoreductase OS=Pseudomonas aeruginosa (strain UCBPP-PA14) GN=nuoG PE=3 SV=1	tr|Q02ND4|Q02ND4_PSEAB	99 kDa	4	4	1	1	2	0	0	1
Untreated Biofilm 1	WT_1_3933	NADH-quinone oxidoreductase subunit I OS=Pseudomonas aeruginosa (strain UCBPP-PA14) GN=nuoI PE=3 SV=1	sp|Q02ND6|NUOI_PSEAB	21 kDa	2	1	1	2	0	1	1	0
Untreated Biofilm 1	WT_1_3933	N utilization substance protein A OS=Pseudomonas aeruginosa (strain UCBPP-PA14) GN=nusA PE=4 SV=1	tr|Q02FS7|Q02FS7_PSEAB	55 kDa	5	6	6	5	5	5	2	5
Untreated Biofilm 1	WT_1_3933	Transcription termination/antitermination protein nusG OS=Pseudomonas aeruginosa (strain UCBPP-PA14) GN=nusG PE=3 SV=1	tr|Q02T92|Q02T92_PSEAB	20 kDa	2	1	1	0	0	2	1	0
Untreated Biofilm 1	WT_1_3933	Molybdopterin biosynthetic protein B2 OS=Pseudomonas aeruginosa (strain UCBPP-PA14) GN=moaB2 PE=4 SV=1	tr|Q02PJ3|Q02PJ3_PSEAB	19 kDa	1	0	1	1	2	3	2	2
Untreated Biofilm 1	WT_1_3933	Putative transcarboxylase subunit OS=Pseudomonas aeruginosa (strain UCBPP-PA14) GN=oadA PE=4 SV=1	tr|Q02DS6|Q02DS6_PSEAB	66 kDa	1	0	0	0	0	0	1	1
Untreated Biofilm 1	WT_1_3933	Phospho-2-dehydro-3-deoxyheptonate aldolase OS=Pseudomonas aeruginosa (strain UCBPP-PA14) GN=aroF-1 PE=3 SV=1	tr|Q02KP1|Q02KP1_PSEAB	39 kDa	0	1	2	2	1	0	1	2
Untreated Biofilm 1	WT_1_3933	Outer membrane protein assembly factor BamE OS=Pseudomonas aeruginosa (strain UCBPP-PA14) GN=omlA PE=3 SV=1	tr|Q02FQ7|Q02FQ7_PSEAB	19 kDa	0	1	0	0	0	0	0	1
Untreated Biofilm 1	WT_1_3933	Putative outer membrane efflux protein OS=Pseudomonas aeruginosa (strain UCBPP-PA14) GN=ompH PE=4 SV=1	tr|Q02F44|Q02F44_PSEAB	53 kDa	4	0	4	3	3	2	4	4
Untreated Biofilm 1	WT_1_3933	Putative outer membrane protein OmpH OS=Pseudomonas aeruginosa (strain UCBPP-PA14) GN=ompH PE=4 SV=1	tr|Q02RB9|Q02RB9_PSEAB	19 kDa	2	1	0	1	1	1	0	1
Untreated Biofilm 1	WT_1_3933	Putative outer membrane protein OS=Pseudomonas aeruginosa (strain UCBPP-PA14) GN=ompK PE=4 SV=1	tr|Q02SW0|Q02SW0_PSEAB	51 kDa	0	0	0	0	0	0	0	1
Untreated Biofilm 1	WT_1_3933	Two-component response regulator OmpR OS=Pseudomonas aeruginosa (strain UCBPP-PA14) GN=ompR PE=4 SV=1	tr|Q02EG4|Q02EG4_PSEAB	28 kDa	0	1	0	0	0	1	0	2
Untreated Biofilm 1	WT_1_3933	Probable glucose-sensitive porin OS=Pseudomonas aeruginosa (strain UCBPP-PA14) GN=opbA PE=4 SV=1	tr|Q02M91|Q02M91_PSEAB (+1)	51 kDa	0	0	2	0	1	1	2	1
Untreated Biofilm 1	WT_1_3933	Putative outer membrane porin OS=Pseudomonas aeruginosa (strain UCBPP-PA14) GN=opdO PE=4 SV=1	tr|Q02LQ3|Q02LQ3_PSEAB	44 kDa	0	0	1	0	2	1	3	3
Untreated Biofilm 1	WT_1_3933	Putative outer membrane porin OS=Pseudomonas aeruginosa (strain UCBPP-PA14) GN=opdQ PE=4 SV=1	tr|Q02PK2|Q02PK2_PSEAB	47 kDa	0	0	0	0	1	2	3	2
Untreated Biofilm 1	WT_1_3933	Glucans biosynthesis protein G OS=Pseudomonas aeruginosa (strain UCBPP-PA14) GN=opgG PE=3 SV=1	sp|Q02ET9|OPGG_PSEAB	59 kDa	1	1	1	2	0	0	0	0
Untreated Biofilm 1	WT_1_3933	Outer membrane protein OS=Pseudomonas aeruginosa (strain UCBPP-PA14) GN=opmD PE=4 SV=1	tr|Q02T25|Q02T25_PSEAB	53 kDa	0	1	1	1	4	3	6	5
Untreated Biofilm 1	WT_1_3933	Putative outer membrane protein OS=Pseudomonas aeruginosa (strain UCBPP-PA14) GN=opmQ PE=4 SV=1	tr|Q02MI5|Q02MI5_PSEAB	51 kDa	0	0	0	0	0	0	1	1
Untreated Biofilm 1	WT_1_3933	Outer membrane copper receptor OprC OS=Pseudomonas aeruginosa (strain UCBPP-PA14) GN=oprC PE=3 SV=1	tr|Q02RU4|Q02RU4_PSEAB	79 kDa	1	1	7	8	9	7	7	8
Untreated Biofilm 1	WT_1_3933	Basic amino acid, basic peptide and imipenem outer membrane porin OprD OS=Pseudomonas aeruginosa (strain UCBPP-PA14) GN=oprD PE=4 SV=1	tr|Q02IC0|Q02IC0_PSEAB	48 kDa	10	7	11	7	16	19	13	15
Untreated Biofilm 1	WT_1_3933	Anaerobically-induced outer membrane porin OprE OS=Pseudomonas aeruginosa (strain UCBPP-PA14) GN=oprE PE=4 SV=1	tr|Q02UC6|Q02UC6_PSEAB	50 kDa	4	6	3	2	2	5	3	3
Untreated Biofilm 1	WT_1_3933	Major porin and structural outer membrane porin OprF OS=Pseudomonas aeruginosa (strain UCBPP-PA14) GN=oprF PE=3 SV=1	tr|Q02KR8|Q02KR8_PSEAB	38 kDa	17	24	19	26	24	22	20	31
Untreated Biofilm 1	WT_1_3933	Outer membrane protein OprG OS=Pseudomonas aeruginosa (strain UCBPP-PA14) GN=oprG PE=4 SV=1	tr|Q02SN3|Q02SN3_PSEAB	25 kDa	9	8	7	8	4	4	5	4
Untreated Biofilm 1	WT_1_3933	PhoP/Q and low Mg2+ inducible outer membrane prote OS=Pseudomonas aeruginosa (strain UCBPP-PA14) GN=oprH PE=4 SV=1	tr|Q02IZ8|Q02IZ8_PSEAB	22 kDa	9	5	8	6	6	14	14	21
Untreated Biofilm 1	WT_1_3933	Peptidoglycan associated lipoprotein OprL OS=Pseudomonas aeruginosa (strain UCBPP-PA14) GN=oprL PE=3 SV=1	tr|Q02ID5|Q02ID5_PSEAB	18 kDa	8	10	8	9	8	9	10	10
Untreated Biofilm 1	WT_1_3933	Major intrinsic multiple antibiotic resistance efflux outer membrane protein OprM OS=Pseudomonas aeruginosa (strain UCBPP-PA14) GN=oprM PE=4 SV=1	tr|Q02TY5|Q02TY5_PSEAB	53 kDa	9	5	10	11	12	9	11	10
Untreated Biofilm 1	WT_1_3933	Pyrophosphate-specific outer membrane porin OprO OS=Pseudomonas aeruginosa (strain UCBPP-PA14) GN=oprO PE=4 SV=1	tr|Q02QB2|Q02QB2_PSEAB	48 kDa	0	0	0	0	1	1	1	1
Untreated Biofilm 1	WT_1_3933	Putative outer membrane porin, OprD family OS=Pseudomonas aeruginosa (strain UCBPP-PA14) GN=oprQ PE=4 SV=1	tr|Q02NR3|Q02NR3_PSEAB	47 kDa	5	7	6	6	7	9	12	10
Untreated Biofilm 1	WT_1_3933	Putative oxidoreductase OS=Pseudomonas aeruginosa (strain UCBPP-PA14) GN=ordL PE=4 SV=1	tr|Q02NT3|Q02NT3_PSEAB	47 kDa	0	0	0	0	1	0	0	0
Untreated Biofilm 1	WT_1_3933	UDP-N-acetyl-D-mannosaminuronate dehydrogenase OS=Pseudomonas aeruginosa (strain UCBPP-PA14) GN=orfH PE=3 SV=1	tr|Q02PW3|Q02PW3_PSEAB	46 kDa	1	2	0	1	0	2	2	0
Untreated Biofilm 1	WT_1_3933	UDP-N-acetylglucosamine 2-epimerase OS=Pseudomonas aeruginosa (strain UCBPP-PA14) GN=orfK PE=3 SV=1	tr|Q02PW4|Q02PW4_PSEAB	42 kDa	3	7	5	8	1	3	1	1
Untreated Biofilm 1	WT_1_3933	Putative group 1 glycosyl transferase OS=Pseudomonas aeruginosa (strain UCBPP-PA14) GN=orfL PE=4 SV=1	tr|Q02PV7|Q02PV7_PSEAB	42 kDa	2	0	3	0	0	0	0	0
Untreated Biofilm 1	WT_1_3933	Putative NAD dependent epimerase/dehydratase OS=Pseudomonas aeruginosa (strain UCBPP-PA14) GN=orfM PE=4 SV=1	tr|Q02PV6|Q02PV6_PSEAB	35 kDa	2	0	0	0	0	0	0	0
Untreated Biofilm 1	WT_1_3933	Osmotically inducible protein OsmC OS=Pseudomonas aeruginosa (strain UCBPP-PA14) GN=osmC PE=4 SV=1	tr|Q02V21|Q02V21_PSEAB	16 kDa	0	0	0	0	1	1	1	0
Untreated Biofilm 1	WT_1_3933	Osmotically inducible lipoprotein OsmE OS=Pseudomonas aeruginosa (strain UCBPP-PA14) GN=osmE PE=4 SV=1	tr|Q02FE2|Q02FE2_PSEAB	13 kDa	0	2	0	0	2	4	1	2
Untreated Biofilm 1	WT_1_3933	Lipid A deacylase OS=Pseudomonas aeruginosa (strain UCBPP-PA14) GN=pagL PE=3 SV=1	tr|Q02G13|Q02G13_PSEAB	18 kDa	2	2	3	2	3	5	4	1
Untreated Biofilm 1	WT_1_3933	Pantothenate synthetase OS=Pseudomonas aeruginosa (strain UCBPP-PA14) GN=panC PE=3 SV=1	sp|Q02FU2|PANC_PSEAB	31 kDa	0	1	0	0	0	0	0	1
Untreated Biofilm 1	WT_1_3933	2-dehydropantoate 2-reductase OS=Pseudomonas aeruginosa (strain UCBPP-PA14) GN=panE PE=3 SV=1	tr|Q02KP3|Q02KP3_PSEAB	34 kDa	0	0	0	0	0	1	0	0
Untreated Biofilm 1	WT_1_3933	Chromosome partitioning protein OS=Pseudomonas aeruginosa (strain UCBPP-PA14) GN=parB PE=4 SV=1	tr|Q02DE6|Q02DE6_PSEAB	32 kDa	0	1	1	1	0	0	0	0
Untreated Biofilm 1	WT_1_3933	Topoisomerase IV subunit A OS=Pseudomonas aeruginosa (strain UCBPP-PA14) GN=parC PE=4 SV=1	tr|Q02F54|Q02F54_PSEAB	83 kDa	0	1	0	0	0	0	0	0
Untreated Biofilm 1	WT_1_3933	Salicylate biosynthesis isochorismate synthase OS=Pseudomonas aeruginosa (strain UCBPP-PA14) GN=pchA PE=4 SV=1	tr|Q02T48|Q02T48_PSEAB	52 kDa	0	0	0	0	1	0	1	0
Untreated Biofilm 1	WT_1_3933	Salicylate biosynthesis protein PchB OS=Pseudomonas aeruginosa (strain UCBPP-PA14) GN=pchB PE=4 SV=1	tr|Q02T47|Q02T47_PSEAB	11 kDa	0	0	0	0	1	1	0	0
Untreated Biofilm 1	WT_1_3933	Pyochelin biosynthesis protein PchD OS=Pseudomonas aeruginosa (strain UCBPP-PA14) GN=pchD PE=4 SV=1	tr|Q02T45|Q02T45_PSEAB	60 kDa	0	0	0	0	0	1	1	1
Untreated Biofilm 1	WT_1_3933	Pyochelin synthetase OS=Pseudomonas aeruginosa (strain UCBPP-PA14) GN=pchE PE=4 SV=1	tr|Q02T43|Q02T43_PSEAB	157 kDa	0	0	1	1	5	6	4	4
Untreated Biofilm 1	WT_1_3933	Pyochelin synthetase PchF OS=Pseudomonas aeruginosa (strain UCBPP-PA14) GN=pchF PE=4 SV=1	tr|Q02T42|Q02T42_PSEAB	197 kDa	0	0	0	0	1	2	3	2
Untreated Biofilm 1	WT_1_3933	Pyochelin biosynthetic protein PchG OS=Pseudomonas aeruginosa (strain UCBPP-PA14) GN=pchG PE=4 SV=1	tr|Q02T41|Q02T41_PSEAB	38 kDa	0	0	0	0	1	1	1	2
Untreated Biofilm 1	WT_1_3933	Putative ATP-binding component of ABC transporter OS=Pseudomonas aeruginosa (strain UCBPP-PA14) GN=pchH PE=3 SV=1	tr|Q02T40|Q02T40_PSEAB	61 kDa	0	0	0	0	2	2	0	1
Untreated Biofilm 1	WT_1_3933	Putative ATP-binding component of ABC transporter OS=Pseudomonas aeruginosa (strain UCBPP-PA14) GN=pchI PE=3 SV=1	tr|Q02T39|Q02T39_PSEAB	61 kDa	0	0	0	0	0	1	0	0
Untreated Biofilm 1	WT_1_3933	Phosphoenolpyruvate carboxykinase [ATP] OS=Pseudomonas aeruginosa (strain UCBPP-PA14) GN=pckA PE=3 SV=1	sp|Q02EH2|PCKA_PSEAB	56 kDa	4	1	2	2	3	2	2	1
Untreated Biofilm 1	WT_1_3933	Regulatory protein PcrH OS=Pseudomonas aeruginosa (strain UCBPP-PA14) GN=pcrH PE=4 SV=1	tr|Q02KJ8|Q02KJ8_PSEAB	18 kDa	0	1	0	0	0	0	0	0
Untreated Biofilm 1	WT_1_3933	Chemotactic transducer PctB OS=Pseudomonas aeruginosa (strain UCBPP-PA14) GN=pctB PE=4 SV=1	tr|Q02HD1|Q02HD1_PSEAB	68 kDa	2	3	1	1	0	1	1	1
Untreated Biofilm 1	WT_1_3933	4-hydroxythreonine-4-phosphate dehydrogenase OS=Pseudomonas aeruginosa (strain UCBPP-PA14) GN=pdxA PE=3 SV=1	tr|Q02TH0|Q02TH0_PSEAB	35 kDa	0	0	0	0	1	0	0	0
Untreated Biofilm 1	WT_1_3933	Pyridoxine/pyridoxamine 5'-phosphate oxidase OS=Pseudomonas aeruginosa (strain UCBPP-PA14) GN=pdxH PE=3 SV=1	sp|Q02IL5|PDXH_PSEAB	25 kDa	1	0	0	0	0	0	0	1
Untreated Biofilm 1	WT_1_3933	Pyridoxine 5'-phosphate synthase OS=Pseudomonas aeruginosa (strain UCBPP-PA14) GN=pdxJ PE=3 SV=1	sp|Q02HS5|PDXJ_PSEAB	27 kDa	1	0	0	0	1	0	0	0
Untreated Biofilm 1	WT_1_3933	Putative lipoprotein OS=Pseudomonas aeruginosa (strain UCBPP-PA14) GN=pelC PE=4 SV=1	tr|Q02PM7|Q02PM7_PSEAB	19 kDa	0	1	0	0	0	1	4	1
Untreated Biofilm 1	WT_1_3933	Probable cytosol aminopeptidase OS=Pseudomonas aeruginosa (strain UCBPP-PA14) GN=pepA PE=3 SV=1	sp|Q02RY8|AMPA_PSEAB	52 kDa	8	8	8	11	13	11	8	12
Untreated Biofilm 1	WT_1_3933	Aminopeptidase N OS=Pseudomonas aeruginosa (strain UCBPP-PA14) GN=pepN PE=4 SV=1	tr|Q02PP6|Q02PP6_PSEAB	100 kDa	7	0	1	0	3	2	0	1
Untreated Biofilm 1	WT_1_3933	Aminopeptidase P OS=Pseudomonas aeruginosa (strain UCBPP-PA14) GN=pepP PE=4 SV=1	tr|Q02EE0|Q02EE0_PSEAB	50 kDa	1	0	0	1	0	0	0	0
Untreated Biofilm 1	WT_1_3933	Polyhydroxyalkanoate synthesis protein PhaF OS=Pseudomonas aeruginosa (strain UCBPP-PA14) GN=phaF PE=4 SV=1	tr|Q02EV7|Q02EV7_PSEAB	31 kDa	3	4	3	4	3	5	3	5
Untreated Biofilm 1	WT_1_3933	Putative poly(Hydroxyalcanoate) granule associated protein OS=Pseudomonas aeruginosa (strain UCBPP-PA14) GN=phaI PE=4 SV=1	tr|Q02EV6|Q02EV6_PSEAB	15 kDa	0	1	0	0	3	4	2	2
Untreated Biofilm 1	WT_1_3933	Prephenate dehydratase OS=Pseudomonas aeruginosa (strain UCBPP-PA14) GN=pheA PE=4 SV=1	tr|Q02PX2|Q02PX2_PSEAB	41 kDa	1	0	1	0	0	0	1	0
Untreated Biofilm 1	WT_1_3933	Phenylalanine--tRNA ligase alpha subunit OS=Pseudomonas aeruginosa (strain UCBPP-PA14) GN=pheS PE=3 SV=1	sp|Q02NN7|SYFA_PSEAB	38 kDa	1	0	0	1	0	0	0	0
Untreated Biofilm 1	WT_1_3933	Phenylalanine--tRNA ligase beta subunit OS=Pseudomonas aeruginosa (strain UCBPP-PA14) GN=pheT PE=3 SV=1	tr|Q02NN6|Q02NN6_PSEAB	87 kDa	7	2	1	3	0	0	0	0
Untreated Biofilm 1	WT_1_3933	Phenylalanine-4-hydroxylase OS=Pseudomonas aeruginosa (strain UCBPP-PA14) GN=phhA PE=4 SV=1	tr|Q02I32|Q02I32_PSEAB	30 kDa	1	0	0	0	0	0	0	0
Untreated Biofilm 1	WT_1_3933	Aromatic amino acid aminotransferase OS=Pseudomonas aeruginosa (strain UCBPP-PA14) GN=phhC PE=3 SV=1	tr|Q02I30|Q02I30_PSEAB	43 kDa	4	5	2	7	6	1	4	4
Untreated Biofilm 1	WT_1_3933	Anthranilate synthase component I OS=Pseudomonas aeruginosa (strain UCBPP-PA14) GN=phnA PE=4 SV=1	tr|Q02IG6|Q02IG6_PSEAB	58 kDa	1	1	0	0	0	0	0	0
Untreated Biofilm 1	WT_1_3933	Binding protein component of ABC phosphonate transporter OS=Pseudomonas aeruginosa (strain UCBPP-PA14) GN=phnD PE=4 SV=1	tr|Q02QM0|Q02QM0_PSEAB	37 kDa	0	0	0	0	8	10	11	10
Untreated Biofilm 1	WT_1_3933	Two-component response regulator PhoB OS=Pseudomonas aeruginosa (strain UCBPP-PA14) GN=phoB PE=4 SV=1	tr|Q02E02|Q02E02_PSEAB	26 kDa	0	0	0	0	2	1	1	0
Untreated Biofilm 1	WT_1_3933	Two-component response regulator PhoP OS=Pseudomonas aeruginosa (strain UCBPP-PA14) GN=phoP PE=4 SV=1	tr|Q02IZ9|Q02IZ9_PSEAB	26 kDa	1	1	0	0	0	2	0	1
Untreated Biofilm 1	WT_1_3933	Two-component sensor PhoR OS=Pseudomonas aeruginosa (strain UCBPP-PA14) GN=phoR PE=4 SV=1	tr|Q02E01|Q02E01_PSEAB	50 kDa	0	0	0	0	0	0	0	1
Untreated Biofilm 1	WT_1_3933	Phosphate-specific transport system accessory protein PhoU OS=Pseudomonas aeruginosa (strain UCBPP-PA14) GN=phoU PE=3 SV=1	tr|Q02DZ7|Q02DZ7_PSEAB	28 kDa	0	0	0	1	5	3	8	5
Untreated Biofilm 1	WT_1_3933	Putative haem/haemoglobin uptake outer membrane receptor PhuR OS=Pseudomonas aeruginosa (strain UCBPP-PA14) GN=phuR PE=3 SV=1	tr|Q02FW3|Q02FW3_PSEAB	85 kDa	0	0	0	0	0	0	0	1
Untreated Biofilm 1	WT_1_3933	Probable phenazine-specific methyltransferase OS=Pseudomonas aeruginosa (strain UCBPP-PA14) GN=phzM PE=4 SV=1	tr|Q02T26|Q02T26_PSEAB	36 kDa	1	1	1	0	0	0	0	0
Untreated Biofilm 1	WT_1_3933	Flavin-containing monooxygenase OS=Pseudomonas aeruginosa (strain UCBPP-PA14) GN=phzS PE=4 SV=1	tr|Q02T34|Q02T34_PSEAB	44 kDa	3	8	8	4	3	0	1	3
Untreated Biofilm 1	WT_1_3933	Type IV pilin structural subunit OS=Pseudomonas aeruginosa (strain UCBPP-PA14) GN=pilA PE=3 SV=1	tr|Q02GR5|Q02GR5_PSEAB	18 kDa	9	9	4	6	8	9	5	5
Untreated Biofilm 1	WT_1_3933	Type 4 fimbrial biogenesis protein PilB OS=Pseudomonas aeruginosa (strain UCBPP-PA14) GN=pilB PE=4 SV=1	tr|Q02GR3|Q02GR3_PSEAB	63 kDa	0	1	0	0	0	0	0	0
Untreated Biofilm 1	WT_1_3933	Type 4 fimbrial biogenesis protein pilC OS=Pseudomonas aeruginosa (strain UCBPP-PA14) GN=pilC PE=3 SV=1	tr|Q02GR2|Q02GR2_PSEAB	41 kDa	0	0	1	0	0	1	0	0
Untreated Biofilm 1	WT_1_3933	Type 4 fimbrial biogenesis protein PilE OS=Pseudomonas aeruginosa (strain UCBPP-PA14) GN=pilE PE=4 SV=1	tr|Q02GC1|Q02GC1_PSEAB	15 kDa	1	0	0	0	0	0	0	0
Untreated Biofilm 1	WT_1_3933	Type 4 fimbrial biogenesis protein PilF OS=Pseudomonas aeruginosa (strain UCBPP-PA14) GN=pilF PE=4 SV=1	tr|Q02RV9|Q02RV9_PSEAB	29 kDa	0	0	0	0	1	1	0	1
Untreated Biofilm 1	WT_1_3933	Type IV pili methyl-accepting chemotaxis transducer PilJ OS=Pseudomonas aeruginosa (strain UCBPP-PA14) GN=pilJ PE=4 SV=1	tr|Q02U01|Q02U01_PSEAB	73 kDa	3	3	3	5	2	4	2	2
Untreated Biofilm 1	WT_1_3933	Type 4 fimbrial biogenesis protein PilO OS=Pseudomonas aeruginosa (strain UCBPP-PA14) GN=pilO PE=4 SV=1	tr|Q02EX5|Q02EX5_PSEAB	23 kDa	0	1	1	1	1	1	0	0
Untreated Biofilm 1	WT_1_3933	Type 4 fimbrial biogenesis protein PilP OS=Pseudomonas aeruginosa (strain UCBPP-PA14) GN=pilP PE=4 SV=1	tr|Q02EX6|Q02EX6_PSEAB	19 kDa	1	1	0	1	1	1	1	0
Untreated Biofilm 1	WT_1_3933	Type 4 fimbrial biogenesis outer membrane protein PilQ OS=Pseudomonas aeruginosa (strain UCBPP-PA14) GN=pilQ PE=3 SV=1	tr|Q02EX7|Q02EX7_PSEAB	77 kDa	3	2	4	4	1	0	2	0
Untreated Biofilm 1	WT_1_3933	Twitching motility protein PilT OS=Pseudomonas aeruginosa (strain UCBPP-PA14) GN=pilT PE=4 SV=1	tr|Q02U17|Q02U17_PSEAB	38 kDa	0	0	0	0	1	0	0	0
Untreated Biofilm 1	WT_1_3933	50S ribosomal protein L36 1 OS=Pseudomonas aeruginosa (strain UCBPP-PA14) GN=rpmJ1 PE=3 SV=1	sp|Q02T59|RL361_PSEAB	4 kDa	0	0	0	0	0	1	0	0
Untreated Biofilm 1	WT_1_3933	Two-component response regulator OS=Pseudomonas aeruginosa (strain UCBPP-PA14) GN=pmrA PE=4 SV=1	tr|Q02FP6|Q02FP6_PSEAB	24 kDa	1	1	0	0	1	0	1	0
Untreated Biofilm 1	WT_1_3933	Putative periplasmic spermidine/putrescine-binding protein OS=Pseudomonas aeruginosa (strain UCBPP-PA14) GN=potF PE=4 SV=1	tr|Q02N84|Q02N84_PSEAB	41 kDa	0	0	0	0	0	0	1	0
Untreated Biofilm 1	WT_1_3933	Peptidyl-prolyl cis-trans isomerase OS=Pseudomonas aeruginosa (strain UCBPP-PA14) GN=ppiB PE=3 SV=1	tr|Q02KT4|Q02KT4_PSEAB	18 kDa	0	0	0	0	1	0	1	1
Untreated Biofilm 1	WT_1_3933	Putative peptidyl-prolyl cis-trans isomerase D OS=Pseudomonas aeruginosa (strain UCBPP-PA14) GN=ppiD PE=4 SV=1	tr|Q02KU8|Q02KU8_PSEAB	69 kDa	1	1	1	2	0	0	0	0
Untreated Biofilm 1	WT_1_3933	Phosphoenolpyruvate synthase OS=Pseudomonas aeruginosa (strain UCBPP-PA14) GN=ppsA PE=3 SV=1	tr|Q02KR1|Q02KR1_PSEAB	86 kDa	3	4	6	4	6	5	5	4
Untreated Biofilm 1	WT_1_3933	PqsB OS=Pseudomonas aeruginosa (strain UCBPP-PA14) GN=pqsB PE=4 SV=1	tr|Q02IG2|Q02IG2_PSEAB	31 kDa	3	3	3	3	0	1	0	2
Untreated Biofilm 1	WT_1_3933	PqsC OS=Pseudomonas aeruginosa (strain UCBPP-PA14) GN=pqsC PE=3 SV=1	tr|Q02IG3|Q02IG3_PSEAB	38 kDa	5	5	6	1	1	1	1	4
Untreated Biofilm 1	WT_1_3933	3-oxoacyl-[acyl-carrier-protein] synthase III OS=Pseudomonas aeruginosa (strain UCBPP-PA14) GN=pqsD PE=3 SV=1	tr|Q02IG4|Q02IG4_PSEAB	36 kDa	0	4	2	2	0	0	0	0
Untreated Biofilm 1	WT_1_3933	Quinolone signal response protein OS=Pseudomonas aeruginosa (strain UCBPP-PA14) GN=pqsE PE=4 SV=1	tr|Q02IG5|Q02IG5_PSEAB	34 kDa	1	1	0	0	0	0	0	0
Untreated Biofilm 1	WT_1_3933	Putative FAD-dependent monooxygenase OS=Pseudomonas aeruginosa (strain UCBPP-PA14) GN=pqsH PE=4 SV=1	tr|Q02N79|Q02N79_PSEAB	42 kDa	3	1	1	2	2	0	1	2
Untreated Biofilm 1	WT_1_3933	Putative FAD-dependent monooxygenase OS=Pseudomonas aeruginosa (strain UCBPP-PA14) GN=pqsL PE=4 SV=1	tr|Q02T12|Q02T12_PSEAB	44 kDa	0	0	0	1	0	0	0	0
Untreated Biofilm 1	WT_1_3933	Peptide chain release factor 2 OS=Pseudomonas aeruginosa (strain UCBPP-PA14) GN=prfB PE=3 SV=1	tr|Q02RH3|Q02RH3_PSEAB	37 kDa	1	0	0	1	0	0	0	0
Untreated Biofilm 1	WT_1_3933	Putative uncharacterized protein prkA OS=Pseudomonas aeruginosa (strain UCBPP-PA14) GN=prkA PE=4 SV=1	tr|Q02TH5|Q02TH5_PSEAB	74 kDa	12	13	10	9	7	9	9	7
Untreated Biofilm 1	WT_1_3933	Oligopeptidase A OS=Pseudomonas aeruginosa (strain UCBPP-PA14) GN=prlC PE=3 SV=1	tr|Q02V13|Q02V13_PSEAB	76 kDa	4	1	1	3	2	0	1	2
Untreated Biofilm 1	WT_1_3933	Ribosomal protein L11 methyltransferase OS=Pseudomonas aeruginosa (strain UCBPP-PA14) GN=prmA PE=3 SV=1	sp|Q02FH0|PRMA_PSEAB	32 kDa	0	0	0	0	0	0	0	1
Untreated Biofilm 1	WT_1_3933	Gamma-glutamyl phosphate reductase OS=Pseudomonas aeruginosa (strain UCBPP-PA14) GN=proA PE=3 SV=1	sp|Q02SH4|PROA_PSEAB	45 kDa	0	1	0	0	1	1	0	0
Untreated Biofilm 1	WT_1_3933	Glutamate 5-kinase OS=Pseudomonas aeruginosa (strain UCBPP-PA14) GN=proB PE=3 SV=1	sp|Q02GB2|PROB_PSEAB	40 kDa	1	1	0	0	0	0	0	0
Untreated Biofilm 1	WT_1_3933	Proline--tRNA ligase OS=Pseudomonas aeruginosa (strain UCBPP-PA14) GN=proS PE=3 SV=1	sp|Q02IB8|SYP_PSEAB	63 kDa	3	2	1	3	0	2	2	0
Untreated Biofilm 1	WT_1_3933	Carboxyphosphonoenolpyruvate phosphonomutase OS=Pseudomonas aeruginosa (strain UCBPP-PA14) GN=prpB PE=4 SV=1	tr|Q02HV0|Q02HV0_PSEAB	32 kDa	1	1	0	2	1	1	3	3
Untreated Biofilm 1	WT_1_3933	Citrate synthase OS=Pseudomonas aeruginosa (strain UCBPP-PA14) GN=prpC PE=3 SV=1	tr|Q02HU9|Q02HU9_PSEAB	42 kDa	6	2	2	3	5	7	5	3
Untreated Biofilm 1	WT_1_3933	Propionate catabolic protein PrpD OS=Pseudomonas aeruginosa (strain UCBPP-PA14) GN=prpD PE=4 SV=1	tr|Q02HU6|Q02HU6_PSEAB	55 kDa	0	0	0	0	0	0	2	1
Untreated Biofilm 1	WT_1_3933	Pvds-regulated endoprotease, lysyl class OS=Pseudomonas aeruginosa (strain UCBPP-PA14) GN=prpL PE=4 SV=1	tr|Q02SZ7|Q02SZ7_PSEAB	48 kDa	0	0	1	0	4	5	6	2
Untreated Biofilm 1	WT_1_3933	Putative phosphate starvation-inducible protein OS=Pseudomonas aeruginosa (strain UCBPP-PA14) GN=psiF PE=4 SV=1	tr|Q02FE4|Q02FE4_PSEAB	14 kDa	0	1	0	0	0	0	0	0
Untreated Biofilm 1	WT_1_3933	Transcriptional regulator PsrA OS=Pseudomonas aeruginosa (strain UCBPP-PA14) GN=psrA PE=4 SV=1	tr|Q02PH0|Q02PH0_PSEAB	26 kDa	1	0	0	0	0	0	0	0
Untreated Biofilm 1	WT_1_3933	Phosphate ABC transporter, ATP-binding protein OS=Pseudomonas aeruginosa (strain UCBPP-PA14) GN=pstB PE=3 SV=1	tr|Q02DZ6|Q02DZ6_PSEAB	31 kDa	0	0	0	0	1	3	0	1
Untreated Biofilm 1	WT_1_3933	Nitrogen regulatory IIA protein OS=Pseudomonas aeruginosa (strain UCBPP-PA14) GN=ptsN PE=4 SV=1	tr|Q02GX7|Q02GX7_PSEAB	17 kDa	0	1	1	0	1	2	1	0
Untreated Biofilm 1	WT_1_3933	Phosphoenolpyruvate-protein phosphotransferase OS=Pseudomonas aeruginosa (strain UCBPP-PA14) GN=ptsP PE=3 SV=1	tr|Q02U78|Q02U78_PSEAB	84 kDa	0	0	0	1	1	0	0	0
Untreated Biofilm 1	WT_1_3933	Adenylosuccinate synthetase OS=Pseudomonas aeruginosa (strain UCBPP-PA14) GN=purA PE=3 SV=1	sp|Q02F80|PURA_PSEAB	47 kDa	7	5	4	4	8	4	8	6
Untreated Biofilm 1	WT_1_3933	Adenylosuccinate lyase OS=Pseudomonas aeruginosa (strain UCBPP-PA14) GN=purB PE=4 SV=1	tr|Q02NC1|Q02NC1_PSEAB	51 kDa	4	6	2	5	4	2	3	2
Untreated Biofilm 1	WT_1_3933	Phosphoribosylaminoimidazole-succinocarboxamide synthase OS=Pseudomonas aeruginosa (strain UCBPP-PA14) GN=purC PE=3 SV=1	sp|Q02IH8|PUR7_PSEAB	27 kDa	1	1	0	0	0	0	0	0
Untreated Biofilm 1	WT_1_3933	Phosphoribosylamine--glycine ligase OS=Pseudomonas aeruginosa (strain UCBPP-PA14) GN=purD PE=3 SV=1	tr|Q02FG5|Q02FG5_PSEAB	45 kDa	1	2	1	0	0	0	1	0
Untreated Biofilm 1	WT_1_3933	N5-carboxyaminoimidazole ribonucleotide mutase OS=Pseudomonas aeruginosa (strain UCBPP-PA14) GN=purE PE=3 SV=1	tr|Q02DT5|Q02DT5_PSEAB	17 kDa	0	2	0	0	0	1	0	2
Untreated Biofilm 1	WT_1_3933	Amidophosphoribosyltransferase OS=Pseudomonas aeruginosa (strain UCBPP-PA14) GN=purF PE=3 SV=1	tr|Q02PS1|Q02PS1_PSEAB	55 kDa	4	0	2	3	0	0	2	2
Untreated Biofilm 1	WT_1_3933	Bifunctional purine biosynthesis protein PurH OS=Pseudomonas aeruginosa (strain UCBPP-PA14) GN=purH PE=3 SV=1	sp|Q02FG6|PUR9_PSEAB	58 kDa	2	1	1	1	0	0	0	0
Untreated Biofilm 1	WT_1_3933	Phosphoribosylaminoimidazole carboxylase OS=Pseudomonas aeruginosa (strain UCBPP-PA14) GN=purK PE=4 SV=1	tr|Q02DT6|Q02DT6_PSEAB	39 kDa	0	1	0	0	0	0	1	0
Untreated Biofilm 1	WT_1_3933	Phosphoribosylformylglycinamidine synthase OS=Pseudomonas aeruginosa (strain UCBPP-PA14) GN=purL PE=3 SV=1	tr|Q02RN7|Q02RN7_PSEAB	141 kDa	4	1	3	0	1	0	0	0
Untreated Biofilm 1	WT_1_3933	Proline dehydrogenase PutA OS=Pseudomonas aeruginosa (strain UCBPP-PA14) GN=putA PE=3 SV=1	tr|Q02HT4|Q02HT4_PSEAB	116 kDa	16	21	15	18	10	8	8	15
Untreated Biofilm 1	WT_1_3933	L-ornithine N5-oxygenase OS=Pseudomonas aeruginosa (strain UCBPP-PA14) GN=pvdA PE=4 SV=1	tr|Q02MI0|Q02MI0_PSEAB	49 kDa	0	0	0	0	1	2	0	0
Untreated Biofilm 1	WT_1_3933	L-2,4-diaminobutyrate:2-ketoglutarate 4-aminotransferase, PvdH OS=Pseudomonas aeruginosa (strain UCBPP-PA14) GN=pvdH PE=3 SV=1	tr|Q02MK6|Q02MK6_PSEAB	50 kDa	0	0	0	0	0	1	0	1
Untreated Biofilm 1	WT_1_3933	PvdN OS=Pseudomonas aeruginosa (strain UCBPP-PA14) GN=pvdN PE=3 SV=1	tr|Q02MI8|Q02MI8_PSEAB	48 kDa	0	0	0	0	0	0	1	1
Untreated Biofilm 1	WT_1_3933	Pyruvate kinase OS=Pseudomonas aeruginosa (strain UCBPP-PA14) GN=pykA PE=3 SV=1	tr|Q02HB2|Q02HB2_PSEAB	52 kDa	5	5	4	3	5	0	0	1
Untreated Biofilm 1	WT_1_3933	Aspartate carbamoyltransferase OS=Pseudomonas aeruginosa (strain UCBPP-PA14) GN=pyrB PE=3 SV=1	sp|Q02U10|PYRB_PSEAB	37 kDa	3	0	0	1	1	1	2	0
Untreated Biofilm 1	WT_1_3933	Dihydroorotase OS=Pseudomonas aeruginosa (strain UCBPP-PA14) GN=pyrC PE=3 SV=1	tr|Q02U11|Q02U11_PSEAB	44 kDa	0	1	1	0	3	1	0	2
Untreated Biofilm 1	WT_1_3933	Dihydroorotase OS=Pseudomonas aeruginosa (strain UCBPP-PA14) GN=pyrC PE=3 SV=1	sp|Q02QZ8|PYRC_PSEAB	38 kDa	1	1	0	0	0	0	2	0
Untreated Biofilm 1	WT_1_3933	Dihydroorotate dehydrogenase (quinone) OS=Pseudomonas aeruginosa (strain UCBPP-PA14) GN=pyrD PE=3 SV=1	sp|Q02PL5|PYRD_PSEAB	36 kDa	1	1	0	0	0	0	0	1
Untreated Biofilm 1	WT_1_3933	Orotate phosphoribosyltransferase OS=Pseudomonas aeruginosa (strain UCBPP-PA14) GN=pyrE PE=3 SV=1	sp|Q02E31|PYRE_PSEAB	23 kDa	1	1	0	0	0	0	0	0
Untreated Biofilm 1	WT_1_3933	CTP synthase OS=Pseudomonas aeruginosa (strain UCBPP-PA14) GN=pyrG PE=3 SV=1	sp|Q02RA9|PYRG_PSEAB	60 kDa	9	5	4	6	6	2	4	7
Untreated Biofilm 1	WT_1_3933	Uridylate kinase OS=Pseudomonas aeruginosa (strain UCBPP-PA14) GN=pyrH PE=3 SV=1	sp|Q02RC6|PYRH_PSEAB	26 kDa	1	1	0	2	1	1	1	0
Untreated Biofilm 1	WT_1_3933	Bifunctional protein PyrR OS=Pseudomonas aeruginosa (strain UCBPP-PA14) GN=pyrR PE=3 SV=1	sp|Q02U09|PYRR_PSEAB	19 kDa	1	0	0	1	0	0	0	0
Untreated Biofilm 1	WT_1_3933	Ribosome-binding factor A OS=Pseudomonas aeruginosa (strain UCBPP-PA14) GN=rbfA PE=3 SV=1	sp|Q02FS9|RBFA_PSEAB	15 kDa	1	0	0	0	0	0	0	0
Untreated Biofilm 1	WT_1_3933	Recombination-associated protein RdgC OS=Pseudomonas aeruginosa (strain UCBPP-PA14) GN=rdgC PE=3 SV=1	sp|Q02Q95|RDGC_PSEAB	34 kDa	2	1	1	0	0	0	0	0
Untreated Biofilm 1	WT_1_3933	Protein RecA OS=Pseudomonas aeruginosa (strain UCBPP-PA14) GN=recA PE=3 SV=1	sp|Q02R89|RECA_PSEAB	37 kDa	3	1	2	2	0	0	0	0
Untreated Biofilm 1	WT_1_3933	GTP pyrophosphokinase OS=Pseudomonas aeruginosa (strain UCBPP-PA14) GN=relA PE=3 SV=1	tr|Q02I94|Q02I94_PSEAB	84 kDa	0	0	1	0	0	0	1	0
Untreated Biofilm 1	WT_1_3933	ATP-dependent RNA helicase RhlB OS=Pseudomonas aeruginosa (strain UCBPP-PA14) GN=rhlB PE=3 SV=1	sp|Q02S21|RHLB_PSEAB	44 kDa	0	1	0	0	0	0	0	0
Untreated Biofilm 1	WT_1_3933	Putative ATP-dependent RNA helicase, DEAD box family OS=Pseudomonas aeruginosa (strain UCBPP-PA14) GN=rhlE PE=3 SV=1	tr|Q02TY4|Q02TY4_PSEAB	70 kDa	2	1	0	2	0	0	0	0
Untreated Biofilm 1	WT_1_3933	Acylhomoserine lactone dependent transcriptional regulator OS=Pseudomonas aeruginosa (strain UCBPP-PA14) GN=rhlR PE=4 SV=1	tr|Q02QW6|Q02QW6_PSEAB	28 kDa	3	2	0	0	0	1	1	1
Untreated Biofilm 1	WT_1_3933	GTP cyclohydrolase-2 OS=Pseudomonas aeruginosa (strain UCBPP-PA14) GN=ribA PE=3 SV=1	sp|Q02SL4|RIBA_PSEAB	22 kDa	0	0	0	0	0	0	0	1
Untreated Biofilm 1	WT_1_3933	3,4-dihydroxy-2-butanone 4-phosphate synthase OS=Pseudomonas aeruginosa (strain UCBPP-PA14) GN=ribB PE=3 SV=1	tr|Q02SM1|Q02SM1_PSEAB	39 kDa	4	1	0	0	0	0	0	0
Untreated Biofilm 1	WT_1_3933	Riboflavin synthase alpha chain OS=Pseudomonas aeruginosa (strain UCBPP-PA14) GN=ribC PE=4 SV=1	tr|Q02SM2|Q02SM2_PSEAB	23 kDa	0	0	0	1	0	0	0	0
Untreated Biofilm 1	WT_1_3933	6,7-dimethyl-8-ribityllumazine synthase OS=Pseudomonas aeruginosa (strain UCBPP-PA14) GN=ribH PE=3 SV=1	sp|Q02SM0|RISB_PSEAB	16 kDa	6	3	4	4	5	1	5	7
Untreated Biofilm 1	WT_1_3933	Dual-specificity RNA methyltransferase RlmN OS=Pseudomonas aeruginosa (strain UCBPP-PA14) GN=rlmN PE=3 SV=1	sp|Q02RW0|RLMN_PSEAB	42 kDa	0	0	0	1	0	0	0	0
Untreated Biofilm 1	WT_1_3933	Glucose-1-phosphate thymidylyltransferase OS=Pseudomonas aeruginosa (strain UCBPP-PA14) GN=rmlA PE=3 SV=1	tr|Q02EK2|Q02EK2_PSEAB	32 kDa	1	0	1	1	3	2	1	2
Untreated Biofilm 1	WT_1_3933	dTDP-glucose 4,6-dehydratase OS=Pseudomonas aeruginosa (strain UCBPP-PA14) GN=rmlB PE=3 SV=1	tr|Q02EK4|Q02EK4_PSEAB	40 kDa	1	2	1	2	3	5	6	4
Untreated Biofilm 1	WT_1_3933	dTDP-4-dehydrorhamnose 3,5-epimerase OS=Pseudomonas aeruginosa (strain UCBPP-PA14) GN=rmlC PE=4 SV=1	tr|Q02EK1|Q02EK1_PSEAB	21 kDa	0	0	0	1	3	2	0	2
Untreated Biofilm 1	WT_1_3933	Ribonuclease H OS=Pseudomonas aeruginosa (strain UCBPP-PA14) GN=rnhA PE=3 SV=1	sp|Q02KV8|RNH_PSEAB	17 kDa	1	0	0	0	0	0	0	0
Untreated Biofilm 1	WT_1_3933	3-dehydroquinate dehydratase OS=Pseudomonas aeruginosa (strain UCBPP-PA14) GN=aroQ1 PE=3 SV=1	tr|Q02FH4|Q02FH4_PSEAB	16 kDa	1	1	1	1	1	2	1	1
Untreated Biofilm 1	WT_1_3933	Ribose-5-phosphate isomerase A OS=Pseudomonas aeruginosa (strain UCBPP-PA14) GN=rpiA PE=3 SV=1	sp|Q02U86|RPIA_PSEAB	24 kDa	0	0	0	0	0	0	1	1
Untreated Biofilm 1	WT_1_3933	50S ribosomal protein L1 OS=Pseudomonas aeruginosa (strain UCBPP-PA14) GN=rplA PE=3 SV=1	sp|Q02T90|RL1_PSEAB	24 kDa	7	9	8	9	6	5	5	6
Untreated Biofilm 1	WT_1_3933	50S ribosomal protein L2 OS=Pseudomonas aeruginosa (strain UCBPP-PA14) GN=rplB PE=3 SV=1	sp|Q02T77|RL2_PSEAB	30 kDa	4	8	6	5	6	6	5	6
Untreated Biofilm 1	WT_1_3933	50S ribosomal protein L3 OS=Pseudomonas aeruginosa (strain UCBPP-PA14) GN=rplC PE=3 SV=1	sp|Q02T80|RL3_PSEAB	23 kDa	4	2	2	2	3	4	2	4
Untreated Biofilm 1	WT_1_3933	50S ribosomal protein L4 OS=Pseudomonas aeruginosa (strain UCBPP-PA14) GN=rplD PE=3 SV=1	sp|Q02T79|RL4_PSEAB	22 kDa	7	8	4	8	3	4	6	4
Untreated Biofilm 1	WT_1_3933	50S ribosomal protein L5 OS=Pseudomonas aeruginosa (strain UCBPP-PA14) GN=rplE PE=3 SV=1	sp|Q02T68|RL5_PSEAB	20 kDa	9	7	7	9	8	6	8	10
Untreated Biofilm 1	WT_1_3933	50S ribosomal protein L6 OS=Pseudomonas aeruginosa (strain UCBPP-PA14) GN=rplF PE=3 SV=1	sp|Q02T65|RL6_PSEAB	19 kDa	6	3	5	5	3	4	1	5
Untreated Biofilm 1	WT_1_3933	50S ribosomal protein L9 OS=Pseudomonas aeruginosa (strain UCBPP-PA14) GN=rplI PE=3 SV=1	sp|Q02F86|RL9_PSEAB	16 kDa	3	2	4	4	3	1	2	2
Untreated Biofilm 1	WT_1_3933	50S ribosomal protein L10 OS=Pseudomonas aeruginosa (strain UCBPP-PA14) GN=rplJ PE=3 SV=1	sp|Q02T89|RL10_PSEAB	18 kDa	5	5	6	5	5	5	3	5
Untreated Biofilm 1	WT_1_3933	50S ribosomal protein L11 OS=Pseudomonas aeruginosa (strain UCBPP-PA14) GN=rplK PE=3 SV=1	sp|Q02T91|RL11_PSEAB	15 kDa	5	1	2	4	3	2	1	2
Untreated Biofilm 1	WT_1_3933	50S ribosomal protein L7/L12 OS=Pseudomonas aeruginosa (strain UCBPP-PA14) GN=rplL PE=3 SV=1	sp|Q02T88|RL7_PSEAB	12 kDa	0	0	1	0	0	0	0	1
Untreated Biofilm 1	WT_1_3933	50S ribosomal protein L13 OS=Pseudomonas aeruginosa (strain UCBPP-PA14) GN=rplM PE=3 SV=1	sp|Q02H07|RL13_PSEAB	16 kDa	5	5	3	7	4	3	2	3
Untreated Biofilm 1	WT_1_3933	50S ribosomal protein L14 OS=Pseudomonas aeruginosa (strain UCBPP-PA14) GN=rplN PE=3 SV=1	sp|Q02T70|RL14_PSEAB	13 kDa	1	3	3	2	2	5	3	5
Untreated Biofilm 1	WT_1_3933	50S ribosomal protein L15 OS=Pseudomonas aeruginosa (strain UCBPP-PA14) GN=rplO PE=3 SV=1	sp|Q02T61|RL15_PSEAB	15 kDa	5	4	2	3	2	3	3	4
Untreated Biofilm 1	WT_1_3933	50S ribosomal protein L16 OS=Pseudomonas aeruginosa (strain UCBPP-PA14) GN=rplP PE=3 SV=1	sp|Q02T73|RL16_PSEAB	15 kDa	4	3	1	1	2	2	2	2
Untreated Biofilm 1	WT_1_3933	50S ribosomal protein L17 OS=Pseudomonas aeruginosa (strain UCBPP-PA14) GN=rplQ PE=3 SV=1	sp|Q02T54|RL17_PSEAB	15 kDa	5	7	5	3	4	4	2	3
Untreated Biofilm 1	WT_1_3933	50S ribosomal protein L18 OS=Pseudomonas aeruginosa (strain UCBPP-PA14) GN=rplR PE=3 SV=1	sp|Q02T64|RL18_PSEAB	13 kDa	2	3	4	2	4	4	4	3
Untreated Biofilm 1	WT_1_3933	50S ribosomal protein L19 OS=Pseudomonas aeruginosa (strain UCBPP-PA14) GN=rplS PE=3 SV=1	sp|Q02RL5|RL19_PSEAB	13 kDa	1	4	4	5	3	2	3	3
Untreated Biofilm 1	WT_1_3933	50S ribosomal protein L20 OS=Pseudomonas aeruginosa (strain UCBPP-PA14) GN=rplT PE=3 SV=1	sp|Q02NN8|RL20_PSEAB	13 kDa	1	0	0	2	1	0	1	0
Untreated Biofilm 1	WT_1_3933	50S ribosomal protein L21 OS=Pseudomonas aeruginosa (strain UCBPP-PA14) GN=rplU PE=3 SV=1	sp|Q02GA9|RL21_PSEAB	12 kDa	4	2	2	3	0	2	3	4
Untreated Biofilm 1	WT_1_3933	50S ribosomal protein L22 OS=Pseudomonas aeruginosa (strain UCBPP-PA14) GN=rplV PE=3 SV=1	sp|Q02T75|RL22_PSEAB	12 kDa	5	7	4	4	4	6	3	4
Untreated Biofilm 1	WT_1_3933	50S ribosomal protein L23 OS=Pseudomonas aeruginosa (strain UCBPP-PA14) GN=rplW PE=3 SV=1	sp|Q02T78|RL23_PSEAB	11 kDa	1	1	3	1	2	2	2	2
Untreated Biofilm 1	WT_1_3933	50S ribosomal protein L24 OS=Pseudomonas aeruginosa (strain UCBPP-PA14) GN=rplX PE=3 SV=1	sp|Q02T69|RL24_PSEAB	11 kDa	7	4	7	8	8	3	4	7
Untreated Biofilm 1	WT_1_3933	50S ribosomal protein L25 OS=Pseudomonas aeruginosa (strain UCBPP-PA14) GN=rplY PE=3 SV=1	sp|Q02G03|RL25_PSEAB	22 kDa	8	9	10	11	10	8	11	11
Untreated Biofilm 1	WT_1_3933	50S ribosomal protein L28 OS=Pseudomonas aeruginosa (strain UCBPP-PA14) GN=rpmB PE=3 SV=1	sp|Q02E46|RL28_PSEAB	9 kDa	1	2	1	1	1	1	0	1
Untreated Biofilm 1	WT_1_3933	50S ribosomal protein L29 OS=Pseudomonas aeruginosa (strain UCBPP-PA14) GN=rpmC PE=3 SV=1	sp|Q02T72|RL29_PSEAB	7 kDa	2	2	2	3	3	1	3	3
Untreated Biofilm 1	WT_1_3933	50S ribosomal protein L30 OS=Pseudomonas aeruginosa (strain UCBPP-PA14) GN=rpmD PE=3 SV=1	sp|Q02T62|RL30_PSEAB	6 kDa	2	2	2	3	3	4	2	4
Untreated Biofilm 1	WT_1_3933	50S ribosomal protein L31 OS=Pseudomonas aeruginosa (strain UCBPP-PA14) GN=rpmE PE=3 SV=1	sp|Q02EW8|RL31_PSEAB	8 kDa	1	2	1	1	0	0	1	0
Untreated Biofilm 1	WT_1_3933	50S ribosomal protein L32 OS=Pseudomonas aeruginosa (strain UCBPP-PA14) GN=rpmF PE=3 SV=1	sp|Q02PD3|RL32_PSEAB	7 kDa	1	0	0	0	0	2	1	0
Untreated Biofilm 1	WT_1_3933	50S ribosomal protein L33 OS=Pseudomonas aeruginosa (strain UCBPP-PA14) GN=rpmG PE=3 SV=1	tr|Q02E47|Q02E47_PSEAB	6 kDa	0	1	0	1	0	1	1	1
Untreated Biofilm 1	WT_1_3933	DNA-directed RNA polymerase subunit alpha OS=Pseudomonas aeruginosa (strain UCBPP-PA14) GN=rpoA PE=3 SV=1	sp|Q02T55|RPOA_PSEAB	37 kDa	8	6	4	5	10	5	5	7
Untreated Biofilm 1	WT_1_3933	DNA-directed RNA polymerase subunit beta OS=Pseudomonas aeruginosa (strain UCBPP-PA14) GN=rpoB PE=3 SV=1	sp|Q02T87|RPOB_PSEAB	151 kDa	24	25	24	26	23	11	12	21
Untreated Biofilm 1	WT_1_3933	DNA-directed RNA polymerase subunit beta' OS=Pseudomonas aeruginosa (strain UCBPP-PA14) GN=rpoC PE=3 SV=1	sp|Q02T86|RPOC_PSEAB	154 kDa	20	17	14	24	20	16	15	16
Untreated Biofilm 1	WT_1_3933	RNA polymerase sigma factor OS=Pseudomonas aeruginosa (strain UCBPP-PA14) GN=rpoD PE=3 SV=1	tr|Q02TI7|Q02TI7_PSEAB	70 kDa	4	5	0	2	2	0	4	1
Untreated Biofilm 1	WT_1_3933	RNA polymerase sigma-54 factor OS=Pseudomonas aeruginosa (strain UCBPP-PA14) GN=rpoN PE=3 SV=1	tr|Q02GX9|Q02GX9_PSEAB	56 kDa	0	0	0	0	0	0	0	1
Untreated Biofilm 1	WT_1_3933	RNA polymerase sigma factor OS=Pseudomonas aeruginosa (strain UCBPP-PA14) GN=rpoS PE=3 SV=1	tr|Q02R94|Q02R94_PSEAB	38 kDa	0	3	4	1	1	1	1	1
Untreated Biofilm 1	WT_1_3933	30S ribosomal protein S1 OS=Pseudomonas aeruginosa (strain UCBPP-PA14) GN=rpsA PE=3 SV=1	tr|Q02PW8|Q02PW8_PSEAB	62 kDa	15	12	13	17	9	6	8	8
Untreated Biofilm 1	WT_1_3933	30S ribosomal protein S2 OS=Pseudomonas aeruginosa (strain UCBPP-PA14) GN=rpsB PE=3 SV=1	sp|Q02RC8|RS2_PSEAB	27 kDa	7	9	5	7	7	2	5	4
Untreated Biofilm 1	WT_1_3933	30S ribosomal protein S3 OS=Pseudomonas aeruginosa (strain UCBPP-PA14) GN=rpsC PE=3 SV=1	sp|Q02T74|RS3_PSEAB	26 kDa	7	5	7	5	4	4	2	5
Untreated Biofilm 1	WT_1_3933	30S ribosomal protein S4 OS=Pseudomonas aeruginosa (strain UCBPP-PA14) GN=rpsD PE=3 SV=1	sp|Q02T56|RS4_PSEAB	23 kDa	11	10	9	10	6	5	5	8
Untreated Biofilm 1	WT_1_3933	30S ribosomal protein S5 OS=Pseudomonas aeruginosa (strain UCBPP-PA14) GN=rpsE PE=3 SV=1	sp|Q02T63|RS5_PSEAB	18 kDa	6	8	6	4	6	6	3	7
Untreated Biofilm 1	WT_1_3933	30S ribosomal protein S6 OS=Pseudomonas aeruginosa (strain UCBPP-PA14) GN=rpsF PE=3 SV=1	sp|Q02F83|RS6_PSEAB	16 kDa	8	11	9	6	4	5	6	7
Untreated Biofilm 1	WT_1_3933	30S ribosomal protein S7 OS=Pseudomonas aeruginosa (strain UCBPP-PA14) GN=rpsG PE=3 SV=1	sp|Q02T84|RS7_PSEAB	18 kDa	6	5	6	4	5	4	5	4
Untreated Biofilm 1	WT_1_3933	30S ribosomal protein S8 OS=Pseudomonas aeruginosa (strain UCBPP-PA14) GN=rpsH PE=3 SV=1	sp|Q02T66|RS8_PSEAB	14 kDa	4	3	3	2	3	3	2	2
Untreated Biofilm 1	WT_1_3933	30S ribosomal protein S9 OS=Pseudomonas aeruginosa (strain UCBPP-PA14) GN=rpsI PE=3 SV=1	sp|Q02H08|RS9_PSEAB	15 kDa	0	0	0	1	0	1	0	0
Untreated Biofilm 1	WT_1_3933	30S ribosomal protein S10 OS=Pseudomonas aeruginosa (strain UCBPP-PA14) GN=rpsJ PE=3 SV=1	sp|Q02T81|RS10_PSEAB	12 kDa	2	4	1	4	1	1	1	1
Untreated Biofilm 1	WT_1_3933	30S ribosomal protein S11 OS=Pseudomonas aeruginosa (strain UCBPP-PA14) GN=rpsK PE=3 SV=1	sp|Q02T57|RS11_PSEAB	14 kDa	6	2	1	2	1	1	0	1
Untreated Biofilm 1	WT_1_3933	30S ribosomal protein S12 OS=Pseudomonas aeruginosa (strain UCBPP-PA14) GN=rpsL PE=3 SV=1	sp|Q02T85|RS12_PSEAB	14 kDa	2	1	1	2	0	0	0	0
Untreated Biofilm 1	WT_1_3933	30S ribosomal protein S13 OS=Pseudomonas aeruginosa (strain UCBPP-PA14) GN=rpsM PE=3 SV=1	sp|Q02T58|RS13_PSEAB	13 kDa	7	3	4	3	4	2	2	0
Untreated Biofilm 1	WT_1_3933	30S ribosomal protein S14 OS=Pseudomonas aeruginosa (strain UCBPP-PA14) GN=rpsN PE=3 SV=1	sp|Q02T67|RS14_PSEAB	12 kDa	0	1	0	0	1	0	0	1
Untreated Biofilm 1	WT_1_3933	30S ribosomal protein S15 OS=Pseudomonas aeruginosa (strain UCBPP-PA14) GN=rpsO PE=3 SV=1	sp|Q02FT1|RS15_PSEAB	10 kDa	1	1	1	1	1	1	1	1
Untreated Biofilm 1	WT_1_3933	30S ribosomal protein S16 OS=Pseudomonas aeruginosa (strain UCBPP-PA14) GN=rpsP PE=3 SV=1	sp|Q02RL8|RS16_PSEAB	9 kDa	3	2	2	2	2	2	1	0
Untreated Biofilm 1	WT_1_3933	30S ribosomal protein S17 OS=Pseudomonas aeruginosa (strain UCBPP-PA14) GN=rpsQ PE=3 SV=1	sp|Q02T71|RS17_PSEAB	10 kDa	1	1	1	0	1	0	0	1
Untreated Biofilm 1	WT_1_3933	30S ribosomal protein S18 OS=Pseudomonas aeruginosa (strain UCBPP-PA14) GN=rpsR PE=3 SV=1	sp|Q02F84|RS18_PSEAB	9 kDa	0	0	0	1	0	1	0	1
Untreated Biofilm 1	WT_1_3933	30S ribosomal protein S19 OS=Pseudomonas aeruginosa (strain UCBPP-PA14) GN=rpsS PE=3 SV=1	sp|Q02T76|RS19_PSEAB	10 kDa	4	4	3	3	2	2	2	4
Untreated Biofilm 1	WT_1_3933	30S ribosomal protein S20 OS=Pseudomonas aeruginosa (strain UCBPP-PA14) GN=rpsT PE=3 SV=1	sp|Q02GB4|RS20_PSEAB	10 kDa	0	0	1	1	0	0	1	1
Untreated Biofilm 1	WT_1_3933	30S ribosomal protein S21 OS=Pseudomonas aeruginosa (strain UCBPP-PA14) GN=rpsU PE=3 SV=1	sp|Q02TI4|RS21_PSEAB	8 kDa	0	1	0	2	2	1	2	0
Untreated Biofilm 1	WT_1_3933	Ribosomal RNA small subunit methyltransferase A OS=Pseudomonas aeruginosa (strain UCBPP-PA14) GN=rsmA PE=3 SV=1	tr|Q02TH1|Q02TH1_PSEAB	30 kDa	0	0	1	0	0	0	0	0
Untreated Biofilm 1	WT_1_3933	Ribosomal RNA small subunit methyltransferase G OS=Pseudomonas aeruginosa (strain UCBPP-PA14) GN=rsmG PE=3 SV=1	sp|Q02DE4|RSMG_PSEAB	24 kDa	0	1	1	0	0	0	0	0
Untreated Biofilm 1	WT_1_3933	Ribosomal RNA small subunit methyltransferase H OS=Pseudomonas aeruginosa (strain UCBPP-PA14) GN=rsmH PE=3 SV=1	sp|Q02H20|RSMH_PSEAB	35 kDa	0	1	1	1	0	0	0	1
Untreated Biofilm 1	WT_1_3933	Ribosomal RNA small subunit methyltransferase J OS=Pseudomonas aeruginosa (strain UCBPP-PA14) GN=rsmJ PE=3 SV=1	sp|Q02RF2|RSMJ_PSEAB	28 kDa	0	0	0	1	0	0	0	0
Untreated Biofilm 1	WT_1_3933	Putative rubredoxin reductase OS=Pseudomonas aeruginosa (strain UCBPP-PA14) GN=rubB PE=4 SV=1	tr|Q02E13|Q02E13_PSEAB	41 kDa	0	0	0	0	0	0	1	0
Untreated Biofilm 1	WT_1_3933	Putative thioredoxin OS=Pseudomonas aeruginosa (strain UCBPP-PA14) GN=trx-1 PE=4 SV=1	tr|Q02SM7|Q02SM7_PSEAB	32 kDa	1	2	1	1	1	0	1	1
Untreated Biofilm 1	WT_1_3933	Thioredoxin reductase OS=Pseudomonas aeruginosa (strain UCBPP-PA14) GN=trxB1 PE=3 SV=1	tr|Q02NA8|Q02NA8_PSEAB	34 kDa	2	1	0	0	1	1	0	0
Untreated Biofilm 1	WT_1_3933	Putative CoA transferase, subunit A OS=Pseudomonas aeruginosa (strain UCBPP-PA14) GN=scoA PE=4 SV=1	tr|Q02LE6|Q02LE6_PSEAB	25 kDa	2	2	4	2	1	1	0	2
Untreated Biofilm 1	WT_1_3933	Succinate dehydrogenase (A subunit) OS=Pseudomonas aeruginosa (strain UCBPP-PA14) GN=sdhA PE=4 SV=1	tr|Q02K68|Q02K68_PSEAB	64 kDa	12	7	7	8	6	2	7	7
Untreated Biofilm 1	WT_1_3933	Succinate dehydrogenase (B subunit) OS=Pseudomonas aeruginosa (strain UCBPP-PA14) GN=sdhB PE=4 SV=1	tr|Q02K69|Q02K69_PSEAB	26 kDa	3	6	3	4	4	4	3	5
Untreated Biofilm 1	WT_1_3933	Succinate dehydrogenase, cytochrome b556 subunit OS=Pseudomonas aeruginosa (strain UCBPP-PA14) GN=sdhC PE=4 SV=1	tr|Q02K66|Q02K66_PSEAB	14 kDa	0	0	0	0	1	0	0	0
Untreated Biofilm 1	WT_1_3933	Protein translocase subunit SecA OS=Pseudomonas aeruginosa (strain UCBPP-PA14) GN=secA PE=3 SV=1	sp|Q02H37|SECA_PSEAB	104 kDa	1	2	2	2	0	0	0	3
Untreated Biofilm 1	WT_1_3933	Protein-export protein SecB OS=Pseudomonas aeruginosa (strain UCBPP-PA14) GN=secB PE=3 SV=1	sp|Q02EN8|SECB_PSEAB	18 kDa	1	1	2	0	1	1	0	0
Untreated Biofilm 1	WT_1_3933	Secretion protein SecG OS=Pseudomonas aeruginosa (strain UCBPP-PA14) GN=secG PE=4 SV=1	tr|Q02FS5|Q02FS5_PSEAB	13 kDa	0	1	0	1	1	1	1	1
Untreated Biofilm 1	WT_1_3933	Protein translocase subunit SecY OS=Pseudomonas aeruginosa (strain UCBPP-PA14) GN=secY PE=3 SV=1	tr|Q02T60|Q02T60_PSEAB	48 kDa	0	0	0	0	0	1	0	0
Untreated Biofilm 1	WT_1_3933	L-seryl-tRNA(Sec) selenium transferase OS=Pseudomonas aeruginosa (strain UCBPP-PA14) GN=selA PE=3 SV=1	sp|Q02FL3|SELA_PSEAB	50 kDa	1	1	0	0	0	1	0	3
Untreated Biofilm 1	WT_1_3933	D-3-phosphoglycerate dehydrogenase OS=Pseudomonas aeruginosa (strain UCBPP-PA14) GN=serA PE=3 SV=1	tr|Q02UA0|Q02UA0_PSEAB	44 kDa	2	2	4	2	4	2	1	3
Untreated Biofilm 1	WT_1_3933	Phosphoserine phosphatase OS=Pseudomonas aeruginosa (strain UCBPP-PA14) GN=serB PE=4 SV=1	tr|Q02F58|Q02F58_PSEAB	46 kDa	0	0	0	1	0	0	0	0
Untreated Biofilm 1	WT_1_3933	Phosphoserine aminotransferase OS=Pseudomonas aeruginosa (strain UCBPP-PA14) GN=serC PE=3 SV=1	sp|Q02PX3|SERC_PSEAB	40 kDa	1	1	0	2	1	1	1	3
Untreated Biofilm 1	WT_1_3933	SsrA-binding protein OS=Pseudomonas aeruginosa (strain UCBPP-PA14) GN=smpB PE=3 SV=1	sp|Q02FQ4|SSRP_PSEAB	18 kDa	1	0	0	0	0	0	0	0
Untreated Biofilm 1	WT_1_3933	L-sorbosone dehydrogenase OS=Pseudomonas aeruginosa (strain UCBPP-PA14) GN=sndH PE=4 SV=1	tr|Q02MK7|Q02MK7_PSEAB	47 kDa	0	0	0	0	1	0	0	0
Untreated Biofilm 1	WT_1_3933	Superoxide dismutase OS=Pseudomonas aeruginosa (strain UCBPP-PA14) GN=sodB PE=3 SV=1	tr|Q02H75|Q02H75_PSEAB	21 kDa	0	0	1	1	1	1	2	0
Untreated Biofilm 1	WT_1_3933	Superoxide dismutase OS=Pseudomonas aeruginosa (strain UCBPP-PA14) GN=sodM PE=3 SV=1	tr|Q02GX3|Q02GX3_PSEAB	23 kDa	0	0	0	0	0	1	0	1
Untreated Biofilm 1	WT_1_3933	SpcU OS=Pseudomonas aeruginosa (strain UCBPP-PA14) GN=spcU PE=4 SV=1	tr|Q02IF2|Q02IF2_PSEAB	15 kDa	0	0	0	0	1	0	0	0
Untreated Biofilm 1	WT_1_3933	Biosynthetic arginine decarboxylase OS=Pseudomonas aeruginosa (strain UCBPP-PA14) GN=speA PE=3 SV=1	tr|Q02FI1|Q02FI1_PSEAB	71 kDa	0	0	1	0	0	0	0	0
Untreated Biofilm 1	WT_1_3933	Putative ornithine decarboxylase OS=Pseudomonas aeruginosa (strain UCBPP-PA14) GN=speC PE=3 SV=1	tr|Q02GS2|Q02GS2_PSEAB	44 kDa	1	2	2	1	2	1	3	5
Untreated Biofilm 1	WT_1_3933	S-adenosylmethionine decarboxylase proenzyme OS=Pseudomonas aeruginosa (strain UCBPP-PA14) GN=speD PE=3 SV=1	sp|Q02TB2|SPED_PSEAB	31 kDa	0	1	1	0	0	1	0	0
Untreated Biofilm 1	WT_1_3933	Spermidine synthase OS=Pseudomonas aeruginosa (strain UCBPP-PA14) GN=speE PE=3 SV=1	tr|Q02FP8|Q02FP8_PSEAB	40 kDa	0	2	3	1	0	2	0	1
Untreated Biofilm 1	WT_1_3933	Putative peptidase OS=Pseudomonas aeruginosa (strain UCBPP-PA14) GN=sppA PE=4 SV=1	tr|Q02PD6|Q02PD6_PSEAB	36 kDa	0	0	1	0	0	0	0	0
Untreated Biofilm 1	WT_1_3933	Glutamine synthetase OS=Pseudomonas aeruginosa (strain UCBPP-PA14) GN=spuB PE=3 SV=1	tr|Q02UB9|Q02UB9_PSEAB	51 kDa	2	1	1	0	0	1	1	1
Untreated Biofilm 1	WT_1_3933	Putrescine aminotransferase OS=Pseudomonas aeruginosa (strain UCBPP-PA14) GN=spuC PE=3 SV=1	tr|Q02UB8|Q02UB8_PSEAB	50 kDa	5	1	0	3	2	0	2	4
Untreated Biofilm 1	WT_1_3933	Polyamine transport protein OS=Pseudomonas aeruginosa (strain UCBPP-PA14) GN=spuD PE=4 SV=1	tr|Q02UB7|Q02UB7_PSEAB	41 kDa	5	5	3	6	5	5	5	6
Untreated Biofilm 1	WT_1_3933	Polyamine transport protein OS=Pseudomonas aeruginosa (strain UCBPP-PA14) GN=spuE PE=4 SV=1	tr|Q02UB6|Q02UB6_PSEAB	40 kDa	0	1	1	1	1	1	1	1
Untreated Biofilm 1	WT_1_3933	Putative ATP-dependent RNA helicase OS=Pseudomonas aeruginosa (strain UCBPP-PA14) GN=srmB PE=3 SV=1	tr|Q02QV5|Q02QV5_PSEAB	49 kDa	1	0	0	0	0	0	0	0
Untreated Biofilm 1	WT_1_3933	Stringent starvation protein A OS=Pseudomonas aeruginosa (strain UCBPP-PA14) GN=sspA PE=4 SV=1	tr|Q02H12|Q02H12_PSEAB	24 kDa	1	0	0	0	0	0	0	0
Untreated Biofilm 1	WT_1_3933	Soluble pyridine nucleotide transhydrogenase OS=Pseudomonas aeruginosa (strain UCBPP-PA14) GN=sthA PE=3 SV=1	sp|Q02PF5|STHA_PSEAB	51 kDa	3	3	1	0	4	2	3	0
Untreated Biofilm 1	WT_1_3933	2-oxoglutarate dehydrogenase E1 subunit OS=Pseudomonas aeruginosa (strain UCBPP-PA14) GN=sucA PE=4 SV=1	tr|Q02K70|Q02K70_PSEAB	106 kDa	5	3	6	3	5	2	2	2
Untreated Biofilm 1	WT_1_3933	Dihydrolipoamide succinyltransferase E2 subunit OS=Pseudomonas aeruginosa (strain UCBPP-PA14) GN=sucB PE=3 SV=1	tr|Q02K71|Q02K71_PSEAB	43 kDa	8	13	12	7	9	9	12	11
Untreated Biofilm 1	WT_1_3933	Succinyl-CoA ligase [ADP-forming] subunit beta OS=Pseudomonas aeruginosa (strain UCBPP-PA14) GN=sucC PE=3 SV=1	sp|Q02K73|SUCC_PSEAB	42 kDa	9	8	10	7	7	8	5	8
Untreated Biofilm 1	WT_1_3933	Succinyl-CoA ligase [ADP-forming] subunit alpha OS=Pseudomonas aeruginosa (strain UCBPP-PA14) GN=sucD PE=3 SV=1	tr|Q02K74|Q02K74_PSEAB	30 kDa	13	8	6	5	8	4	3	8
Untreated Biofilm 1	WT_1_3933	Extragenic suppressor protein SuhB OS=Pseudomonas aeruginosa (strain UCBPP-PA14) GN=suhB PE=4 SV=1	tr|Q02RX2|Q02RX2_PSEAB	30 kDa	1	0	1	2	2	0	0	1
Untreated Biofilm 1	WT_1_3933	Chaperone SurA OS=Pseudomonas aeruginosa (strain UCBPP-PA14) GN=surA PE=3 SV=1	tr|Q02TG9|Q02TG9_PSEAB	48 kDa	0	1	1	0	1	0	0	0
Untreated Biofilm 1	WT_1_3933	5'-nucleotidase SurE OS=Pseudomonas aeruginosa (strain UCBPP-PA14) GN=surE PE=3 SV=1	sp|Q02R97|SURE_PSEAB	26 kDa	1	0	0	0	1	0	0	1
Untreated Biofilm 1	WT_1_3933	Putative toluene tolerance protein OS=Pseudomonas aeruginosa (strain UCBPP-PA14) GN=ttg2D PE=4 SV=1	tr|Q02GY8|Q02GY8_PSEAB	24 kDa	0	0	0	0	1	1	1	1
Untreated Biofilm 1	WT_1_3933	Thiazole synthase OS=Pseudomonas aeruginosa (strain UCBPP-PA14) GN=thiG PE=3 SV=1	sp|Q02U32|THIG_PSEAB	28 kDa	0	0	0	1	0	0	0	0
Untreated Biofilm 1	WT_1_3933	Threonine synthase OS=Pseudomonas aeruginosa (strain UCBPP-PA14) GN=thrC PE=4 SV=1	tr|Q02RK8|Q02RK8_PSEAB	52 kDa	3	1	2	1	2	0	0	2
Untreated Biofilm 1	WT_1_3933	Threonine--tRNA ligase OS=Pseudomonas aeruginosa (strain UCBPP-PA14) GN=thrS PE=3 SV=1	sp|Q02NP1|SYT_PSEAB	73 kDa	5	3	2	4	1	1	0	1
Untreated Biofilm 1	WT_1_3933	Thymidylate synthase OS=Pseudomonas aeruginosa (strain UCBPP-PA14) GN=thyA PE=3 SV=1	sp|Q02U73|TYSY_PSEAB	30 kDa	0	0	0	1	0	0	0	0
Untreated Biofilm 1	WT_1_3933	Transketolase OS=Pseudomonas aeruginosa (strain UCBPP-PA14) GN=tktA PE=4 SV=1	tr|Q02TL7|Q02TL7_PSEAB	72 kDa	2	1	4	4	1	1	4	1
Untreated Biofilm 1	WT_1_3933	TolA protein OS=Pseudomonas aeruginosa (strain UCBPP-PA14) GN=tolA PE=4 SV=1	tr|Q02ID3|Q02ID3_PSEAB	38 kDa	0	1	0	0	0	0	0	0
Untreated Biofilm 1	WT_1_3933	Protein TolB OS=Pseudomonas aeruginosa (strain UCBPP-PA14) GN=tolB PE=3 SV=1	tr|Q02ID4|Q02ID4_PSEAB	48 kDa	2	0	1	4	2	4	3	1
Untreated Biofilm 1	WT_1_3933	TolQ protein OS=Pseudomonas aeruginosa (strain UCBPP-PA14) GN=tolQ PE=3 SV=1	tr|Q02ID1|Q02ID1_PSEAB	25 kDa	2	1	0	1	1	1	1	1
Untreated Biofilm 1	WT_1_3933	TolR protein OS=Pseudomonas aeruginosa (strain UCBPP-PA14) GN=tolR PE=3 SV=1	tr|Q02ID2|Q02ID2_PSEAB	16 kDa	0	0	0	0	1	1	1	0
Untreated Biofilm 1	WT_1_3933	DNA topoisomerase OS=Pseudomonas aeruginosa (strain UCBPP-PA14) GN=topA PE=3 SV=1	tr|Q02PH5|Q02PH5_PSEAB	97 kDa	2	1	3	2	0	0	0	0
Untreated Biofilm 1	WT_1_3933	Triosephosphate isomerase OS=Pseudomonas aeruginosa (strain UCBPP-PA14) GN=tpiA PE=3 SV=1	sp|Q02FS4|TPIS_PSEAB	26 kDa	0	0	0	1	0	0	0	0
Untreated Biofilm 1	WT_1_3933	*REV* Putative transposase OS=Pseudomonas aeruginosa (strain UCBPP-PA14) GN=tpnA PE=4 SV=1	r-tr|Q02M30|Q02M30_PSEAB	115 kDa	0	0	0	0	0	0	1	0
Untreated Biofilm 1	WT_1_3933	tRNA (guanine-N(7)-)-methyltransferase OS=Pseudomonas aeruginosa (strain UCBPP-PA14) GN=trmB PE=3 SV=2	sp|Q02U31|TRMB_PSEAB	28 kDa	0	1	0	0	0	0	0	0
Untreated Biofilm 1	WT_1_3933	Anthranilate synthetase component I OS=Pseudomonas aeruginosa (strain UCBPP-PA14) GN=trpE PE=4 SV=1	tr|Q02TF4|Q02TF4_PSEAB	55 kDa	0	0	0	0	1	0	1	0
Untreated Biofilm 1	WT_1_3933	Tryptophan--tRNA ligase OS=Pseudomonas aeruginosa (strain UCBPP-PA14) GN=trpS PE=3 SV=1	tr|Q02H02|Q02H02_PSEAB	49 kDa	0	1	0	0	0	1	0	0
Untreated Biofilm 1	WT_1_3933	tRNA pseudouridine synthase B OS=Pseudomonas aeruginosa (strain UCBPP-PA14) GN=truB PE=3 SV=1	sp|Q02FT0|TRUB_PSEAB	33 kDa	1	3	1	0	1	0	0	0
Untreated Biofilm 1	WT_1_3933	Thioredoxin OS=Pseudomonas aeruginosa (strain UCBPP-PA14) GN=trxA PE=3 SV=1	tr|Q02EC4|Q02EC4_PSEAB	12 kDa	1	0	1	0	0	0	0	1
Untreated Biofilm 1	WT_1_3933	Elongation factor Tu OS=Pseudomonas aeruginosa (strain UCBPP-PA14) GN=tuf1 PE=3 SV=1	sp|Q02T82|EFTU_PSEAB	43 kDa	36	32	28	29	29	30	25	31
Untreated Biofilm 1	WT_1_3933	GTP-binding protein TypA/BipA OS=Pseudomonas aeruginosa (strain UCBPP-PA14) GN=typA PE=4 SV=1	tr|Q02EP9|Q02EP9_PSEAB	67 kDa	3	2	1	1	1	0	1	0
Untreated Biofilm 1	WT_1_3933	Putative amino acid aminotransferase OS=Pseudomonas aeruginosa (strain UCBPP-PA14) GN=tyrB PE=3 SV=1	tr|Q02PV2|Q02PV2_PSEAB	43 kDa	8	2	6	0	6	5	6	3
Untreated Biofilm 1	WT_1_3933	Ubiquinone/menaquinone biosynthesis methyltransferase ubiE OS=Pseudomonas aeruginosa (strain UCBPP-PA14) GN=ubiE PE=3 SV=1	sp|Q02EV4|UBIE_PSEAB	28 kDa	1	1	2	2	2	0	1	1
Untreated Biofilm 1	WT_1_3933	3-demethylubiquinone-9 3-methyltransferase OS=Pseudomonas aeruginosa (strain UCBPP-PA14) GN=ubiG PE=3 SV=1	sp|Q02PX7|UBIG_PSEAB	26 kDa	0	1	2	1	2	2	2	1
Untreated Biofilm 1	WT_1_3933	Fumarate hydratase class II OS=Pseudomonas aeruginosa (strain UCBPP-PA14) GN=fumC1 PE=3 SV=1	tr|Q02GX1|Q02GX1_PSEAB	49 kDa	0	0	0	0	0	2	0	2
Untreated Biofilm 1	WT_1_3933	Fumarate hydratase class II OS=Pseudomonas aeruginosa (strain UCBPP-PA14) GN=fumC2 PE=3 SV=1	tr|Q02I13|Q02I13_PSEAB	49 kDa	1	2	2	1	0	2	5	3
Untreated Biofilm 1	WT_1_3933	*REV* Usher OS=Pseudomonas aeruginosa (strain UCBPP-PA14) GN=cupA3 PE=3 SV=1	r-tr|Q02LS0|Q02LS0_PSEAB	95 kDa	0	0	0	0	0	1	0	0
Untreated Biofilm 1	WT_1_3933	Formyltetrahydrofolate deformylase OS=Pseudomonas aeruginosa (strain UCBPP-PA14) GN=purU1 PE=4 SV=1	tr|Q02HC7|Q02HC7_PSEAB	32 kDa	1	1	1	0	1	2	1	1
Untreated Biofilm 1	WT_1_3933	Putative universal stress protein OS=Pseudomonas aeruginosa (strain UCBPP-PA14) GN=uspA PE=4 SV=1	tr|Q02KT0|Q02KT0_PSEAB	31 kDa	2	2	2	2	2	0	0	2
Untreated Biofilm 1	WT_1_3933	UvrABC system protein A OS=Pseudomonas aeruginosa (strain UCBPP-PA14) GN=uvrA PE=3 SV=1	tr|Q02T51|Q02T51_PSEAB	104 kDa	0	0	1	1	0	0	0	1
Untreated Biofilm 1	WT_1_3933	Putative lipoprotein OS=Pseudomonas aeruginosa (strain UCBPP-PA14) GN=vacJ PE=4 SV=1	tr|Q02NV7|Q02NV7_PSEAB	26 kDa	0	0	0	1	1	0	2	1
Untreated Biofilm 1	WT_1_3933	Valine--tRNA ligase OS=Pseudomonas aeruginosa (strain UCBPP-PA14) GN=valS PE=3 SV=1	tr|Q02RZ1|Q02RZ1_PSEAB	108 kDa	2	1	1	1	1	0	0	0
Untreated Biofilm 1	WT_1_3933	Lipopolysaccharide heptosyltransferase I OS=Pseudomonas aeruginosa (strain UCBPP-PA14) GN=waaC PE=4 SV=1	tr|Q02F06|Q02F06_PSEAB	40 kDa	0	0	1	0	0	0	0	0
Untreated Biofilm 1	WT_1_3933	Heptosyltransferase II OS=Pseudomonas aeruginosa (strain UCBPP-PA14) GN=waaF PE=4 SV=1	tr|Q02F05|Q02F05_PSEAB	38 kDa	0	0	0	1	0	0	0	0
Untreated Biofilm 1	WT_1_3933	Lipopolysaccharide core biosynthesis protein WaaG OS=Pseudomonas aeruginosa (strain UCBPP-PA14) GN=waaG PE=4 SV=1	tr|Q02F07|Q02F07_PSEAB	42 kDa	1	0	0	0	0	0	0	1
Untreated Biofilm 1	WT_1_3933	General secretion pathway protein D OS=Pseudomonas aeruginosa (strain UCBPP-PA14) GN=xcpQ PE=3 SV=1	tr|Q02PR8|Q02PR8_PSEAB	70 kDa	1	0	1	2	1	2	0	1
Untreated Biofilm 1	WT_1_3933	General secretion pathway protein F OS=Pseudomonas aeruginosa (strain UCBPP-PA14) GN=xcpS PE=3 SV=1	tr|Q02PR5|Q02PR5_PSEAB	44 kDa	0	0	0	0	1	1	1	1
Untreated Biofilm 1	WT_1_3933	General secretion pathway protein G OS=Pseudomonas aeruginosa (strain UCBPP-PA14) GN=xcpT PE=4 SV=1	tr|Q02PR4|Q02PR4_PSEAB	16 kDa	0	0	0	0	2	0	0	0
Untreated Biofilm 1	WT_1_3933	Putative Na+/alanine symporter OS=Pseudomonas aeruginosa (strain UCBPP-PA14) GN=yaaJ PE=4 SV=1	tr|Q02RB3|Q02RB3_PSEAB	50 kDa	0	0	0	0	0	1	0	0
Untreated Biofilm 1	WT_1_3933	Carbonic anhydrase OS=Pseudomonas aeruginosa (strain UCBPP-PA14) GN=yadF PE=3 SV=1	tr|Q02FZ8|Q02FZ8_PSEAB	24 kDa	1	0	1	1	0	0	0	0
Untreated Biofilm 1	WT_1_3933	Putative ABC transporter, ATP-binding protein OS=Pseudomonas aeruginosa (strain UCBPP-PA14) GN=yadG PE=3 SV=1	tr|Q02NW9|Q02NW9_PSEAB	35 kDa	0	0	0	1	0	0	0	0
Untreated Biofilm 1	WT_1_3933	Putative acyl-CoA dehydrogenase OS=Pseudomonas aeruginosa (strain UCBPP-PA14) GN=yafH PE=4 SV=1	tr|Q02NX2|Q02NX2_PSEAB	89 kDa	2	0	1	2	6	5	6	4
Untreated Biofilm 1	WT_1_3933	Putative amidohydrolase OS=Pseudomonas aeruginosa (strain UCBPP-PA14) GN=yafV PE=4 SV=1	tr|Q02RV1|Q02RV1_PSEAB	30 kDa	0	0	0	1	0	1	0	0
Untreated Biofilm 1	WT_1_3933	Putative preprotein translocase OS=Pseudomonas aeruginosa (strain UCBPP-PA14) GN=yajC PE=4 SV=1	tr|Q02RX6|Q02RX6_PSEAB	12 kDa	0	0	1	0	0	1	0	2
Untreated Biofilm 1	WT_1_3933	Putative binding protein component of ABC transporter OS=Pseudomonas aeruginosa (strain UCBPP-PA14) GN=ybeJ PE=4 SV=1	tr|Q02JI3|Q02JI3_PSEAB	33 kDa	6	5	3	5	10	9	4	10
Untreated Biofilm 1	WT_1_3933	Putative hydrolase OS=Pseudomonas aeruginosa (strain UCBPP-PA14) GN=ycaC PE=4 SV=1	tr|Q02J38|Q02J38_PSEAB	22 kDa	0	0	0	1	2	2	1	0
Untreated Biofilm 1	WT_1_3933	Putative ATPase associated with chromosome architecture OS=Pseudomonas aeruginosa (strain UCBPP-PA14) GN=ycaJ PE=4 SV=1	tr|Q02NA5|Q02NA5_PSEAB	49 kDa	0	0	1	0	0	0	0	0
Untreated Biofilm 1	WT_1_3933	Putative fumarylacetoacetate hydrolase family protein OS=Pseudomonas aeruginosa (strain UCBPP-PA14) GN=ycgM PE=4 SV=1	tr|Q02U98|Q02U98_PSEAB	24 kDa	1	0	1	0	0	0	0	0
Untreated Biofilm 1	WT_1_3933	Putative GTP-binding protein OS=Pseudomonas aeruginosa (strain UCBPP-PA14) GN=ychF PE=4 SV=1	tr|Q02G01|Q02G01_PSEAB	40 kDa	2	2	0	0	2	0	0	2
Untreated Biofilm 1	WT_1_3933	Putative oxidoreductase, short-chain dehydrogenase/reductase family OS=Pseudomonas aeruginosa (strain UCBPP-PA14) GN=yciK PE=4 SV=1	tr|Q02PX9|Q02PX9_PSEAB	26 kDa	0	0	0	1	0	1	0	1
Untreated Biofilm 1	WT_1_3933	Pseudouridine synthase OS=Pseudomonas aeruginosa (strain UCBPP-PA14) GN=yciL PE=3 SV=1	tr|Q02PY5|Q02PY5_PSEAB	44 kDa	1	0	0	0	0	0	0	0
Untreated Biofilm 1	WT_1_3933	Glutaredoxin OS=Pseudomonas aeruginosa (strain UCBPP-PA14) GN=ydhD PE=3 SV=1	tr|Q02R04|Q02R04_PSEAB	12 kDa	0	2	0	0	0	1	0	1
Untreated Biofilm 1	WT_1_3933	Putative aminotransferase OS=Pseudomonas aeruginosa (strain UCBPP-PA14) GN=yfbQ PE=4 SV=1	tr|Q02NZ1|Q02NZ1_PSEAB	45 kDa	1	0	0	1	0	0	0	0
Untreated Biofilm 1	WT_1_3933	Putative LysM domain protein OS=Pseudomonas aeruginosa (strain UCBPP-PA14) GN=ygaU PE=4 SV=1	tr|Q02EI7|Q02EI7_PSEAB	15 kDa	1	0	2	2	5	5	7	7
Untreated Biofilm 1	WT_1_3933	Putative alcohol dehydrogenase, zinc-containing OS=Pseudomonas aeruginosa (strain UCBPP-PA14) GN=yhfP PE=4 SV=1	tr|Q02KX6|Q02KX6_PSEAB	35 kDa	3	3	4	4	5	2	2	2
Untreated Biofilm 1	WT_1_3933	Putative methyltransferase OS=Pseudomonas aeruginosa (strain UCBPP-PA14) GN=yhhF PE=4 SV=1	tr|Q02U43|Q02U43_PSEAB	22 kDa	0	0	0	0	0	0	1	0
Untreated Biofilm 1	WT_1_3933	Putative membrane fusion protein OS=Pseudomonas aeruginosa (strain UCBPP-PA14) GN=yhiI PE=4 SV=1	tr|Q02ED2|Q02ED2_PSEAB	39 kDa	2	1	0	2	3	1	4	3
Untreated Biofilm 1	WT_1_3933	Putative alpha helix protein OS=Pseudomonas aeruginosa (strain UCBPP-PA14) GN=yicC PE=4 SV=1	tr|Q02E27|Q02E27_PSEAB	32 kDa	0	1	1	1	1	1	1	1
Untreated Biofilm 1	WT_1_3933	Membrane protein insertase YidC OS=Pseudomonas aeruginosa (strain UCBPP-PA14) GN=yidC PE=3 SV=1	sp|Q02DE0|YIDC_PSEAB	64 kDa	0	1	0	1	0	1	2	0
Untreated Biofilm 1	WT_1_3933	Putative rhodanese-like domain protein OS=Pseudomonas aeruginosa (strain UCBPP-PA14) GN=yigN PE=4 SV=1	tr|Q02EN6|Q02EN6_PSEAB	15 kDa	0	0	0	0	1	0	0	0
Untreated Biofilm 1	WT_1_3933	Putative uncharacterized protein yjgR OS=Pseudomonas aeruginosa (strain UCBPP-PA14) GN=yjgR PE=4 SV=1	tr|Q02HD3|Q02HD3_PSEAB	53 kDa	1	2	1	0	0	1	3	1
Untreated Biofilm 1	WT_1_3933	Cytochrome P450 OS=Pseudomonas aeruginosa (strain UCBPP-PA14) GN=cyp23 PE=4 SV=1	tr|Q02QG5|Q02QG5_PSEAB	46 kDa	0	0	1	0	0	2	0	1
Untreated Biofilm 1	WT_1_3933	Arabinose 5-phosphate isomerase OS=Pseudomonas aeruginosa (strain UCBPP-PA14) GN=yrbH PE=3 SV=1	tr|Q02GY4|Q02GY4_PSEAB	34 kDa	1	0	0	0	0	0	0	0
Untreated Biofilm 1	WT_1_3933	Cell division protein ZipA homolog OS=Pseudomonas aeruginosa (strain UCBPP-PA14) GN=zipA PE=3 SV=1	sp|Q02K11|ZIPA_PSEAB	32 kDa	2	1	0	0	2	2	2	0
Untreated Biofilm 2	WT_2_4057	Adenylate kinase OS=Pseudomonas aeruginosa (strain UCBPP-PA14) GN=adk PE=3 SV=1	sp|Q02RF8|KAD_PSEAB	23 kDa	3	2	3	2	0	0	0	0
Untreated Biofilm 2	WT_2_4057	Transcriptional regulator Anr OS=Pseudomonas aeruginosa (strain UCBPP-PA14) GN=anr PE=4 SV=1	tr|Q02K27|Q02K27_PSEAB	27 kDa	0	0	0	1	0	0	0	0
Untreated Biofilm 2	WT_2_4057	Aspartate-semialdehyde dehydrogenase OS=Pseudomonas aeruginosa (strain UCBPP-PA14) GN=asd PE=3 SV=1	tr|Q02PT0|Q02PT0_PSEAB	40 kDa	0	0	0	0	0	0	0	0
Untreated Biofilm 2	WT_2_4057	Azurin OS=Pseudomonas aeruginosa (strain UCBPP-PA14) GN=azu PE=4 SV=1	tr|Q02F96|Q02F96_PSEAB	16 kDa	2	1	5	3	1	0	0	0
Untreated Biofilm 2	WT_2_4057	Bacterioferritin comigratory protein OS=Pseudomonas aeruginosa (strain UCBPP-PA14) GN=bcp PE=4 SV=1	tr|Q02IH3|Q02IH3_PSEAB	17 kDa	1	0	0	0	0	0	0	0
Untreated Biofilm 2	WT_2_4057	Cytochrome c4 OS=Pseudomonas aeruginosa (strain UCBPP-PA14) GN=cc4 PE=3 SV=1	tr|Q02DL9|Q02DL9_PSEAB	21 kDa	2	2	1	2	0	1	0	0
Untreated Biofilm 2	WT_2_4057	Cytidylate kinase OS=Pseudomonas aeruginosa (strain UCBPP-PA14) GN=cmk PE=3 SV=1	sp|Q02PW9|KCY_PSEAB	25 kDa	0	0	0	0	0	0	0	0
Untreated Biofilm 2	WT_2_4057	Catabolite repression control protein OS=Pseudomonas aeruginosa (strain UCBPP-PA14) GN=crc PE=4 SV=1	tr|Q02E30|Q02E30_PSEAB	30 kDa	0	0	0	0	0	0	0	0
Untreated Biofilm 2	WT_2_4057	Peptide deformylase OS=Pseudomonas aeruginosa (strain UCBPP-PA14) GN=def PE=3 SV=1	tr|Q02IU1|Q02IU1_PSEAB	20 kDa	2	0	2	1	0	0	0	0
Untreated Biofilm 2	WT_2_4057	Peptide deformylase OS=Pseudomonas aeruginosa (strain UCBPP-PA14) GN=def PE=3 SV=1	tr|Q02V62|Q02V62_PSEAB	19 kDa	0	0	0	0	0	0	0	0
Untreated Biofilm 2	WT_2_4057	GTPase Der OS=Pseudomonas aeruginosa (strain UCBPP-PA14) GN=der PE=3 SV=1	sp|Q02RV3|DER_PSEAB	55 kDa	0	0	0	0	0	0	0	0
Untreated Biofilm 2	WT_2_4057	1-deoxy-D-xylulose 5-phosphate reductoisomerase OS=Pseudomonas aeruginosa (strain UCBPP-PA14) GN=dxr PE=3 SV=1	sp|Q02RC2|DXR_PSEAB	43 kDa	1	0	0	0	0	0	0	0
Untreated Biofilm 2	WT_2_4057	1-deoxy-D-xylulose-5-phosphate synthase OS=Pseudomonas aeruginosa (strain UCBPP-PA14) GN=dxs PE=3 SV=1	sp|Q02SL1|DXS_PSEAB	68 kDa	0	0	0	0	0	0	0	0
Untreated Biofilm 2	WT_2_4057	Ecotin OS=Pseudomonas aeruginosa (strain UCBPP-PA14) GN=eco PE=3 SV=1	sp|Q02NQ8|ECOT_PSEAB	17 kDa	0	1	1	2	0	0	0	1
Untreated Biofilm 2	WT_2_4057	6-phosphogluconate dehydratase OS=Pseudomonas aeruginosa (strain UCBPP-PA14) GN=edd PE=4 SV=1	tr|Q02Q00|Q02Q00_PSEAB	65 kDa	0	0	0	0	0	0	0	0
Untreated Biofilm 2	WT_2_4057	Elongation factor P OS=Pseudomonas aeruginosa (strain UCBPP-PA14) GN=efp PE=3 SV=1	sp|Q02P14|EFP_PSEAB	21 kDa	0	0	0	2	0	1	0	1
Untreated Biofilm 2	WT_2_4057	Enolase OS=Pseudomonas aeruginosa (strain UCBPP-PA14) GN=eno PE=3 SV=1	sp|Q02RA7|ENO_PSEAB	45 kDa	5	1	1	4	2	4	2	2
Untreated Biofilm 2	WT_2_4057	Fructose-1,6-bisphosphatase class 1 OS=Pseudomonas aeruginosa (strain UCBPP-PA14) GN=fbp PE=3 SV=1	sp|Q02EQ6|F16PA_PSEAB	37 kDa	0	0	0	0	0	0	0	0
Untreated Biofilm 2	WT_2_4057	Fructose-1,6-bisphosphate aldolase OS=Pseudomonas aeruginosa (strain UCBPP-PA14) GN=fda PE=4 SV=1	tr|Q02TL0|Q02TL0_PSEAB	39 kDa	2	1	0	0	0	1	1	3
Untreated Biofilm 2	WT_2_4057	Methionyl-tRNA formyltransferase OS=Pseudomonas aeruginosa (strain UCBPP-PA14) GN=fmt PE=3 SV=1	sp|Q02V63|FMT_PSEAB	33 kDa	1	0	1	1	0	0	0	0
Untreated Biofilm 2	WT_2_4057	Ferredoxin--NADP+ reductase OS=Pseudomonas aeruginosa (strain UCBPP-PA14) GN=fpr PE=4 SV=1	tr|Q02QN4|Q02QN4_PSEAB	30 kDa	1	2	4	2	0	0	0	0
Untreated Biofilm 2	WT_2_4057	Ribosome-recycling factor OS=Pseudomonas aeruginosa (strain UCBPP-PA14) GN=frr PE=3 SV=1	sp|Q02RC5|RRF_PSEAB	20 kDa	2	2	1	1	0	0	3	3
Untreated Biofilm 2	WT_2_4057	Ferric uptake regulation protein OS=Pseudomonas aeruginosa (strain UCBPP-PA14) GN=fur PE=4 SV=1	tr|Q02FQ8|Q02FQ8_PSEAB	15 kDa	2	2	2	3	0	0	0	0
Untreated Biofilm 2	WT_2_4057	Gamma-glutamyltranspeptidase OS=Pseudomonas aeruginosa (strain UCBPP-PA14) GN=ggt PE=4 SV=1	tr|Q02JH9|Q02JH9_PSEAB	60 kDa	2	0	0	2	0	0	0	0
Untreated Biofilm 2	WT_2_4057	GDP-D-mannose dehydratase OS=Pseudomonas aeruginosa (strain UCBPP-PA14) GN=gmd PE=4 SV=1	tr|Q02DQ6|Q02DQ6_PSEAB	36 kDa	0	0	0	0	0	0	0	0
Untreated Biofilm 2	WT_2_4057	Guanylate kinase OS=Pseudomonas aeruginosa (strain UCBPP-PA14) GN=gmk PE=3 SV=1	tr|Q02E26|Q02E26_PSEAB	23 kDa	0	0	1	0	0	0	0	0
Untreated Biofilm 2	WT_2_4057	Protein hfq OS=Pseudomonas aeruginosa (strain UCBPP-PA14) GN=hfq PE=3 SV=1	sp|Q02F74|HFQ_PSEAB	9 kDa	1	0	1	0	1	3	1	2
Untreated Biofilm 2	WT_2_4057	Homoserine dehydrogenase OS=Pseudomonas aeruginosa (strain UCBPP-PA14) GN=hom PE=3 SV=1	tr|Q02RK9|Q02RK9_PSEAB	46 kDa	0	0	0	1	0	0	0	0
Untreated Biofilm 2	WT_2_4057	4-hydroxyphenylpyruvate dioxygenase OS=Pseudomonas aeruginosa (strain UCBPP-PA14) GN=hpd PE=3 SV=1	tr|Q02I25|Q02I25_PSEAB	40 kDa	3	3	0	3	4	4	3	4
Untreated Biofilm 2	WT_2_4057	Putative hypoxanthine phosphoribosyltransferase OS=Pseudomonas aeruginosa (strain UCBPP-PA14) GN=hpt PE=4 SV=1	tr|Q02G29|Q02G29_PSEAB	21 kDa	0	0	0	0	0	0	0	0
Untreated Biofilm 2	WT_2_4057	Isocitrate dehydrogenase [NADP] OS=Pseudomonas aeruginosa (strain UCBPP-PA14) GN=icd PE=3 SV=1	tr|Q02NB5|Q02NB5_PSEAB	46 kDa	2	1	1	2	4	3	3	4
Untreated Biofilm 2	WT_2_4057	Monomeric isocitrate dehydrogenase OS=Pseudomonas aeruginosa (strain UCBPP-PA14) GN=idh PE=3 SV=1	tr|Q02NB6|Q02NB6_PSEAB	82 kDa	0	0	0	0	0	0	0	0
Untreated Biofilm 2	WT_2_4057	Leucine dehydrogenase OS=Pseudomonas aeruginosa (strain UCBPP-PA14) GN=ldh PE=3 SV=1	tr|Q02QQ7|Q02QQ7_PSEAB	36 kDa	0	0	0	0	0	0	0	0
Untreated Biofilm 2	WT_2_4057	Lon protease OS=Pseudomonas aeruginosa (strain UCBPP-PA14) GN=lon PE=3 SV=1	tr|Q02HT1|Q02HT1_PSEAB	89 kDa	0	0	0	0	0	0	0	0
Untreated Biofilm 2	WT_2_4057	Lon protease OS=Pseudomonas aeruginosa (strain UCBPP-PA14) GN=lon PE=3 SV=1	tr|Q02KU6|Q02KU6_PSEAB	89 kDa	0	0	0	0	0	0	0	0
Untreated Biofilm 2	WT_2_4057	Transcription-repair coupling factor OS=Pseudomonas aeruginosa (strain UCBPP-PA14) GN=mfd PE=4 SV=1	tr|Q02PG6|Q02PG6_PSEAB	129 kDa	0	0	0	0	0	0	0	0
Untreated Biofilm 2	WT_2_4057	UDP-N-acetylmuramate:L-alanyl-gamma-D-glutamyl-meso-diaminopimelate ligase OS=Pseudomonas aeruginosa (strain UCBPP-PA14) GN=mpl PE=3 SV=1	tr|Q02SI7|Q02SI7_PSEAB	48 kDa	0	0	0	0	0	0	0	0
Untreated Biofilm 2	WT_2_4057	NADH dehydrogenase OS=Pseudomonas aeruginosa (strain UCBPP-PA14) GN=ndh PE=4 SV=1	tr|Q02GQ1|Q02GQ1_PSEAB	47 kDa	0	0	0	0	0	0	0	0
Untreated Biofilm 2	WT_2_4057	Nucleoside diphosphate kinase OS=Pseudomonas aeruginosa (strain UCBPP-PA14) GN=ndk PE=3 SV=1	sp|Q02RW1|NDK_PSEAB	16 kDa	2	4	4	2	2	3	0	0
Untreated Biofilm 2	WT_2_4057	Nonspecific ribonucleoside hydrolase OS=Pseudomonas aeruginosa (strain UCBPP-PA14) GN=nuh PE=4 SV=1	tr|Q02UT6|Q02UT6_PSEAB	35 kDa	2	1	0	1	0	0	0	0
Untreated Biofilm 2	WT_2_4057	GTPase obg OS=Pseudomonas aeruginosa (strain UCBPP-PA14) GN=obg PE=3 SV=1	sp|Q02GB1|OBG_PSEAB	44 kDa	0	0	0	1	0	0	0	0
Untreated Biofilm 2	WT_2_4057	Organic hydroperoxide resistance protein OS=Pseudomonas aeruginosa (strain UCBPP-PA14) GN=ohr PE=4 SV=1	tr|Q02P13|Q02P13_PSEAB	14 kDa	1	0	1	0	0	0	1	0
Untreated Biofilm 2	WT_2_4057	Putative penicillin amidase OS=Pseudomonas aeruginosa (strain UCBPP-PA14) GN=pac PE=4 SV=1	tr|Q02IJ8|Q02IJ8_PSEAB	94 kDa	3	0	1	0	0	0	0	0
Untreated Biofilm 2	WT_2_4057	Proline iminopeptidase OS=Pseudomonas aeruginosa (strain UCBPP-PA14) GN=pap PE=3 SV=1	tr|Q02ET7|Q02ET7_PSEAB	37 kDa	0	0	0	0	1	0	0	0
Untreated Biofilm 2	WT_2_4057	Protein-L-isoaspartate O-methyltransferase OS=Pseudomonas aeruginosa (strain UCBPP-PA14) GN=pcm PE=3 SV=1	sp|Q02R96|PIMT_PSEAB	23 kDa	0	0	0	0	0	0	0	0
Untreated Biofilm 2	WT_2_4057	Glucose-6-phosphate isomerase OS=Pseudomonas aeruginosa (strain UCBPP-PA14) GN=pgi PE=3 SV=1	sp|Q02FU0|G6PI_PSEAB	62 kDa	0	0	0	0	0	0	0	0
Untreated Biofilm 2	WT_2_4057	Phosphoglycerate kinase OS=Pseudomonas aeruginosa (strain UCBPP-PA14) GN=pgk PE=3 SV=1	sp|Q02TL3|PGK_PSEAB	40 kDa	1	1	0	3	0	0	0	1
Untreated Biofilm 2	WT_2_4057	Polyribonucleotide nucleotidyltransferase OS=Pseudomonas aeruginosa (strain UCBPP-PA14) GN=pnp PE=3 SV=1	sp|Q02FT2|PNP_PSEAB	75 kDa	0	0	0	1	3	3	5	5
Untreated Biofilm 2	WT_2_4057	Inorganic pyrophosphatase OS=Pseudomonas aeruginosa (strain UCBPP-PA14) GN=ppa PE=3 SV=1	tr|Q02SJ8|Q02SJ8_PSEAB	19 kDa	1	0	1	0	0	0	0	0
Untreated Biofilm 2	WT_2_4057	Putative activator of alkane oxidation OS=Pseudomonas aeruginosa (strain UCBPP-PA14) GN=pra PE=4 SV=1	tr|Q02G87|Q02G87_PSEAB	16 kDa	0	0	0	0	1	0	0	0
Untreated Biofilm 2	WT_2_4057	Ribose-phosphate pyrophosphokinase OS=Pseudomonas aeruginosa (strain UCBPP-PA14) GN=prs PE=3 SV=1	tr|Q02G04|Q02G04_PSEAB	34 kDa	0	0	0	1	0	0	0	0
Untreated Biofilm 2	WT_2_4057	Phosphate acetyltransferase OS=Pseudomonas aeruginosa (strain UCBPP-PA14) GN=pta PE=3 SV=1	tr|Q02HZ3|Q02HZ3_PSEAB	76 kDa	0	0	0	0	0	0	0	0
Untreated Biofilm 2	WT_2_4057	Peptidyl-tRNA hydrolase OS=Pseudomonas aeruginosa (strain UCBPP-PA14) GN=pth PE=3 SV=1	sp|Q02G02|PTH_PSEAB	21 kDa	0	1	1	0	0	0	0	0
Untreated Biofilm 2	WT_2_4057	Quinone oxidoreductase OS=Pseudomonas aeruginosa (strain UCBPP-PA14) GN=qor PE=4 SV=1	tr|Q02V58|Q02V58_PSEAB	35 kDa	0	0	0	0	0	0	0	0
Untreated Biofilm 2	WT_2_4057	Transcription termination factor Rho OS=Pseudomonas aeruginosa (strain UCBPP-PA14) GN=rho PE=3 SV=1	tr|Q02EC5|Q02EC5_PSEAB	47 kDa	1	1	0	2	0	0	0	1
Untreated Biofilm 2	WT_2_4057	Ribosome modulation factor OS=Pseudomonas aeruginosa (strain UCBPP-PA14) GN=rmf PE=3 SV=1	tr|Q02PL4|Q02PL4_PSEAB	8 kDa	0	0	0	0	0	0	0	0
Untreated Biofilm 2	WT_2_4057	Ribonuclease E OS=Pseudomonas aeruginosa (strain UCBPP-PA14) GN=rne PE=4 SV=1	tr|Q02PD9|Q02PD9_PSEAB	117 kDa	0	0	0	1	1	1	2	1
Untreated Biofilm 2	WT_2_4057	Nucleoside diphosphate kinase regulator OS=Pseudomonas aeruginosa (strain UCBPP-PA14) GN=rnk PE=4 SV=1	tr|Q02E88|Q02E88_PSEAB	14 kDa	1	0	0	3	1	0	0	0
Untreated Biofilm 2	WT_2_4057	Sulfate-binding protein OS=Pseudomonas aeruginosa (strain UCBPP-PA14) GN=sbp PE=4 SV=1	tr|Q02UD4|Q02UD4_PSEAB	36 kDa	0	0	0	0	0	0	0	0
Untreated Biofilm 2	WT_2_4057	Chromosome partitioning protein OS=Pseudomonas aeruginosa (strain UCBPP-PA14) GN=soj PE=4 SV=1	tr|Q02DE5|Q02DE5_PSEAB	29 kDa	0	0	0	0	0	0	0	0
Untreated Biofilm 2	WT_2_4057	Single-stranded DNA-binding protein OS=Pseudomonas aeruginosa (strain UCBPP-PA14) GN=ssb PE=4 SV=1	tr|Q02T49|Q02T49_PSEAB	19 kDa	1	0	1	1	0	1	1	1
Untreated Biofilm 2	WT_2_4057	Transaldolase OS=Pseudomonas aeruginosa (strain UCBPP-PA14) GN=tal PE=3 SV=1	sp|Q02NV3|TAL_PSEAB	34 kDa	3	1	4	5	4	2	3	3
Untreated Biofilm 2	WT_2_4057	Trigger factor OS=Pseudomonas aeruginosa (strain UCBPP-PA14) GN=tig PE=3 SV=1	sp|Q02KU3|TIG_PSEAB	49 kDa	0	1	1	1	2	3	1	4
Untreated Biofilm 2	WT_2_4057	Thymidylate kinase OS=Pseudomonas aeruginosa (strain UCBPP-PA14) GN=tmk PE=3 SV=1	sp|Q02PC5|KTHY_PSEAB	23 kDa	0	0	0	0	0	0	0	0
Untreated Biofilm 2	WT_2_4057	Probable thiol peroxidase OS=Pseudomonas aeruginosa (strain UCBPP-PA14) GN=tpx PE=3 SV=1	tr|Q02MY1|Q02MY1_PSEAB	17 kDa	1	0	2	1	1	3	0	0
Untreated Biofilm 2	WT_2_4057	Elongation factor Ts OS=Pseudomonas aeruginosa (strain UCBPP-PA14) GN=tsf PE=3 SV=1	sp|Q02RC7|EFTS_PSEAB	31 kDa	8	11	5	11	1	3	3	4
Untreated Biofilm 2	WT_2_4057	Putative UDP-glucose 6-dehydrogenas OS=Pseudomonas aeruginosa (strain UCBPP-PA14) GN=ugd PE=3 SV=1	tr|Q02LG9|Q02LG9_PSEAB	50 kDa	0	0	0	0	0	0	0	0
Untreated Biofilm 2	WT_2_4057	Uracil phosphoribosyltransferase OS=Pseudomonas aeruginosa (strain UCBPP-PA14) GN=upp PE=3 SV=1	sp|Q02G28|UPP_PSEAB	23 kDa	0	0	0	0	0	0	0	0
Untreated Biofilm 2	WT_2_4057	Cyclic AMP receptor-like protein OS=Pseudomonas aeruginosa (strain UCBPP-PA14) GN=vfr PE=4 SV=1	tr|Q02TB4|Q02TB4_PSEAB	24 kDa	0	0	0	0	1	0	0	0
Untreated Biofilm 2	WT_2_4057	Putative Fe2+-dicitrate sensor, membrane component OS=Pseudomonas aeruginosa (strain UCBPP-PA14) GN=PA14_20000 PE=4 SV=1	tr|Q02QP7|Q02QP7_PSEAB	35 kDa	0	0	0	0	0	0	0	0
Untreated Biofilm 2	WT_2_4057	Putative endoribonuclease L-PSP family protein OS=Pseudomonas aeruginosa (strain UCBPP-PA14) GN=PA14_70010 PE=4 SV=1	tr|Q02E59|Q02E59_PSEAB	13 kDa	0	1	0	0	0	0	0	0
Untreated Biofilm 2	WT_2_4057	Amidase family protein OS=Pseudomonas aeruginosa (strain UCBPP-PA14) GN=PA14_10040 PE=4 SV=1	tr|Q02SY5|Q02SY5_PSEAB	60 kDa	0	0	1	1	0	0	0	0
Untreated Biofilm 2	WT_2_4057	Putative uncharacterized protein OS=Pseudomonas aeruginosa (strain UCBPP-PA14) GN=PA14_70050 PE=4 SV=1	tr|Q02E57|Q02E57_PSEAB	11 kDa	0	0	0	0	1	0	0	0
Untreated Biofilm 2	WT_2_4057	Putative membrane protein OS=Pseudomonas aeruginosa (strain UCBPP-PA14) GN=PA14_20080 PE=4 SV=1	tr|Q02QN9|Q02QN9_PSEAB	36 kDa	0	0	0	0	0	0	0	0
Untreated Biofilm 2	WT_2_4057	Putative acyltransferase OS=Pseudomonas aeruginosa (strain UCBPP-PA14) GN=PA14_30090 PE=4 SV=1	tr|Q02NC3|Q02NC3_PSEAB	16 kDa	1	0	0	0	0	0	0	0
Untreated Biofilm 2	WT_2_4057	Protein S100-A8 OS=Homo sapiens GN=S100A8 PE=1 SV=1	sp|P05109|S10A8_HUMAN	11 kDa	0	0	0	0	0	0	0	0
Untreated Biofilm 2	WT_2_4057	Protein S100-A9 OS=Homo sapiens GN=S100A9 PE=1 SV=1	sp|P06702|S10A9_HUMAN	13 kDa	0	0	0	0	0	0	0	0
Untreated Biofilm 2	WT_2_4057	Putative uncharacterized protein OS=Pseudomonas aeruginosa (strain UCBPP-PA14) GN=PA14_30100 PE=4 SV=1	tr|Q02NC2|Q02NC2_PSEAB	44 kDa	1	0	0	0	0	0	0	0
Untreated Biofilm 2	WT_2_4057	Putative binding protein component of ABC dipeptide transporter OS=Pseudomonas aeruginosa (strain UCBPP-PA14) GN=PA14_70200 PE=4 SV=1	tr|Q02E45|Q02E45_PSEAB	58 kDa	0	0	0	1	0	0	0	0
Untreated Biofilm 2	WT_2_4057	Putative lysin domain OS=Pseudomonas aeruginosa (strain UCBPP-PA14) GN=PA14_00210 PE=4 SV=1	tr|Q02V61|Q02V61_PSEAB	38 kDa	1	2	1	3	0	0	0	0
Untreated Biofilm 2	WT_2_4057	Putative uncharacterized protein OS=Pseudomonas aeruginosa (strain UCBPP-PA14) GN=PA14_40370 PE=4 SV=1	tr|Q02L11|Q02L11_PSEAB	65 kDa	0	0	1	0	0	0	0	0
Untreated Biofilm 2	WT_2_4057	Putative uncharacterized protein OS=Pseudomonas aeruginosa (strain UCBPP-PA14) GN=PA14_10380 PE=4 SV=1	tr|Q02SV5|Q02SV5_PSEAB	10 kDa	1	1	1	1	1	1	2	1
Untreated Biofilm 2	WT_2_4057	Putative endoribonuclease L-PSP OS=Pseudomonas aeruginosa (strain UCBPP-PA14) GN=PA14_70480 PE=4 SV=1	tr|Q02E23|Q02E23_PSEAB	14 kDa	3	2	2	2	4	2	1	1
Untreated Biofilm 2	WT_2_4057	Putative cytochrome c OS=Pseudomonas aeruginosa (strain UCBPP-PA14) GN=PA14_60490 PE=4 SV=1	tr|Q02GA6|Q02GA6_PSEAB	73 kDa	1	4	0	0	0	0	0	0
Untreated Biofilm 2	WT_2_4057	Putative uncharacterized protein OS=Pseudomonas aeruginosa (strain UCBPP-PA14) GN=PA14_50500 PE=4 SV=1	tr|Q02IP3|Q02IP3_PSEAB	14 kDa	0	0	0	0	0	0	1	0
Untreated Biofilm 2	WT_2_4057	Putative transcriptional regulator, GntR family OS=Pseudomonas aeruginosa (strain UCBPP-PA14) GN=PA14_10530 PE=4 SV=1	tr|Q02SU6|Q02SU6_PSEAB	52 kDa	0	0	0	0	0	0	0	1
Untreated Biofilm 2	WT_2_4057	Putative epimerase OS=Pseudomonas aeruginosa (strain UCBPP-PA14) GN=PA14_70550 PE=4 SV=1	tr|Q02E19|Q02E19_PSEAB	31 kDa	0	0	0	1	0	0	0	0
Untreated Biofilm 2	WT_2_4057	Putative transcriptional regulator, LysR family OS=Pseudomonas aeruginosa (strain UCBPP-PA14) GN=PA14_70560 PE=4 SV=1	tr|Q02E18|Q02E18_PSEAB	34 kDa	1	2	1	0	0	0	0	0
Untreated Biofilm 2	WT_2_4057	Putative uncharacterized protein OS=Pseudomonas aeruginosa (strain UCBPP-PA14) GN=PA14_10560 PE=4 SV=1	tr|Q02SU3|Q02SU3_PSEAB	18 kDa	1	1	2	1	0	0	1	1
Untreated Biofilm 2	WT_2_4057	Putative uncharacterized protein OS=Pseudomonas aeruginosa (strain UCBPP-PA14) GN=PA14_50570 PE=4 SV=1	tr|Q02IN6|Q02IN6_PSEAB	86 kDa	0	0	0	0	0	0	0	0
Untreated Biofilm 2	WT_2_4057	Putative signal transduction protein OS=Pseudomonas aeruginosa (strain UCBPP-PA14) GN=PA14_70580 PE=4 SV=1	tr|Q02E16|Q02E16_PSEAB	51 kDa	0	0	0	0	0	0	0	0
Untreated Biofilm 2	WT_2_4057	Putative uncharacterized protein OS=Pseudomonas aeruginosa (strain UCBPP-PA14) GN=PA14_60580 PE=4 SV=1	tr|Q02G98|Q02G98_PSEAB	70 kDa	0	0	0	0	0	0	0	0
Untreated Biofilm 2	WT_2_4057	Putative uncharacterized protein OS=Pseudomonas aeruginosa (strain UCBPP-PA14) GN=PA14_70590 PE=4 SV=1	tr|Q02E15|Q02E15_PSEAB	15 kDa	1	1	1	1	0	0	0	0
Untreated Biofilm 2	WT_2_4057	Putative uncharacterized protein OS=Pseudomonas aeruginosa (strain UCBPP-PA14) GN=PA14_00620 PE=4 SV=1	tr|Q02V30|Q02V30_PSEAB	60 kDa	0	0	0	0	0	0	0	0
Untreated Biofilm 2	WT_2_4057	Putative cysteine synthase OS=Pseudomonas aeruginosa (strain UCBPP-PA14) GN=PA14_50660 PE=4 SV=1	tr|Q02IM8|Q02IM8_PSEAB	40 kDa	0	0	0	0	0	0	0	0
Untreated Biofilm 2	WT_2_4057	Putative uncharacterized protein OS=Pseudomonas aeruginosa (strain UCBPP-PA14) GN=PA14_00670 PE=4 SV=1	tr|Q02V25|Q02V25_PSEAB	18 kDa	0	0	0	0	0	0	0	0
Untreated Biofilm 2	WT_2_4057	Putative glutamine synthetase OS=Pseudomonas aeruginosa (strain UCBPP-PA14) GN=PA14_20670 PE=3 SV=1	tr|Q02QJ0|Q02QJ0_PSEAB	45 kDa	0	0	0	0	0	0	0	0
Untreated Biofilm 2	WT_2_4057	Putative activator of osmoprotectant transporter OS=Pseudomonas aeruginosa (strain UCBPP-PA14) GN=PA14_30710 PE=4 SV=1	tr|Q02N73|Q02N73_PSEAB	19 kDa	0	0	1	0	0	0	0	1
Untreated Biofilm 2	WT_2_4057	Putative uncharacterized protein OS=Pseudomonas aeruginosa (strain UCBPP-PA14) GN=PA14_50740 PE=4 SV=1	tr|Q02IM0|Q02IM0_PSEAB	16 kDa	2	3	0	3	1	3	2	1
Untreated Biofilm 2	WT_2_4057	Putative chemotaxis signal transduction protein OS=Pseudomonas aeruginosa (strain UCBPP-PA14) GN=PA14_20750 PE=4 SV=1	tr|Q02QI3|Q02QI3_PSEAB	34 kDa	1	0	0	0	0	0	0	0
Untreated Biofilm 2	WT_2_4057	Putative uncharacterized protein OS=Pseudomonas aeruginosa (strain UCBPP-PA14) GN=PA14_50750 PE=4 SV=1	tr|Q02IL9|Q02IL9_PSEAB	10 kDa	0	0	1	0	0	0	0	0
Untreated Biofilm 2	WT_2_4057	Putative carbonic anhydrases OS=Pseudomonas aeruginosa (strain UCBPP-PA14) GN=PA14_00780 PE=4 SV=1	tr|Q02V14|Q02V14_PSEAB	19 kDa	0	0	0	0	0	0	0	0
Untreated Biofilm 2	WT_2_4057	Putative ABC transporter, ATP-binding protein OS=Pseudomonas aeruginosa (strain UCBPP-PA14) GN=PA14_60800 PE=3 SV=1	tr|Q02G82|Q02G82_PSEAB	61 kDa	3	1	0	1	1	0	0	4
Untreated Biofilm 2	WT_2_4057	Putative nitroreductase OS=Pseudomonas aeruginosa (strain UCBPP-PA14) GN=PA14_30800 PE=4 SV=1	tr|Q02N66|Q02N66_PSEAB	22 kDa	1	1	1	0	2	0	0	0
Untreated Biofilm 2	WT_2_4057	Putative uncharacterized protein OS=Pseudomonas aeruginosa (strain UCBPP-PA14) GN=PA14_00820 PE=4 SV=1	tr|Q02V10|Q02V10_PSEAB	32 kDa	0	1	0	0	1	1	3	1
Untreated Biofilm 2	WT_2_4057	Probable esterase OS=Pseudomonas aeruginosa (strain UCBPP-PA14) GN=PA14_50820 PE=4 SV=1	tr|Q02IL3|Q02IL3_PSEAB	42 kDa	0	0	0	0	0	0	0	0
Untreated Biofilm 2	WT_2_4057	Putative phosphate ABC transporter, periplasmic phosphate-binding protein OS=Pseudomonas aeruginosa (strain UCBPP-PA14) GN=PA14_70860 PE=4 SV=1	tr|Q02DZ3|Q02DZ3_PSEAB	34 kDa	1	1	0	2	0	2	1	0
Untreated Biofilm 2	WT_2_4057	Putative uncharacterized protein OS=Pseudomonas aeruginosa (strain UCBPP-PA14) GN=PA14_20920 PE=4 SV=1	tr|Q02QG9|Q02QG9_PSEAB	28 kDa	0	0	0	0	0	0	0	0
Untreated Biofilm 2	WT_2_4057	Putativ isomerase OS=Pseudomonas aeruginosa (strain UCBPP-PA14) GN=PA14_20960 PE=4 SV=1	tr|Q02QG6|Q02QG6_PSEAB	16 kDa	0	0	0	0	0	0	0	0
Untreated Biofilm 2	WT_2_4057	Putative short chain dehydrogenas OS=Pseudomonas aeruginosa (strain UCBPP-PA14) GN=PA14_20980 PE=4 SV=1	tr|Q02QG4|Q02QG4_PSEAB	32 kDa	1	1	1	1	0	0	0	0
Untreated Biofilm 2	WT_2_4057	Putative uncharacterized protein OS=Pseudomonas aeruginosa (strain UCBPP-PA14) GN=PA14_21000 PE=4 SV=1	tr|Q02QG3|Q02QG3_PSEAB	49 kDa	0	0	0	0	0	0	0	0
Untreated Biofilm 2	WT_2_4057	Putative uncharacterized protein OS=Pseudomonas aeruginosa (strain UCBPP-PA14) GN=PA14_61000 PE=4 SV=1	tr|Q02G67|Q02G67_PSEAB	16 kDa	0	0	1	0	0	0	0	0
Untreated Biofilm 2	WT_2_4057	Putative uncharacterized protein OS=Pseudomonas aeruginosa (strain UCBPP-PA14) GN=PA14_01010 PE=4 SV=1	tr|Q02UZ6|Q02UZ6_PSEAB	19 kDa	0	0	1	0	0	0	0	0
Untreated Biofilm 2	WT_2_4057	Putative FAD-dependent monooxygenase OS=Pseudomonas aeruginosa (strain UCBPP-PA14) GN=PA14_21010 PE=4 SV=1	tr|Q02QG2|Q02QG2_PSEAB	42 kDa	0	0	0	0	0	0	0	0
Untreated Biofilm 2	WT_2_4057	Putative uncharacterized protein OS=Pseudomonas aeruginosa (strain UCBPP-PA14) GN=PA14_61010 PE=4 SV=1	tr|Q02G66|Q02G66_PSEAB	10 kDa	0	0	0	0	0	0	0	0
Untreated Biofilm 2	WT_2_4057	Putative uncharacterized protein OS=Pseudomonas aeruginosa (strain UCBPP-PA14) GN=PA14_01020 PE=4 SV=1	tr|Q02UZ5|Q02UZ5_PSEAB	56 kDa	0	2	0	1	0	0	0	0
Untreated Biofilm 2	WT_2_4057	Putative non-ribosomal peptide synthetase OS=Pseudomonas aeruginosa (strain UCBPP-PA14) GN=PA14_21020 PE=4 SV=1	tr|Q02QG1|Q02QG1_PSEAB	259 kDa	0	0	0	0	0	0	0	0
Untreated Biofilm 2	WT_2_4057	Putative uncharacterized protein OS=Pseudomonas aeruginosa (strain UCBPP-PA14) GN=PA14_01030 PE=4 SV=1	tr|Q02UZ4|Q02UZ4_PSEAB	17 kDa	0	0	0	0	1	0	1	0
Untreated Biofilm 2	WT_2_4057	Putative glycine betaine/L-proline ABC transporter, periplasmic component OS=Pseudomonas aeruginosa (strain UCBPP-PA14) GN=PA14_71030 PE=4 SV=1	tr|Q02DY4|Q02DY4_PSEAB	34 kDa	0	0	0	0	0	0	0	0
Untreated Biofilm 2	WT_2_4057	Putative short-chain dehydrogenase OS=Pseudomonas aeruginosa (strain UCBPP-PA14) GN=PA14_21050 PE=3 SV=1	tr|Q02QF8|Q02QF8_PSEAB	66 kDa	0	0	0	0	0	0	0	0
Untreated Biofilm 2	WT_2_4057	Putative binding protein component of ABC transporter OS=Pseudomonas aeruginosa (strain UCBPP-PA14) GN=PA14_41130 PE=4 SV=1	tr|Q02KV3|Q02KV3_PSEAB	70 kDa	1	0	1	1	0	0	0	0
Untreated Biofilm 2	WT_2_4057	Putative nonribosomal peptide synthetase OS=Pseudomonas aeruginosa (strain UCBPP-PA14) GN=PA14_11140 PE=4 SV=1	tr|Q02SP4|Q02SP4_PSEAB	111 kDa	0	0	0	0	0	0	0	1
Untreated Biofilm 2	WT_2_4057	Putative ABC-type phosphate/phosphonate transport system, periplasmic component OS=Pseudomonas aeruginosa (strain UCBPP-PA14) GN=PA14_21175 PE=4 SV=1	tr|Q02QE7|Q02QE7_PSEAB	36 kDa	3	2	2	1	1	0	0	0
Untreated Biofilm 2	WT_2_4057	Putative hemolysin activation/secretion protein OS=Pseudomonas aeruginosa (strain UCBPP-PA14) GN=PA14_61190 PE=4 SV=1	tr|Q02G52|Q02G52_PSEAB	63 kDa	0	0	0	0	0	1	1	0
Untreated Biofilm 2	WT_2_4057	Putative uncharacterized protein OS=Pseudomonas aeruginosa (strain UCBPP-PA14) GN=PA14_61200 PE=4 SV=1	tr|Q02G51|Q02G51_PSEAB	203 kDa	0	1	0	1	0	0	0	0
Untreated Biofilm 2	WT_2_4057	Probable transcriptional regulator OS=Pseudomonas aeruginosa (strain UCBPP-PA14) GN=PA14_51205 PE=4 SV=1	tr|Q02II0|Q02II0_PSEAB	29 kDa	0	0	0	0	0	0	0	0
Untreated Biofilm 2	WT_2_4057	Putative uncharacterized protein OS=Pseudomonas aeruginosa (strain UCBPP-PA14) GN=PA14_21220 PE=4 SV=1	tr|Q02QE3|Q02QE3_PSEAB	16 kDa	7	7	6	6	5	2	5	2
Untreated Biofilm 2	WT_2_4057	Carbonic anhydrase OS=Pseudomonas aeruginosa (strain UCBPP-PA14) GN=PA14_01240 PE=3 SV=1	tr|Q02UX6|Q02UX6_PSEAB	27 kDa	0	0	0	2	0	1	1	0
Untreated Biofilm 2	WT_2_4057	Putative lipoprotein OS=Pseudomonas aeruginosa (strain UCBPP-PA14) GN=PA14_51260 PE=4 SV=1	tr|Q02IH6|Q02IH6_PSEAB	43 kDa	1	2	1	2	0	2	0	0
Untreated Biofilm 2	WT_2_4057	Putative NAD-dependent epimerase OS=Pseudomonas aeruginosa (strain UCBPP-PA14) GN=PA14_11260 PE=4 SV=1	tr|Q02SN4|Q02SN4_PSEAB	33 kDa	1	0	0	0	0	0	0	0
Untreated Biofilm 2	WT_2_4057	Putative lipoprotein OS=Pseudomonas aeruginosa (strain UCBPP-PA14) GN=PA14_61290 PE=3 SV=1	tr|Q02G44|Q02G44_PSEAB	29 kDa	1	0	1	1	0	0	1	1
Untreated Biofilm 2	WT_2_4057	Putative Zn-dependent protease OS=Pseudomonas aeruginosa (strain UCBPP-PA14) GN=PA14_51320 PE=4 SV=1	tr|Q02IH0|Q02IH0_PSEAB	53 kDa	0	0	0	0	0	0	0	0
Untreated Biofilm 2	WT_2_4057	Putative acetyltransferase OS=Pseudomonas aeruginosa (strain UCBPP-PA14) GN=PA14_61360 PE=4 SV=1	tr|Q02G38|Q02G38_PSEAB	44 kDa	0	0	0	0	0	0	0	0
Untreated Biofilm 2	WT_2_4057	Putative lipoprotein OS=Pseudomonas aeruginosa (strain UCBPP-PA14) GN=PA14_61390 PE=4 SV=1	tr|Q02G35|Q02G35_PSEAB	21 kDa	3	2	2	2	0	1	0	1
Untreated Biofilm 2	WT_2_4057	Putative uncharacterized protein OS=Pseudomonas aeruginosa (strain UCBPP-PA14) GN=PA14_41420 PE=4 SV=1	tr|Q02KT2|Q02KT2_PSEAB	49 kDa	0	0	0	0	0	0	0	0
Untreated Biofilm 2	WT_2_4057	Putative HIT family protein OS=Pseudomonas aeruginosa (strain UCBPP-PA14) GN=PA14_21440 PE=4 SV=1	tr|Q02QC8|Q02QC8_PSEAB	16 kDa	0	0	0	0	1	0	0	0
Untreated Biofilm 2	WT_2_4057	Putative hemolysin OS=Pseudomonas aeruginosa (strain UCBPP-PA14) GN=PA14_01490 PE=4 SV=1	tr|Q02UV6|Q02UV6_PSEAB	15 kDa	5	3	3	5	1	5	3	2
Untreated Biofilm 2	WT_2_4057	Putative short-chain dehydrogenase OS=Pseudomonas aeruginosa (strain UCBPP-PA14) GN=PA14_31510 PE=3 SV=1	tr|Q02N03|Q02N03_PSEAB	26 kDa	1	0	0	0	2	0	0	0
Untreated Biofilm 2	WT_2_4057	Putative uncharacterized protein OS=Pseudomonas aeruginosa (strain UCBPP-PA14) GN=PA14_11520 PE=4 SV=1	tr|Q02SL3|Q02SL3_PSEAB	15 kDa	0	0	1	0	0	0	0	0
Untreated Biofilm 2	WT_2_4057	Putative acyl-CoA thiolase OS=Pseudomonas aeruginosa (strain UCBPP-PA14) GN=PA14_31530 PE=3 SV=1	tr|Q02N02|Q02N02_PSEAB	41 kDa	2	0	1	0	1	0	0	1
Untreated Biofilm 2	WT_2_4057	Putative sugar nucleotide epimerase OS=Pseudomonas aeruginosa (strain UCBPP-PA14) GN=PA14_61590 PE=4 SV=1	tr|Q02G18|Q02G18_PSEAB	34 kDa	0	0	0	0	0	0	0	0
Untreated Biofilm 2	WT_2_4057	Putative oxidoreductase OS=Pseudomonas aeruginosa (strain UCBPP-PA14) GN=PA14_61600 PE=4 SV=1	tr|Q02G17|Q02G17_PSEAB	36 kDa	1	0	1	1	0	0	0	0
Untreated Biofilm 2	WT_2_4057	Putative uncharacterized protein OS=Pseudomonas aeruginosa (strain UCBPP-PA14) GN=PA14_11650 PE=4 SV=1	tr|Q02SK2|Q02SK2_PSEAB	36 kDa	0	0	1	0	0	0	0	0
Untreated Biofilm 2	WT_2_4057	Putative integrase OS=Pseudomonas aeruginosa (strain UCBPP-PA14) GN=PA14_51650 PE=4 SV=1	tr|Q02ID9|Q02ID9_PSEAB	48 kDa	0	0	0	0	0	0	0	0
Untreated Biofilm 2	WT_2_4057	Putative uncharacterized protein OS=Pseudomonas aeruginosa (strain UCBPP-PA14) GN=PA14_51690 PE=4 SV=1	tr|Q02ID6|Q02ID6_PSEAB	29 kDa	1	1	1	1	2	0	0	0
Untreated Biofilm 2	WT_2_4057	Putative acetyltransferase OS=Pseudomonas aeruginosa (strain UCBPP-PA14) GN=PA14_21710 PE=4 SV=1	tr|Q02QA2|Q02QA2_PSEAB	22 kDa	0	0	0	1	0	0	0	0
Untreated Biofilm 2	WT_2_4057	Putative membrain protein OS=Pseudomonas aeruginosa (strain UCBPP-PA14) GN=PA14_41710 PE=4 SV=1	tr|Q02KQ8|Q02KQ8_PSEAB	57 kDa	0	0	0	0	0	0	0	1
Untreated Biofilm 2	WT_2_4057	Putative uncharacterized protein OS=Pseudomonas aeruginosa (strain UCBPP-PA14) GN=PA14_61720 PE=4 SV=1	tr|Q02G07|Q02G07_PSEAB	66 kDa	0	0	0	3	0	0	0	0
Untreated Biofilm 2	WT_2_4057	Putative uncharacterized protein OS=Pseudomonas aeruginosa (strain UCBPP-PA14) GN=PA14_01730 PE=4 SV=1	tr|Q02UT8|Q02UT8_PSEAB	34 kDa	0	0	0	0	0	0	0	0
Untreated Biofilm 2	WT_2_4057	Probable acetyltransferase OS=Pseudomonas aeruginosa (strain UCBPP-PA14) GN=PA14_11750 PE=4 SV=1	tr|Q02SJ3|Q02SJ3_PSEAB	18 kDa	0	0	0	0	0	0	0	1
Untreated Biofilm 2	WT_2_4057	Peptidyl-prolyl cis-trans isomerase OS=Pseudomonas aeruginosa (strain UCBPP-PA14) GN=PA14_21820 PE=4 SV=1	tr|Q02Q94|Q02Q94_PSEAB	27 kDa	3	2	2	3	1	2	2	1
Untreated Biofilm 2	WT_2_4057	Probable dna-binding stress protein OS=Pseudomonas aeruginosa (strain UCBPP-PA14) GN=PA14_51830 PE=3 SV=1	tr|Q02IC4|Q02IC4_PSEAB	17 kDa	0	0	0	1	1	0	1	1
Untreated Biofilm 2	WT_2_4057	Putative uncharacterized protein OS=Pseudomonas aeruginosa (strain UCBPP-PA14) GN=PA14_21830 PE=4 SV=1	tr|Q02Q93|Q02Q93_PSEAB	16 kDa	0	0	0	0	0	0	0	0
Untreated Biofilm 2	WT_2_4057	Putative uncharacterized protein OS=Pseudomonas aeruginosa (strain UCBPP-PA14) GN=PA14_71840 PE=4 SV=1	tr|Q02DR8|Q02DR8_PSEAB	80 kDa	3	4	1	1	1	0	0	0
Untreated Biofilm 2	WT_2_4057	Probable cold-shock protein OS=Pseudomonas aeruginosa (strain UCBPP-PA14) GN=PA14_51840 PE=3 SV=1	tr|Q02IC3|Q02IC3_PSEAB	22 kDa	0	1	0	1	0	0	0	0
Untreated Biofilm 2	WT_2_4057	Putative uncharacterized protein OS=Pseudomonas aeruginosa (strain UCBPP-PA14) GN=PA14_51860 PE=4 SV=1	tr|Q02IC1|Q02IC1_PSEAB	23 kDa	0	0	1	0	0	0	0	0
Untreated Biofilm 2	WT_2_4057	Probable aromatic acid decarboxylase OS=Pseudomonas aeruginosa (strain UCBPP-PA14) GN=PA14_11860 PE=4 SV=1	tr|Q02SI6|Q02SI6_PSEAB	22 kDa	0	0	0	0	1	0	0	0
Untreated Biofilm 2	WT_2_4057	Putative uncharacterized protein OS=Pseudomonas aeruginosa (strain UCBPP-PA14) GN=PA14_11890 PE=4 SV=1	tr|Q02SI4|Q02SI4_PSEAB	23 kDa	0	0	0	0	0	0	0	0
Untreated Biofilm 2	WT_2_4057	Putative HAD-superfamily hydrolase OS=Pseudomonas aeruginosa (strain UCBPP-PA14) GN=PA14_21900 PE=4 SV=1	tr|Q02Q86|Q02Q86_PSEAB	22 kDa	0	0	0	1	0	0	0	0
Untreated Biofilm 2	WT_2_4057	Putative uncharacterized protein OS=Pseudomonas aeruginosa (strain UCBPP-PA14) GN=PA14_11910 PE=4 SV=1	tr|Q02SI2|Q02SI2_PSEAB	17 kDa	0	1	1	0	1	0	0	0
Untreated Biofilm 2	WT_2_4057	Putative acetyltransferase OS=Pseudomonas aeruginosa (strain UCBPP-PA14) GN=PA14_41930 PE=4 SV=1	tr|Q02KP0|Q02KP0_PSEAB	18 kDa	0	0	0	0	0	0	0	0
Untreated Biofilm 2	WT_2_4057	Putative enoyl-CoA hydratase/isomerase OS=Pseudomonas aeruginosa (strain UCBPP-PA14) GN=PA14_41950 PE=4 SV=1	tr|Q02KN9|Q02KN9_PSEAB	24 kDa	0	0	0	0	0	0	0	0
Untreated Biofilm 2	WT_2_4057	Putative ABC transporter, periplasmic substrate-binding protein OS=Pseudomonas aeruginosa (strain UCBPP-PA14) GN=PA14_21960 PE=4 SV=1	tr|Q02Q81|Q02Q81_PSEAB	38 kDa	1	0	0	0	0	0	0	0
Untreated Biofilm 2	WT_2_4057	Putative uncharacterized protein OS=Pseudomonas aeruginosa (strain UCBPP-PA14) GN=PA14_41970 PE=4 SV=1	tr|Q02KN7|Q02KN7_PSEAB	18 kDa	0	0	0	0	0	1	0	0
Untreated Biofilm 2	WT_2_4057	Putative 3-methyladenine DNA glycosylase OS=Pseudomonas aeruginosa (strain UCBPP-PA14) GN=PA14_11970 PE=3 SV=1	sp|Q02SH7|3MGH_PSEAB	27 kDa	0	0	0	0	0	0	0	0
Untreated Biofilm 2	WT_2_4057	Putative uncharacterized protein OS=Pseudomonas aeruginosa (strain UCBPP-PA14) GN=PA14_61980 PE=4 SV=1	tr|Q02FY9|Q02FY9_PSEAB	26 kDa	0	0	0	0	0	0	0	0
Untreated Biofilm 2	WT_2_4057	Putative uncharacterized protein OS=Pseudomonas aeruginosa (strain UCBPP-PA14) GN=PA14_61990 PE=4 SV=1	tr|Q02FY8|Q02FY8_PSEAB	107 kDa	0	0	0	0	0	0	0	0
Untreated Biofilm 2	WT_2_4057	Putative uncharacterized protein OS=Pseudomonas aeruginosa (strain UCBPP-PA14) GN=PA14_52020 PE=4 SV=1	tr|Q02IA7|Q02IA7_PSEAB	37 kDa	0	0	0	0	0	0	0	0
Untreated Biofilm 2	WT_2_4057	Putative uncharacterized protein OS=Pseudomonas aeruginosa (strain UCBPP-PA14) GN=PA14_52060 PE=4 SV=1	tr|Q02IA4|Q02IA4_PSEAB	27 kDa	0	0	1	1	0	0	0	1
Untreated Biofilm 2	WT_2_4057	Putative acyl-CoA thiolase OS=Pseudomonas aeruginosa (strain UCBPP-PA14) GN=PA14_42090 PE=3 SV=1	tr|Q02KM7|Q02KM7_PSEAB	42 kDa	0	0	0	0	0	0	0	0
Untreated Biofilm 2	WT_2_4057	Putative uncharacterized protein OS=Pseudomonas aeruginosa (strain UCBPP-PA14) GN=PA14_52130 PE=4 SV=1	tr|Q02I98|Q02I98_PSEAB	49 kDa	0	0	2	1	0	0	0	1
Untreated Biofilm 2	WT_2_4057	Putative murein transglycosylase OS=Pseudomonas aeruginosa (strain UCBPP-PA14) GN=PA14_12160 PE=4 SV=1	tr|Q02SG0|Q02SG0_PSEAB	48 kDa	0	0	1	1	0	0	0	0
Untreated Biofilm 2	WT_2_4057	Putative uncharacterized protein OS=Pseudomonas aeruginosa (strain UCBPP-PA14) GN=PA14_62190 PE=4 SV=1	tr|Q02FX4|Q02FX4_PSEAB	26 kDa	1	0	1	1	1	1	0	0
Untreated Biofilm 2	WT_2_4057	Putative uncharacterized protein OS=Pseudomonas aeruginosa (strain UCBPP-PA14) GN=PA14_12210 PE=4 SV=1	tr|Q02SF6|Q02SF6_PSEAB	23 kDa	0	0	0	0	0	2	0	0
Untreated Biofilm 2	WT_2_4057	Putative uncharacterized protein OS=Pseudomonas aeruginosa (strain UCBPP-PA14) GN=PA14_62230 PE=4 SV=1	tr|Q02FX2|Q02FX2_PSEAB	58 kDa	2	2	4	6	0	0	0	0
Untreated Biofilm 2	WT_2_4057	Putative acetyltransferase OS=Pseudomonas aeruginosa (strain UCBPP-PA14) GN=PA14_72260 PE=4 SV=1	tr|Q02DN4|Q02DN4_PSEAB	21 kDa	1	1	2	2	0	0	0	0
Untreated Biofilm 2	WT_2_4057	Putative uncharacterized protein OS=Pseudomonas aeruginosa (strain UCBPP-PA14) GN=PA14_22310 PE=4 SV=1	tr|Q02Q51|Q02Q51_PSEAB	51 kDa	0	0	0	0	0	0	0	0
Untreated Biofilm 2	WT_2_4057	PhoH family protein OS=Pseudomonas aeruginosa (strain UCBPP-PA14) GN=PA14_12330 PE=4 SV=1	tr|Q02SE9|Q02SE9_PSEAB	38 kDa	0	0	0	0	0	0	0	0
Untreated Biofilm 2	WT_2_4057	Putative zinc metallopeptidase OS=Pseudomonas aeruginosa (strain UCBPP-PA14) GN=PA14_62420 PE=4 SV=1	tr|Q02FV6|Q02FV6_PSEAB	32 kDa	1	0	1	2	1	0	0	0
Untreated Biofilm 2	WT_2_4057	Putative Zn-dependent oxidoreductase OS=Pseudomonas aeruginosa (strain UCBPP-PA14) GN=PA14_32420 PE=4 SV=1	tr|Q02MU0|Q02MU0_PSEAB	37 kDa	0	0	0	0	0	0	1	0
Untreated Biofilm 2	WT_2_4057	Putative transcriptional regulator, LysR family OS=Pseudomonas aeruginosa (strain UCBPP-PA14) GN=PA14_22470 PE=4 SV=1	tr|Q02Q38|Q02Q38_PSEAB	34 kDa	0	0	0	0	0	0	0	1
Untreated Biofilm 2	WT_2_4057	Putative uncharacterized protein OS=Pseudomonas aeruginosa (strain UCBPP-PA14) GN=PA14_22480 PE=4 SV=1	tr|Q02Q37|Q02Q37_PSEAB	11 kDa	1	1	1	1	0	0	0	0
Untreated Biofilm 2	WT_2_4057	AMP nucleosidase OS=Pseudomonas aeruginosa (strain UCBPP-PA14) GN=PA14_12490 PE=4 SV=1	tr|Q02SD9|Q02SD9_PSEAB	56 kDa	0	0	0	0	0	0	0	0
Untreated Biofilm 2	WT_2_4057	Putative uncharacterized protein OS=Pseudomonas aeruginosa (strain UCBPP-PA14) GN=PA14_72520 PE=4 SV=1	tr|Q02DL3|Q02DL3_PSEAB	25 kDa	2	2	0	1	0	0	0	1
Untreated Biofilm 2	WT_2_4057	Putative ribonucleotide reductase OS=Pseudomonas aeruginosa (strain UCBPP-PA14) GN=PA14_72540 PE=4 SV=1	tr|Q02DL2|Q02DL2_PSEAB	83 kDa	0	0	0	0	0	0	0	1
Untreated Biofilm 2	WT_2_4057	Putative uncharacterized protein OS=Pseudomonas aeruginosa (strain UCBPP-PA14) GN=PA14_12590 PE=4 SV=1	tr|Q02SD3|Q02SD3_PSEAB	27 kDa	0	0	0	0	0	0	0	0
Untreated Biofilm 2	WT_2_4057	Possible threonine aldolase OS=Pseudomonas aeruginosa (strain UCBPP-PA14) GN=PA14_52610 PE=4 SV=1	tr|Q02I62|Q02I62_PSEAB	36 kDa	0	0	0	0	0	0	0	0
Untreated Biofilm 2	WT_2_4057	Putative ABC transporter, periplasmic binding protein OS=Pseudomonas aeruginosa (strain UCBPP-PA14) GN=PA14_72640 PE=4 SV=1	tr|Q02DK4|Q02DK4_PSEAB	28 kDa	2	1	1	4	2	1	0	1
Untreated Biofilm 2	WT_2_4057	Putative uncharacterized protein OS=Pseudomonas aeruginosa (strain UCBPP-PA14) GN=PA14_62650 PE=4 SV=1	tr|Q02FT7|Q02FT7_PSEAB	119 kDa	1	1	0	0	0	0	0	0
Untreated Biofilm 2	WT_2_4057	Putative transcriptional regulator OS=Pseudomonas aeruginosa (strain UCBPP-PA14) GN=PA14_72650 PE=4 SV=1	tr|Q02DK3|Q02DK3_PSEAB	32 kDa	0	0	0	0	0	0	0	0
Untreated Biofilm 2	WT_2_4057	Putative amidase OS=Pseudomonas aeruginosa (strain UCBPP-PA14) GN=PA14_72660 PE=4 SV=1	tr|Q02DK2|Q02DK2_PSEAB	24 kDa	0	0	0	0	0	0	0	0
Untreated Biofilm 2	WT_2_4057	Putative membrane protein OS=Pseudomonas aeruginosa (strain UCBPP-PA14) GN=PA14_42670 PE=4 SV=1	tr|Q02KI0|Q02KI0_PSEAB	78 kDa	0	0	0	0	0	0	0	0
Untreated Biofilm 2	WT_2_4057	Putative uncharacterized protein OS=Pseudomonas aeruginosa (strain UCBPP-PA14) GN=PA14_62690 PE=4 SV=1	tr|Q02FT3|Q02FT3_PSEAB	12 kDa	0	0	1	0	1	0	0	0
Untreated Biofilm 2	WT_2_4057	Putative N-formylglutamate amidohydrolase OS=Pseudomonas aeruginosa (strain UCBPP-PA14) GN=PA14_72700 PE=4 SV=1	tr|Q02DK0|Q02DK0_PSEAB	25 kDa	0	0	0	0	0	0	0	0
Untreated Biofilm 2	WT_2_4057	Putative uncharacterized protein OS=Pseudomonas aeruginosa (strain UCBPP-PA14) GN=PA14_12740 PE=4 SV=1	tr|Q02SC1|Q02SC1_PSEAB	20 kDa	1	0	0	0	0	0	0	1
Untreated Biofilm 2	WT_2_4057	Putative hydrolase, isochorismatase family OS=Pseudomonas aeruginosa (strain UCBPP-PA14) GN=PA14_42820 PE=4 SV=1	tr|Q02KG7|Q02KG7_PSEAB	21 kDa	0	0	0	0	0	0	0	0
Untreated Biofilm 2	WT_2_4057	*REV* Probable two-component sensor OS=Pseudomonas aeruginosa (strain UCBPP-PA14) GN=PA14_12820 PE=4 SV=1	r-tr|Q02SB5|Q02SB5_PSEAB	135 kDa	1	0	0	0	0	0	0	0
Untreated Biofilm 2	WT_2_4057	Putative short chain dehydrogenase OS=Pseudomonas aeruginosa (strain UCBPP-PA14) GN=PA14_72840 PE=3 SV=1	tr|Q02DI7|Q02DI7_PSEAB	27 kDa	0	0	0	1	0	0	0	0
Untreated Biofilm 2	WT_2_4057	Bacteriohemerythrin OS=Pseudomonas aeruginosa (strain UCBPP-PA14) GN=PA14_42860 PE=3 SV=1	sp|Q02KG3|HEMTB_PSEAB	18 kDa	0	0	0	0	0	0	0	0
Untreated Biofilm 2	WT_2_4057	Histone-like protein HU form N OS=Pseudomonas aeruginosa (strain UCBPP-PA14) GN=PA14_12900 PE=3 SV=1	tr|Q02SA9|Q02SA9_PSEAB	10 kDa	1	4	2	2	1	3	1	3
Untreated Biofilm 2	WT_2_4057	*REV* Putative uncharacterized protein OS=Pseudomonas aeruginosa (strain UCBPP-PA14) GN=PA14_42900 PE=4 SV=1	r-tr|Q02KF9|Q02KF9_PSEAB	133 kDa	0	0	0	0	0	0	0	0
Untreated Biofilm 2	WT_2_4057	Putative transcriptional regulator, IclR family OS=Pseudomonas aeruginosa (strain UCBPP-PA14) GN=PA14_02910 PE=4 SV=1	tr|Q02UJ9|Q02UJ9_PSEAB	28 kDa	0	0	1	1	0	0	0	0
Untreated Biofilm 2	WT_2_4057	Probable transcriptional regulator OS=Pseudomonas aeruginosa (strain UCBPP-PA14) GN=PA14_52920 PE=4 SV=1	tr|Q02I37|Q02I37_PSEAB	33 kDa	0	0	0	0	0	0	0	0
Untreated Biofilm 2	WT_2_4057	Putative uncharacterized protein OS=Pseudomonas aeruginosa (strain UCBPP-PA14) GN=PA14_72930 PE=4 SV=1	tr|Q02DI0|Q02DI0_PSEAB	31 kDa	0	0	1	0	0	0	0	0
Untreated Biofilm 2	WT_2_4057	Putative uncharacterized protein OS=Pseudomonas aeruginosa (strain UCBPP-PA14) GN=PA14_32950 PE=4 SV=1	tr|Q02MP9|Q02MP9_PSEAB	63 kDa	1	0	0	2	0	0	0	0
Untreated Biofilm 2	WT_2_4057	Putative uncharacterized protein OS=Pseudomonas aeruginosa (strain UCBPP-PA14) GN=PA14_42950 PE=4 SV=1	tr|Q02KF5|Q02KF5_PSEAB	44 kDa	0	0	0	0	0	0	0	0
Untreated Biofilm 2	WT_2_4057	Putative pterin-4-alpha-carbinolamine dehydratase OS=Pseudomonas aeruginosa (strain UCBPP-PA14) GN=PA14_53000 PE=3 SV=1	sp|Q02I31|PHS_PSEAB	13 kDa	0	1	1	0	1	0	0	0
Untreated Biofilm 2	WT_2_4057	Putative uncharacterized protein OS=Pseudomonas aeruginosa (strain UCBPP-PA14) GN=PA14_13010 PE=4 SV=1	tr|Q02SA0|Q02SA0_PSEAB	28 kDa	0	0	0	0	2	0	0	0
Untreated Biofilm 2	WT_2_4057	Putative uncharacterized protein OS=Pseudomonas aeruginosa (strain UCBPP-PA14) GN=PA14_43030 PE=4 SV=1	tr|Q02KE8|Q02KE8_PSEAB	56 kDa	0	1	0	0	0	0	0	0
Untreated Biofilm 2	WT_2_4057	Putative uncharacterized protein OS=Pseudomonas aeruginosa (strain UCBPP-PA14) GN=PA14_53040 PE=4 SV=1	tr|Q02I27|Q02I27_PSEAB	14 kDa	0	0	0	0	0	1	0	2
Untreated Biofilm 2	WT_2_4057	Putative uncharacterized protein OS=Pseudomonas aeruginosa (strain UCBPP-PA14) GN=PA14_63130 PE=4 SV=1	tr|Q02FP7|Q02FP7_PSEAB	32 kDa	0	0	0	1	0	0	0	0
Untreated Biofilm 2	WT_2_4057	Putative uncharacterized protein OS=Pseudomonas aeruginosa (strain UCBPP-PA14) GN=PA14_13130 PE=4 SV=1	tr|Q02S92|Q02S92_PSEAB	70 kDa	0	0	0	0	0	1	1	0
Untreated Biofilm 2	WT_2_4057	Putative uncharacterized protein OS=Pseudomonas aeruginosa (strain UCBPP-PA14) GN=PA14_13140 PE=4 SV=1	tr|Q02S91|Q02S91_PSEAB	51 kDa	0	0	1	1	1	2	1	1
Untreated Biofilm 2	WT_2_4057	Putative uncharacterized protein OS=Pseudomonas aeruginosa (strain UCBPP-PA14) GN=PA14_53200 PE=4 SV=1	tr|Q02I15|Q02I15_PSEAB	20 kDa	0	0	0	1	1	2	1	2
Untreated Biofilm 2	WT_2_4057	Probable oxidoreductase OS=Pseudomonas aeruginosa (strain UCBPP-PA14) GN=PA14_53230 PE=4 SV=1	tr|Q02I12|Q02I12_PSEAB	23 kDa	0	0	0	0	0	0	0	0
Untreated Biofilm 2	WT_2_4057	Putative short-chain dehydrogenase OS=Pseudomonas aeruginosa (strain UCBPP-PA14) GN=PA14_63270 PE=3 SV=1	tr|Q02FN6|Q02FN6_PSEAB	47 kDa	0	0	0	0	1	0	1	0
Untreated Biofilm 2	WT_2_4057	3-phosphoshikimate 1-carboxyvinyltransferase OS=Pseudomonas aeruginosa (strain UCBPP-PA14) GN=PA14_23310 PE=3 SV=1	tr|Q02PX0|Q02PX0_PSEAB	79 kDa	0	0	0	0	1	0	0	0
Untreated Biofilm 2	WT_2_4057	Putative lipid carrier protein OS=Pseudomonas aeruginosa (strain UCBPP-PA14) GN=PA14_13320 PE=4 SV=1	tr|Q02S77|Q02S77_PSEAB	19 kDa	1	1	0	0	0	0	0	0
Untreated Biofilm 2	WT_2_4057	Putative glycerolphosphodiesterase OS=Pseudomonas aeruginosa (strain UCBPP-PA14) GN=PA14_63330 PE=4 SV=1	tr|Q02FN0|Q02FN0_PSEAB	34 kDa	0	0	0	1	0	0	0	0
Untreated Biofilm 2	WT_2_4057	Putative uncharacterized protein OS=Pseudomonas aeruginosa (strain UCBPP-PA14) GN=PA14_13350 PE=4 SV=1	tr|Q02S74|Q02S74_PSEAB	27 kDa	0	0	1	0	0	0	0	0
Untreated Biofilm 2	WT_2_4057	Putative zinc-binding dehydrogenase OS=Pseudomonas aeruginosa (strain UCBPP-PA14) GN=PA14_23420 PE=4 SV=1	tr|Q02PV9|Q02PV9_PSEAB	78 kDa	0	0	0	0	0	0	0	1
Untreated Biofilm 2	WT_2_4057	Putative response regulator OS=Pseudomonas aeruginosa (strain UCBPP-PA14) GN=PA14_03470 PE=4 SV=1	tr|Q02UF0|Q02UF0_PSEAB	43 kDa	0	0	0	0	0	0	0	0
Untreated Biofilm 2	WT_2_4057	Putative decarboxylase OS=Pseudomonas aeruginosa (strain UCBPP-PA14) GN=PA14_03490 PE=3 SV=1	tr|Q02UE8|Q02UE8_PSEAB	16 kDa	0	0	0	0	1	1	0	0
Untreated Biofilm 2	WT_2_4057	Putative uncharacterized protein OS=Pseudomonas aeruginosa (strain UCBPP-PA14) GN=PA14_53500 PE=3 SV=1	tr|Q02HZ1|Q02HZ1_PSEAB	25 kDa	1	1	1	2	0	2	2	0
Untreated Biofilm 2	WT_2_4057	Putative uncharacterized protein OS=Pseudomonas aeruginosa (strain UCBPP-PA14) GN=PA14_43520 PE=4 SV=1	tr|Q02KA9|Q02KA9_PSEAB	30 kDa	1	0	0	1	0	0	0	0
Untreated Biofilm 2	WT_2_4057	Putative ABC transporter, periplasmic substrate-binding protein OS=Pseudomonas aeruginosa (strain UCBPP-PA14) GN=PA14_33530 PE=4 SV=1	tr|Q02MK3|Q02MK3_PSEAB	32 kDa	0	0	0	0	0	0	0	0
Untreated Biofilm 2	WT_2_4057	Putative uncharacterized protein OS=Pseudomonas aeruginosa (strain UCBPP-PA14) GN=PA14_33590 PE=4 SV=1	tr|Q02MJ7|Q02MJ7_PSEAB	20 kDa	0	0	0	0	0	0	0	0
Untreated Biofilm 2	WT_2_4057	Putative uncharacterized protein OS=Pseudomonas aeruginosa (strain UCBPP-PA14) GN=PA14_53590 PE=4 SV=1	tr|Q02HY2|Q02HY2_PSEAB	48 kDa	0	0	0	0	0	0	0	0
Untreated Biofilm 2	WT_2_4057	Putative lipase OS=Pseudomonas aeruginosa (strain UCBPP-PA14) GN=PA14_43630 PE=4 SV=1	tr|Q02KA0|Q02KA0_PSEAB	12 kDa	0	0	2	1	0	0	0	0
Untreated Biofilm 2	WT_2_4057	Putative bleomycin resistance protein OS=Pseudomonas aeruginosa (strain UCBPP-PA14) GN=PA14_23670 PE=4 SV=1	tr|Q02PU0|Q02PU0_PSEAB	29 kDa	0	0	0	0	0	0	0	0
Untreated Biofilm 2	WT_2_4057	Putative translation initiation inhibitor OS=Pseudomonas aeruginosa (strain UCBPP-PA14) GN=PA14_23720 PE=4 SV=1	tr|Q02PT6|Q02PT6_PSEAB	14 kDa	1	0	1	1	0	0	1	0
Untreated Biofilm 2	WT_2_4057	Putative dipeptidase OS=Pseudomonas aeruginosa (strain UCBPP-PA14) GN=PA14_33730 PE=4 SV=1	tr|Q02MI7|Q02MI7_PSEAB	49 kDa	0	0	0	0	0	0	0	0
Untreated Biofilm 2	WT_2_4057	Putative uncharacterized protein OS=Pseudomonas aeruginosa (strain UCBPP-PA14) GN=PA14_63780 PE=4 SV=1	tr|Q02FJ6|Q02FJ6_PSEAB	28 kDa	0	0	0	1	0	0	0	1
Untreated Biofilm 2	WT_2_4057	Putative uncharacterized protein OS=Pseudomonas aeruginosa (strain UCBPP-PA14) GN=PA14_53820 PE=4 SV=1	tr|Q02HW1|Q02HW1_PSEAB	29 kDa	3	2	3	5	0	0	0	0
Untreated Biofilm 2	WT_2_4057	Putative dienelactone hydrolase family protein OS=Pseudomonas aeruginosa (strain UCBPP-PA14) GN=PA14_43840 PE=4 SV=1	tr|Q02K82|Q02K82_PSEAB	26 kDa	2	0	1	0	0	0	0	0
Untreated Biofilm 2	WT_2_4057	Probable periplasmic polyamine binding protein OS=Pseudomonas aeruginosa (strain UCBPP-PA14) GN=PA14_03855 PE=4 SV=1	tr|Q02UC2|Q02UC2_PSEAB	39 kDa	0	0	0	1	0	0	0	0
Untreated Biofilm 2	WT_2_4057	Putative glutamine synthetase OS=Pseudomonas aeruginosa (strain UCBPP-PA14) GN=PA14_03860 PE=3 SV=1	tr|Q02UC1|Q02UC1_PSEAB	51 kDa	0	0	0	0	0	0	0	0
Untreated Biofilm 2	WT_2_4057	Putative DedD protein OS=Pseudomonas aeruginosa (strain UCBPP-PA14) GN=PA14_23890 PE=4 SV=1	tr|Q02PS3|Q02PS3_PSEAB	23 kDa	0	0	0	0	0	1	0	0
Untreated Biofilm 2	WT_2_4057	Putative uncharacterized protein OS=Pseudomonas aeruginosa (strain UCBPP-PA14) GN=PA14_13950 PE=4 SV=1	tr|Q02S28|Q02S28_PSEAB	12 kDa	0	0	0	0	0	0	0	0
Untreated Biofilm 2	WT_2_4057	Probable aconitate hydratase OS=Pseudomonas aeruginosa (strain UCBPP-PA14) GN=PA14_53970 PE=4 SV=1	tr|Q02HU8|Q02HU8_PSEAB	95 kDa	1	0	0	0	0	0	0	0
Untreated Biofilm 2	WT_2_4057	Putative amino acid ABC transporter OS=Pseudomonas aeruginosa (strain UCBPP-PA14) GN=PA14_13990 PE=4 SV=1	tr|Q02S25|Q02S25_PSEAB	28 kDa	2	0	0	1	0	0	0	0
Untreated Biofilm 2	WT_2_4057	Putative uncharacterized protein OS=Pseudomonas aeruginosa (strain UCBPP-PA14) GN=PA14_04010 PE=4 SV=1	tr|Q02UB0|Q02UB0_PSEAB	19 kDa	2	3	2	3	0	0	1	0
Untreated Biofilm 2	WT_2_4057	Putative ornithine cyclodeaminase OS=Pseudomonas aeruginosa (strain UCBPP-PA14) GN=PA14_14020 PE=4 SV=1	tr|Q02S22|Q02S22_PSEAB	34 kDa	0	0	0	0	0	0	0	0
Untreated Biofilm 2	WT_2_4057	Putative uncharacterized protein OS=Pseudomonas aeruginosa (strain UCBPP-PA14) GN=PA14_64030 PE=4 SV=1	tr|Q02FH8|Q02FH8_PSEAB	40 kDa	1	2	2	3	2	3	0	3
Untreated Biofilm 2	WT_2_4057	Putative uncharacterized protein OS=Pseudomonas aeruginosa (strain UCBPP-PA14) GN=PA14_44080 PE=4 SV=1	tr|Q02K64|Q02K64_PSEAB	22 kDa	0	0	0	0	0	0	2	0
Untreated Biofilm 2	WT_2_4057	Putative uncharacterized protein OS=Pseudomonas aeruginosa (strain UCBPP-PA14) GN=PA14_04100 PE=4 SV=1	tr|Q02UA1|Q02UA1_PSEAB	15 kDa	0	0	0	0	0	1	1	0
Untreated Biofilm 2	WT_2_4057	Putative uncharacterized protein OS=Pseudomonas aeruginosa (strain UCBPP-PA14) GN=PA14_24300 PE=4 SV=1	tr|Q02PP4|Q02PP4_PSEAB	51 kDa	0	1	0	0	0	0	0	0
Untreated Biofilm 2	WT_2_4057	Putative uncharacterized protein OS=Pseudomonas aeruginosa (strain UCBPP-PA14) GN=PA14_04300 PE=4 SV=1	tr|Q02U87|Q02U87_PSEAB	12 kDa	1	2	1	2	0	0	0	0
Untreated Biofilm 2	WT_2_4057	Putative transmembrane protein OS=Pseudomonas aeruginosa (strain UCBPP-PA14) GN=PA14_34330 PE=4 SV=1	tr|Q02MD8|Q02MD8_PSEAB	45 kDa	0	0	0	0	0	0	0	0
Untreated Biofilm 2	WT_2_4057	Putative export protein OS=Pseudomonas aeruginosa (strain UCBPP-PA14) GN=PA14_24330 PE=4 SV=1	tr|Q02PP2|Q02PP2_PSEAB	87 kDa	0	0	0	0	0	0	0	0
Untreated Biofilm 2	WT_2_4057	Putative uncharacterized protein OS=Pseudomonas aeruginosa (strain UCBPP-PA14) GN=PA14_54340 PE=4 SV=1	tr|Q02HS1|Q02HS1_PSEAB	14 kDa	0	0	0	0	0	0	0	0
Untreated Biofilm 2	WT_2_4057	Putative ABC-transporter ATP-binding component OS=Pseudomonas aeruginosa (strain UCBPP-PA14) GN=PA14_14370 PE=3 SV=1	tr|Q02RZ7|Q02RZ7_PSEAB	28 kDa	0	0	0	0	0	0	0	0
Untreated Biofilm 2	WT_2_4057	Putative ABC-type transport protein, periplasmic c OS=Pseudomonas aeruginosa (strain UCBPP-PA14) GN=PA14_14390 PE=4 SV=1	tr|Q02RZ5|Q02RZ5_PSEAB	34 kDa	5	2	4	3	3	2	4	0
Untreated Biofilm 2	WT_2_4057	Putative cytochrome c oxidase subunit OS=Pseudomonas aeruginosa (strain UCBPP-PA14) GN=PA14_44390 PE=4 SV=1	tr|Q02K36|Q02K36_PSEAB	7 kDa	2	1	1	2	0	1	0	0
Untreated Biofilm 2	WT_2_4057	Putative uncharacterized protein OS=Pseudomonas aeruginosa (strain UCBPP-PA14) GN=PA14_44430 PE=4 SV=1	tr|Q02K33|Q02K33_PSEAB	20 kDa	0	0	0	0	0	0	0	0
Untreated Biofilm 2	WT_2_4057	Putative alkylhydroperoxidase OS=Pseudomonas aeruginosa (strain UCBPP-PA14) GN=PA14_34460 PE=3 SV=1	tr|Q02MC8|Q02MC8_PSEAB	20 kDa	1	3	2	1	3	1	1	1
Untreated Biofilm 2	WT_2_4057	Putative uncharacterized protein OS=Pseudomonas aeruginosa (strain UCBPP-PA14) GN=PA14_54480 PE=3 SV=1	tr|Q02HR0|Q02HR0_PSEAB	34 kDa	1	0	0	0	0	0	0	0
Untreated Biofilm 2	WT_2_4057	Putative acyl-CoA dehydrogenase OS=Pseudomonas aeruginosa (strain UCBPP-PA14) GN=PA14_34490 PE=4 SV=1	tr|Q02MC7|Q02MC7_PSEAB	38 kDa	1	1	2	3	3	0	0	0
Untreated Biofilm 2	WT_2_4057	Putative uncharacterized protein OS=Pseudomonas aeruginosa (strain UCBPP-PA14) GN=PA14_54490 PE=4 SV=1	tr|Q02HQ9|Q02HQ9_PSEAB	31 kDa	0	0	0	0	0	0	0	0
Untreated Biofilm 2	WT_2_4057	Putative ATP-binding component of ABC transporter OS=Pseudomonas aeruginosa (strain UCBPP-PA14) GN=PA14_34500 PE=4 SV=1	tr|Q02MC6|Q02MC6_PSEAB	30 kDa	0	0	0	0	1	0	0	0
Untreated Biofilm 2	WT_2_4057	Putative bacterioferritin OS=Pseudomonas aeruginosa (strain UCBPP-PA14) GN=PA14_64520 PE=4 SV=1	tr|Q02FD8|Q02FD8_PSEAB	20 kDa	0	3	2	3	2	0	0	1
Untreated Biofilm 2	WT_2_4057	Putative carboxypeptidase OS=Pseudomonas aeruginosa (strain UCBPP-PA14) GN=PA14_24600 PE=4 SV=1	tr|Q02PL9|Q02PL9_PSEAB	71 kDa	1	0	1	0	0	0	0	0
Untreated Biofilm 2	WT_2_4057	Probable enoyl-CoA hydratase/isomerase OS=Pseudomonas aeruginosa (strain UCBPP-PA14) GN=PA14_54640 PE=3 SV=1	tr|Q02HP6|Q02HP6_PSEAB	30 kDa	4	1	0	4	1	0	0	1
Untreated Biofilm 2	WT_2_4057	Probable enoyl-CoA hydratase/isomerase OS=Pseudomonas aeruginosa (strain UCBPP-PA14) GN=PA14_54660 PE=4 SV=1	tr|Q02HP5|Q02HP5_PSEAB	41 kDa	0	1	0	2	1	0	1	0
Untreated Biofilm 2	WT_2_4057	Putative uncharacterized protein OS=Pseudomonas aeruginosa (strain UCBPP-PA14) GN=PA14_04690 PE=4 SV=1	tr|Q02U56|Q02U56_PSEAB	12 kDa	3	1	2	2	1	0	1	1
Untreated Biofilm 2	WT_2_4057	Putative transcriptional regulator, GntR family OS=Pseudomonas aeruginosa (strain UCBPP-PA14) GN=PA14_44690 PE=4 SV=1	tr|Q02K09|Q02K09_PSEAB	25 kDa	0	0	0	0	0	0	0	0
Untreated Biofilm 2	WT_2_4057	Putative uncharacterized protein OS=Pseudomonas aeruginosa (strain UCBPP-PA14) GN=PA14_24740 PE=4 SV=1	tr|Q02PK6|Q02PK6_PSEAB	12 kDa	1	0	1	1	0	0	0	0
Untreated Biofilm 2	WT_2_4057	Putative uncharacterized protein OS=Pseudomonas aeruginosa (strain UCBPP-PA14) GN=PA14_24770 PE=4 SV=1	tr|Q02PK4|Q02PK4_PSEAB	12 kDa	0	0	0	0	0	1	1	1
Untreated Biofilm 2	WT_2_4057	Putative transcriptional regulator OS=Pseudomonas aeruginosa (strain UCBPP-PA14) GN=PA14_44780 PE=4 SV=1	tr|Q02K03|Q02K03_PSEAB	29 kDa	0	0	1	1	0	0	0	0
Untreated Biofilm 2	WT_2_4057	Putative transporter, LysE family OS=Pseudomonas aeruginosa (strain UCBPP-PA14) GN=PA14_34800 PE=4 SV=1	tr|Q02MA3|Q02MA3_PSEAB	22 kDa	0	0	0	0	0	0	0	0
Untreated Biofilm 2	WT_2_4057	Aldehyde dehydrogenase OS=Pseudomonas aeruginosa (strain UCBPP-PA14) GN=PA14_04810 PE=3 SV=1	tr|Q02U48|Q02U48_PSEAB	53 kDa	0	0	0	0	0	0	0	0
Untreated Biofilm 2	WT_2_4057	Putative oxidoreductase OS=Pseudomonas aeruginosa (strain UCBPP-PA14) GN=PA14_64840 PE=4 SV=1	tr|Q02FB1|Q02FB1_PSEAB	27 kDa	0	0	0	0	0	0	0	0
Untreated Biofilm 2	WT_2_4057	Putative non-ribosomal peptide synthetase OS=Pseudomonas aeruginosa (strain UCBPP-PA14) GN=PA14_34840 PE=4 SV=1	tr|Q02M99|Q02M99_PSEAB	229 kDa	0	0	0	0	0	1	2	0
Untreated Biofilm 2	WT_2_4057	Putative uncharacterized protein OS=Pseudomonas aeruginosa (strain UCBPP-PA14) GN=PA14_14860 PE=4 SV=1	tr|Q02RV8|Q02RV8_PSEAB	36 kDa	0	0	0	0	0	0	0	0
Untreated Biofilm 2	WT_2_4057	Putative peptidase OS=Pseudomonas aeruginosa (strain UCBPP-PA14) GN=PA14_04870 PE=3 SV=1	tr|Q02U42|Q02U42_PSEAB	53 kDa	1	0	0	0	0	0	0	0
Untreated Biofilm 2	WT_2_4057	Putative zinc protease OS=Pseudomonas aeruginosa (strain UCBPP-PA14) GN=PA14_04890 PE=3 SV=1	tr|Q02U41|Q02U41_PSEAB	52 kDa	0	0	1	1	0	0	0	0
Untreated Biofilm 2	WT_2_4057	Putative uncharacterized protein OS=Pseudomonas aeruginosa (strain UCBPP-PA14) GN=PA14_14900 PE=4 SV=1	tr|Q02RV5|Q02RV5_PSEAB	23 kDa	1	0	0	0	0	0	0	0
Untreated Biofilm 2	WT_2_4057	Putative ADP-ribose pyrophosphatase OS=Pseudomonas aeruginosa (strain UCBPP-PA14) GN=PA14_64930 PE=4 SV=1	tr|Q02FA2|Q02FA2_PSEAB	25 kDa	2	0	0	2	0	0	0	0
Untreated Biofilm 2	WT_2_4057	Putative uncharacterized protein OS=Pseudomonas aeruginosa (strain UCBPP-PA14) GN=PA14_24980 PE=4 SV=1	tr|Q02PI6|Q02PI6_PSEAB	30 kDa	4	1	5	4	1	0	1	0
Untreated Biofilm 2	WT_2_4057	Putative uncharacterized protein OS=Pseudomonas aeruginosa (strain UCBPP-PA14) GN=PA14_24990 PE=4 SV=1	tr|Q02PI5|Q02PI5_PSEAB	14 kDa	0	1	0	0	0	0	0	0
Untreated Biofilm 2	WT_2_4057	Putative universal stress protein OS=Pseudomonas aeruginosa (strain UCBPP-PA14) GN=PA14_25040 PE=4 SV=1	tr|Q02PI1|Q02PI1_PSEAB	16 kDa	0	0	0	1	1	0	0	1
Untreated Biofilm 2	WT_2_4057	Non-canonical purine NTP pyrophosphatase OS=Pseudomonas aeruginosa (strain UCBPP-PA14) GN=PA14_05050 PE=3 SV=1	tr|Q02U26|Q02U26_PSEAB	21 kDa	0	0	0	0	0	0	0	0
Untreated Biofilm 2	WT_2_4057	Putative uncharacterized protein OS=Pseudomonas aeruginosa (strain UCBPP-PA14) GN=PA14_05060 PE=4 SV=1	tr|Q02U25|Q02U25_PSEAB	15 kDa	1	1	0	2	1	0	0	0
Untreated Biofilm 2	WT_2_4057	Putative membrane or periplasmic protein OS=Pseudomonas aeruginosa (strain UCBPP-PA14) GN=PA14_15120 PE=4 SV=1	tr|Q02RT9|Q02RT9_PSEAB	17 kDa	2	1	1	2	0	1	1	0
Untreated Biofilm 2	WT_2_4057	Putative uncharacterized protein OS=Pseudomonas aeruginosa (strain UCBPP-PA14) GN=PA14_25130 PE=4 SV=1	tr|Q02PH4|Q02PH4_PSEAB	19 kDa	0	0	0	0	1	0	0	0
Untreated Biofilm 2	WT_2_4057	Probable amidase OS=Pseudomonas aeruginosa (strain UCBPP-PA14) GN=PA14_55200 PE=4 SV=1	tr|Q02HJ6|Q02HJ6_PSEAB	51 kDa	0	0	0	0	0	0	0	0
Untreated Biofilm 2	WT_2_4057	Probable S-methyl-5'-thioinosine phosphorylase OS=Pseudomonas aeruginosa (strain UCBPP-PA14) GN=PA14_25210 PE=3 SV=1	tr|Q02PG8|Q02PG8_PSEAB	26 kDa	0	0	0	0	0	0	0	0
Untreated Biofilm 2	WT_2_4057	Cysteine synthase OS=Pseudomonas aeruginosa (strain UCBPP-PA14) GN=PA14_05220 PE=3 SV=1	tr|Q02U13|Q02U13_PSEAB	49 kDa	1	0	1	3	1	1	1	0
Untreated Biofilm 2	WT_2_4057	Putative uncharacterized protein OS=Pseudomonas aeruginosa (strain UCBPP-PA14) GN=PA14_25220 PE=4 SV=1	tr|Q02PG7|Q02PG7_PSEAB	22 kDa	0	0	0	0	1	0	0	0
Untreated Biofilm 2	WT_2_4057	Probable cystathionine gamma-lyase OS=Pseudomonas aeruginosa (strain UCBPP-PA14) GN=PA14_05230 PE=3 SV=1	tr|Q02U12|Q02U12_PSEAB	43 kDa	0	0	0	1	0	0	0	0
Untreated Biofilm 2	WT_2_4057	Putative uncharacterized protein OS=Pseudomonas aeruginosa (strain UCBPP-PA14) GN=PA14_45480 PE=4 SV=1	tr|Q02JU9|Q02JU9_PSEAB	15 kDa	0	0	0	1	0	0	0	0
Untreated Biofilm 2	WT_2_4057	Putative tolQ-type transport protein OS=Pseudomonas aeruginosa (strain UCBPP-PA14) GN=PA14_25490 PE=3 SV=1	tr|Q02PE6|Q02PE6_PSEAB	23 kDa	0	0	2	1	0	0	0	0
Untreated Biofilm 2	WT_2_4057	UPF0312 protein PA14_05510 OS=Pseudomonas aeruginosa (strain UCBPP-PA14) GN=PA14_05510 PE=3 SV=1	sp|Q02TY9|Y551_PSEAB	21 kDa	2	0	1	2	0	1	1	1
Untreated Biofilm 2	WT_2_4057	Putative uncharacterized protein OS=Pseudomonas aeruginosa (strain UCBPP-PA14) GN=PA14_65520 PE=4 SV=1	tr|Q02F60|Q02F60_PSEAB	54 kDa	0	0	0	0	0	0	0	0
Untreated Biofilm 2	WT_2_4057	Putative plasmid partitioning protein OS=Pseudomonas aeruginosa (strain UCBPP-PA14) GN=PA14_45520 PE=4 SV=1	tr|Q02JU6|Q02JU6_PSEAB	28 kDa	0	0	0	0	0	0	0	0
Untreated Biofilm 2	WT_2_4057	Putative uncharacterized protein OS=Pseudomonas aeruginosa (strain UCBPP-PA14) GN=PA14_65640 PE=4 SV=1	tr|Q02F52|Q02F52_PSEAB	36 kDa	0	0	0	0	0	0	0	0
Untreated Biofilm 2	WT_2_4057	Putative lipoprotein OS=Pseudomonas aeruginosa (strain UCBPP-PA14) GN=PA14_65720 PE=4 SV=1	tr|Q02F46|Q02F46_PSEAB	28 kDa	1	0	0	1	0	0	0	0
Untreated Biofilm 2	WT_2_4057	Putative acyl-CoA transferase OS=Pseudomonas aeruginosa (strain UCBPP-PA14) GN=PA14_05820 PE=4 SV=1	tr|Q02TW7|Q02TW7_PSEAB	44 kDa	1	0	0	0	2	0	0	0
Untreated Biofilm 2	WT_2_4057	Putative electron transfer flavoprotein-ubiquinone oxidoreductase OS=Pseudomonas aeruginosa (strain UCBPP-PA14) GN=PA14_25840 PE=4 SV=1	tr|Q02PB6|Q02PB6_PSEAB	60 kDa	0	0	1	0	0	3	0	0
Untreated Biofilm 2	WT_2_4057	Putative uncharacterized protein OS=Pseudomonas aeruginosa (strain UCBPP-PA14) GN=PA14_45840 PE=4 SV=1	tr|Q02JS4|Q02JS4_PSEAB	22 kDa	0	0	0	0	0	0	0	0
Untreated Biofilm 2	WT_2_4057	Putative acetyltransferase OS=Pseudomonas aeruginosa (strain UCBPP-PA14) GN=PA14_15870 PE=4 SV=1	tr|Q02RM6|Q02RM6_PSEAB	19 kDa	0	0	0	0	0	0	0	0
Untreated Biofilm 2	WT_2_4057	Putative reductase PA14_25900 OS=Pseudomonas aeruginosa (strain UCBPP-PA14) GN=PA14_25900 PE=3 SV=1	sp|Q02PB3|Y2590_PSEAB	44 kDa	0	0	0	1	0	1	0	0
Untreated Biofilm 2	WT_2_4057	Putative lipase OS=Pseudomonas aeruginosa (strain UCBPP-PA14) GN=PA14_25910 PE=4 SV=1	tr|Q02PB2|Q02PB2_PSEAB	35 kDa	0	0	0	0	0	0	0	0
Untreated Biofilm 2	WT_2_4057	Putative aminopeptidase OS=Pseudomonas aeruginosa (strain UCBPP-PA14) GN=PA14_26020 PE=4 SV=1	tr|Q02PA2|Q02PA2_PSEAB	58 kDa	2	6	2	3	2	3	4	1
Untreated Biofilm 2	WT_2_4057	Putative uncharacterized protein OS=Pseudomonas aeruginosa (strain UCBPP-PA14) GN=PA14_16100 PE=4 SV=1	tr|Q02RK7|Q02RK7_PSEAB	43 kDa	0	0	1	2	0	0	0	0
Untreated Biofilm 2	WT_2_4057	Putative glutathione S-transferase OS=Pseudomonas aeruginosa (strain UCBPP-PA14) GN=PA14_06120 PE=4 SV=1	tr|Q02TU6|Q02TU6_PSEAB	23 kDa	0	0	0	0	0	0	0	0
Untreated Biofilm 2	WT_2_4057	Putative streptogramin lyase OS=Pseudomonas aeruginosa (strain UCBPP-PA14) GN=PA14_06130 PE=4 SV=1	tr|Q02TU5|Q02TU5_PSEAB	34 kDa	1	0	0	0	0	0	0	0
Untreated Biofilm 2	WT_2_4057	Putative phage shock protein OS=Pseudomonas aeruginosa (strain UCBPP-PA14) GN=PA14_16150 PE=4 SV=1	tr|Q02RK3|Q02RK3_PSEAB	25 kDa	0	0	0	1	0	2	1	0
Untreated Biofilm 2	WT_2_4057	Putative glycosyl transferase OS=Pseudomonas aeruginosa (strain UCBPP-PA14) GN=PA14_66160 PE=4 SV=1	tr|Q02F13|Q02F13_PSEAB	42 kDa	0	0	1	2	0	0	0	0
Untreated Biofilm 2	WT_2_4057	Putative carbamoyltransferase OS=Pseudomonas aeruginosa (strain UCBPP-PA14) GN=PA14_66170 PE=4 SV=1	tr|Q02F12|Q02F12_PSEAB	66 kDa	0	0	0	0	0	0	0	0
Untreated Biofilm 2	WT_2_4057	Putative binding protein component of ABC transporter OS=Pseudomonas aeruginosa (strain UCBPP-PA14) GN=PA14_36200 PE=4 SV=1	tr|Q02LZ0|Q02LZ0_PSEAB	29 kDa	0	1	1	0	0	0	0	1
Untreated Biofilm 2	WT_2_4057	Putative universal stress protein OS=Pseudomonas aeruginosa (strain UCBPP-PA14) GN=PA14_56220 PE=4 SV=1	tr|Q02HB3|Q02HB3_PSEAB	34 kDa	1	0	0	0	0	0	0	0
Untreated Biofilm 2	WT_2_4057	Putative oxidoreductase, FAD/FMN-binding OS=Pseudomonas aeruginosa (strain UCBPP-PA14) GN=PA14_16260 PE=4 SV=1	tr|Q02RJ5|Q02RJ5_PSEAB	40 kDa	0	0	0	0	0	0	0	0
Untreated Biofilm 2	WT_2_4057	Putative uncharacterized protein OS=Pseudomonas aeruginosa (strain UCBPP-PA14) GN=PA14_66340 PE=4 SV=1	tr|Q02EZ8|Q02EZ8_PSEAB	32 kDa	0	0	0	0	0	0	0	0
Untreated Biofilm 2	WT_2_4057	Putative metallo-beta-lactamase family protein OS=Pseudomonas aeruginosa (strain UCBPP-PA14) GN=PA14_26350 PE=4 SV=1	tr|Q02P77|Q02P77_PSEAB	32 kDa	0	0	0	0	0	0	0	0
Untreated Biofilm 2	WT_2_4057	Putative membrane protein OS=Pseudomonas aeruginosa (strain UCBPP-PA14) GN=PA14_16370 PE=4 SV=1	tr|Q02RI4|Q02RI4_PSEAB	25 kDa	0	0	0	0	1	0	0	0
Untreated Biofilm 2	WT_2_4057	Putative amidase/protease OS=Pseudomonas aeruginosa (strain UCBPP-PA14) GN=PA14_56370 PE=4 SV=1	tr|Q02HA5|Q02HA5_PSEAB	21 kDa	0	0	0	0	0	0	0	0
Untreated Biofilm 2	WT_2_4057	Putative universal stress protein OS=Pseudomonas aeruginosa (strain UCBPP-PA14) GN=PA14_66460 PE=4 SV=1	tr|Q02EZ0|Q02EZ0_PSEAB	30 kDa	2	3	2	3	2	0	0	1
Untreated Biofilm 2	WT_2_4057	Putative uncharacterized protein OS=Pseudomonas aeruginosa (strain UCBPP-PA14) GN=PA14_36530 PE=4 SV=1	tr|Q02LW2|Q02LW2_PSEAB	17 kDa	0	0	0	0	0	0	0	0
Untreated Biofilm 2	WT_2_4057	Putative uncharacterized protein OS=Pseudomonas aeruginosa (strain UCBPP-PA14) GN=PA14_26540 PE=4 SV=1	tr|Q02P64|Q02P64_PSEAB	30 kDa	0	0	0	0	0	0	0	0
Untreated Biofilm 2	WT_2_4057	Putative flavoprotein OS=Pseudomonas aeruginosa (strain UCBPP-PA14) GN=PA14_56540 PE=4 SV=1	tr|Q02H93|Q02H93_PSEAB	29 kDa	0	0	0	0	0	0	0	0
Untreated Biofilm 2	WT_2_4057	Putative transcriptional regulator, TetR family OS=Pseudomonas aeruginosa (strain UCBPP-PA14) GN=PA14_16550 PE=4 SV=1	tr|Q02RH1|Q02RH1_PSEAB	26 kDa	0	0	0	0	0	0	0	0
Untreated Biofilm 2	WT_2_4057	Putative Type II secretory pathway protein OS=Pseudomonas aeruginosa (strain UCBPP-PA14) GN=PA14_66580 PE=4 SV=1	tr|Q02EY0|Q02EY0_PSEAB	57 kDa	0	0	0	0	1	0	1	0
Untreated Biofilm 2	WT_2_4057	Putative universal stress protein OS=Pseudomonas aeruginosa (strain UCBPP-PA14) GN=PA14_56590 PE=4 SV=1	tr|Q02H89|Q02H89_PSEAB	31 kDa	7	6	8	5	4	2	2	3
Untreated Biofilm 2	WT_2_4057	Putative acyl-CoA dehydrogenase OS=Pseudomonas aeruginosa (strain UCBPP-PA14) GN=PA14_06600 PE=3 SV=1	tr|Q02TR0|Q02TR0_PSEAB	65 kDa	0	0	0	0	1	0	0	2
Untreated Biofilm 2	WT_2_4057	Putative lipoprotein OS=Pseudomonas aeruginosa (strain UCBPP-PA14) GN=PA14_16610 PE=4 SV=1	tr|Q02RG6|Q02RG6_PSEAB	12 kDa	0	0	0	0	1	0	0	0
Untreated Biofilm 2	WT_2_4057	Putative outer membrane protein, OmpA OS=Pseudomonas aeruginosa (strain UCBPP-PA14) GN=PA14_16630 PE=3 SV=1	tr|Q02RG4|Q02RG4_PSEAB	29 kDa	4	2	4	4	1	3	5	4
Untreated Biofilm 2	WT_2_4057	Putative lipoprotein OS=Pseudomonas aeruginosa (strain UCBPP-PA14) GN=PA14_16640 PE=4 SV=1	tr|Q02RG3|Q02RG3_PSEAB	14 kDa	0	0	1	1	0	2	1	0
Untreated Biofilm 2	WT_2_4057	Probable xenobiotic reductase B OS=Pseudomonas aeruginosa (strain UCBPP-PA14) GN=PA14_56660 PE=4 SV=1	tr|Q02H85|Q02H85_PSEAB	38 kDa	0	0	0	1	0	0	0	0
Untreated Biofilm 2	WT_2_4057	Putative ferrous iron transport protein B OS=Pseudomonas aeruginosa (strain UCBPP-PA14) GN=PA14_56680 PE=4 SV=1	tr|Q02H83|Q02H83_PSEAB	82 kDa	0	0	0	0	0	0	0	1
Untreated Biofilm 2	WT_2_4057	Putative uncharacterized protein OS=Pseudomonas aeruginosa (strain UCBPP-PA14) GN=PA14_56700 PE=4 SV=1	tr|Q02H81|Q02H81_PSEAB	17 kDa	0	0	0	1	0	0	0	0
Untreated Biofilm 2	WT_2_4057	Putative lemA-like protein OS=Pseudomonas aeruginosa (strain UCBPP-PA14) GN=PA14_56810 PE=4 SV=1	tr|Q02H72|Q02H72_PSEAB	21 kDa	0	0	0	0	0	0	0	0
Untreated Biofilm 2	WT_2_4057	Putative lipoprotein OS=Pseudomonas aeruginosa (strain UCBPP-PA14) GN=PA14_16840 PE=4 SV=1	tr|Q02RE6|Q02RE6_PSEAB	14 kDa	0	0	0	0	0	0	0	1
Untreated Biofilm 2	WT_2_4057	Putative lipoprotein OS=Pseudomonas aeruginosa (strain UCBPP-PA14) GN=PA14_56850 PE=4 SV=1	tr|Q02H69|Q02H69_PSEAB	38 kDa	2	2	0	5	0	0	0	0
Untreated Biofilm 2	WT_2_4057	*REV* Putative ompetence-damaged protein OS=Pseudomonas aeruginosa (strain UCBPP-PA14) GN=PA14_36880 PE=4 SV=1	r-tr|Q02LT2|Q02LT2_PSEAB	19 kDa	0	0	0	0	0	1	0	0
Untreated Biofilm 2	WT_2_4057	Putative short-chain dehydrogenase OS=Pseudomonas aeruginosa (strain UCBPP-PA14) GN=PA14_46890 PE=4 SV=1	tr|Q02JI5|Q02JI5_PSEAB	27 kDa	0	0	0	0	0	1	1	1
Untreated Biofilm 2	WT_2_4057	Putative uncharacterized protein OS=Pseudomonas aeruginosa (strain UCBPP-PA14) GN=PA14_66910 PE=4 SV=1	tr|Q02EV3|Q02EV3_PSEAB	23 kDa	1	0	0	0	0	0	0	0
Untreated Biofilm 2	WT_2_4057	Putative dehydrogenase OS=Pseudomonas aeruginosa (strain UCBPP-PA14) GN=PA14_06980 PE=4 SV=1	tr|Q02TM9|Q02TM9_PSEAB	36 kDa	0	0	0	0	0	0	0	0
Untreated Biofilm 2	WT_2_4057	Putative exported protein OS=Pseudomonas aeruginosa (strain UCBPP-PA14) GN=PA14_06990 PE=4 SV=1	tr|Q02TM8|Q02TM8_PSEAB	22 kDa	0	1	1	2	2	4	4	1
Untreated Biofilm 2	WT_2_4057	Putative uncharacterized protein OS=Pseudomonas aeruginosa (strain UCBPP-PA14) GN=PA14_57040 PE=4 SV=1	tr|Q02H52|Q02H52_PSEAB	27 kDa	0	0	0	0	0	0	0	0
Untreated Biofilm 2	WT_2_4057	Putative amino acid ABC transporter, periplasmic amino acid-binding protein OS=Pseudomonas aeruginosa (strain UCBPP-PA14) GN=PA14_67050 PE=3 SV=1	tr|Q02EU1|Q02EU1_PSEAB	30 kDa	1	0	2	2	1	2	0	1
Untreated Biofilm 2	WT_2_4057	Putative short chain dehydrogenase OS=Pseudomonas aeruginosa (strain UCBPP-PA14) GN=PA14_57050 PE=3 SV=1	tr|Q02H51|Q02H51_PSEAB	27 kDa	0	0	0	0	0	0	0	1
Untreated Biofilm 2	WT_2_4057	Putative uncharacterized protein OS=Pseudomonas aeruginosa (strain UCBPP-PA14) GN=PA14_47120 PE=4 SV=1	tr|Q02JG5|Q02JG5_PSEAB	18 kDa	1	1	0	0	0	0	2	2
Untreated Biofilm 2	WT_2_4057	*REV* Putative uncharacterized protein OS=Pseudomonas aeruginosa (strain UCBPP-PA14) GN=PA14_47120 PE=4 SV=1	r-tr|Q02JG5|Q02JG5_PSEAB	18 kDa	1	0	0	0	0	0	0	0
Untreated Biofilm 2	WT_2_4057	UPF0234 protein PA14_57130 OS=Pseudomonas aeruginosa (strain UCBPP-PA14) GN=PA14_57130 PE=3 SV=1	sp|Q02H45|Y5713_PSEAB	18 kDa	3	2	1	1	0	0	0	1
Untreated Biofilm 2	WT_2_4057	*REV* Putative ABC transporter, permease protein OS=Pseudomonas aeruginosa (strain UCBPP-PA14) GN=PA14_27140 PE=4 SV=1	r-tr|Q02P20|Q02P20_PSEAB	89 kDa	0	0	0	0	0	0	0	0
Untreated Biofilm 2	WT_2_4057	UPF0317 protein PA14_37210 OS=Pseudomonas aeruginosa (strain UCBPP-PA14) GN=PA14_37210 PE=3 SV=1	sp|Q02LQ6|Y3721_PSEAB	29 kDa	1	0	0	1	0	0	0	0
Untreated Biofilm 2	WT_2_4057	Putative uncharacterized protein OS=Pseudomonas aeruginosa (strain UCBPP-PA14) GN=PA14_07260 PE=4 SV=1	tr|Q02TK7|Q02TK7_PSEAB	28 kDa	0	0	0	0	0	0	0	0
Untreated Biofilm 2	WT_2_4057	Putative MFS transporter OS=Pseudomonas aeruginosa (strain UCBPP-PA14) GN=PA14_47260 PE=4 SV=1	tr|Q02JF4|Q02JF4_PSEAB	47 kDa	0	0	0	0	0	0	0	0
Untreated Biofilm 2	WT_2_4057	Putative allophanate hydrolase subunit 1 OS=Pseudomonas aeruginosa (strain UCBPP-PA14) GN=PA14_37290 PE=4 SV=1	tr|Q02LQ1|Q02LQ1_PSEAB	26 kDa	0	0	0	0	0	0	0	0
Untreated Biofilm 2	WT_2_4057	Putative uncharacterized protein OS=Pseudomonas aeruginosa (strain UCBPP-PA14) GN=PA14_07330 PE=4 SV=1	tr|Q02TK2|Q02TK2_PSEAB	13 kDa	0	1	0	1	0	1	0	0
Untreated Biofilm 2	WT_2_4057	Putative uncharacterized protein OS=Pseudomonas aeruginosa (strain UCBPP-PA14) GN=PA14_07355 PE=3 SV=1	tr|Q02TK0|Q02TK0_PSEAB	12 kDa	0	0	0	0	0	0	0	0
Untreated Biofilm 2	WT_2_4057	Putative enoyl-CoA hydratase OS=Pseudomonas aeruginosa (strain UCBPP-PA14) GN=PA14_27360 PE=4 SV=1	tr|Q02P04|Q02P04_PSEAB	29 kDa	0	0	0	0	0	0	0	0
Untreated Biofilm 2	WT_2_4057	Putative uncharacterized protein OS=Pseudomonas aeruginosa (strain UCBPP-PA14) GN=PA14_07430 PE=4 SV=1	tr|Q02TJ3|Q02TJ3_PSEAB	100 kDa	2	1	0	1	0	0	0	0
Untreated Biofilm 2	WT_2_4057	Putative chlorohydrolase OS=Pseudomonas aeruginosa (strain UCBPP-PA14) GN=PA14_67440 PE=4 SV=1	tr|Q02ER0|Q02ER0_PSEAB	49 kDa	0	0	0	0	0	0	0	0
Untreated Biofilm 2	WT_2_4057	Putative uncharacterized protein OS=Pseudomonas aeruginosa (strain UCBPP-PA14) GN=PA14_67470 PE=4 SV=1	tr|Q02EQ7|Q02EQ7_PSEAB	23 kDa	0	0	0	0	0	0	0	0
Untreated Biofilm 2	WT_2_4057	Putative lipoprotein OS=Pseudomonas aeruginosa (strain UCBPP-PA14) GN=PA14_57480 PE=4 SV=1	tr|Q02H17|Q02H17_PSEAB	66 kDa	3	2	2	3	2	1	0	0
Untreated Biofilm 2	WT_2_4057	Putative enzyme OS=Pseudomonas aeruginosa (strain UCBPP-PA14) GN=PA14_47490 PE=4 SV=1	tr|Q02JD4|Q02JD4_PSEAB	39 kDa	0	0	0	0	0	0	0	0
Untreated Biofilm 2	WT_2_4057	Putative secreted lipoprotein OS=Pseudomonas aeruginosa (strain UCBPP-PA14) GN=PA14_57510 PE=4 SV=1	tr|Q02H14|Q02H14_PSEAB	21 kDa	0	1	0	0	0	0	0	1
Untreated Biofilm 2	WT_2_4057	Putative cytochrome c1 OS=Pseudomonas aeruginosa (strain UCBPP-PA14) GN=PA14_57540 PE=4 SV=1	tr|Q02H11|Q02H11_PSEAB	29 kDa	4	4	3	2	2	0	1	0
Untreated Biofilm 2	WT_2_4057	Putative uncharacterized protein OS=Pseudomonas aeruginosa (strain UCBPP-PA14) GN=PA14_67540 PE=4 SV=1	tr|Q02EQ1|Q02EQ1_PSEAB	21 kDa	1	0	0	1	0	0	0	0
Untreated Biofilm 2	WT_2_4057	Putative uncharacterized protein OS=Pseudomonas aeruginosa (strain UCBPP-PA14) GN=PA14_07550 PE=4 SV=1	tr|Q02TI5|Q02TI5_PSEAB	17 kDa	0	0	0	1	0	0	0	0
Untreated Biofilm 2	WT_2_4057	Cytochrome b OS=Pseudomonas aeruginosa (strain UCBPP-PA14) GN=PA14_57560 PE=3 SV=1	tr|Q02H10|Q02H10_PSEAB	46 kDa	0	0	0	1	1	1	1	0
Untreated Biofilm 2	WT_2_4057	Putative ATPase OS=Pseudomonas aeruginosa (strain UCBPP-PA14) GN=PA14_27560 PE=4 SV=1	tr|Q02NY6|Q02NY6_PSEAB	34 kDa	0	0	0	1	0	0	0	0
Untreated Biofilm 2	WT_2_4057	Ubiquinol-cytochrome c reductase iron-sulfur subunit OS=Pseudomonas aeruginosa (strain UCBPP-PA14) GN=PA14_57570 PE=3 SV=1	tr|Q02H09|Q02H09_PSEAB	21 kDa	4	4	5	3	1	1	1	1
Untreated Biofilm 2	WT_2_4057	Putative uncharacterized protein OS=Pseudomonas aeruginosa (strain UCBPP-PA14) GN=PA14_17580 PE=4 SV=1	tr|Q02R85|Q02R85_PSEAB	88 kDa	2	4	1	1	0	0	0	0
Untreated Biofilm 2	WT_2_4057	Putative uncharacterized protein OS=Pseudomonas aeruginosa (strain UCBPP-PA14) GN=PA14_27590 PE=4 SV=1	tr|Q02NY3|Q02NY3_PSEAB	29 kDa	0	0	1	2	0	0	0	0
Untreated Biofilm 2	WT_2_4057	Putative oxidoreductase, aldo/keto reductase famil OS=Pseudomonas aeruginosa (strain UCBPP-PA14) GN=PA14_57600 PE=4 SV=1	tr|Q02H06|Q02H06_PSEAB	39 kDa	1	0	0	2	0	0	0	0
Untreated Biofilm 2	WT_2_4057	Putative secreted protein OS=Pseudomonas aeruginosa (strain UCBPP-PA14) GN=PA14_17600 PE=4 SV=1	tr|Q02R83|Q02R83_PSEAB	15 kDa	1	3	1	2	0	0	1	0
Untreated Biofilm 2	WT_2_4057	*REV* Putative small-conductance mechanosensitive channel OS=Pseudomonas aeruginosa (strain UCBPP-PA14) GN=PA14_67630 PE=4 SV=1	r-tr|Q02EP5|Q02EP5_PSEAB	81 kDa	0	0	0	0	0	0	0	0
Untreated Biofilm 2	WT_2_4057	Putative DNA-binding response regulator, LuxR family OS=Pseudomonas aeruginosa (strain UCBPP-PA14) GN=PA14_17670 PE=4 SV=1	tr|Q02R76|Q02R76_PSEAB	24 kDa	1	0	0	0	1	0	0	0
Untreated Biofilm 2	WT_2_4057	Putative hydrolase OS=Pseudomonas aeruginosa (strain UCBPP-PA14) GN=PA14_57680 PE=4 SV=1	tr|Q02H01|Q02H01_PSEAB	22 kDa	0	0	0	0	0	0	0	0
Untreated Biofilm 2	WT_2_4057	Putative uncharacterized protein OS=Pseudomonas aeruginosa (strain UCBPP-PA14) GN=PA14_57690 PE=4 SV=1	tr|Q02H00|Q02H00_PSEAB	16 kDa	5	4	2	4	1	1	1	0
Untreated Biofilm 2	WT_2_4057	Probable carbamoyl transferase OS=Pseudomonas aeruginosa (strain UCBPP-PA14) GN=PA14_37745 PE=4 SV=1	tr|Q02LL7|Q02LL7_PSEAB	63 kDa	0	0	0	0	0	1	0	3
Untreated Biofilm 2	WT_2_4057	Putative ABC-type amino acid transport protein, periplasmic component OS=Pseudomonas aeruginosa (strain UCBPP-PA14) GN=PA14_67850 PE=4 SV=1	tr|Q02EM8|Q02EM8_PSEAB	28 kDa	0	0	0	0	0	0	0	0
Untreated Biofilm 2	WT_2_4057	Putative ABC-type amino acid transporter OS=Pseudomonas aeruginosa (strain UCBPP-PA14) GN=PA14_67860 PE=4 SV=1	tr|Q02EM7|Q02EM7_PSEAB	28 kDa	0	0	0	0	0	0	0	0
Untreated Biofilm 2	WT_2_4057	Putative binding protein component of ABC transporter OS=Pseudomonas aeruginosa (strain UCBPP-PA14) GN=PA14_07870 PE=4 SV=1	tr|Q02TF9|Q02TF9_PSEAB	38 kDa	0	0	0	1	0	0	0	0
Untreated Biofilm 2	WT_2_4057	Putative toluene tolerance ABC efflux transporter OS=Pseudomonas aeruginosa (strain UCBPP-PA14) GN=PA14_57880 PE=3 SV=1	tr|Q02GY5|Q02GY5_PSEAB	30 kDa	0	0	0	0	0	0	0	0
Untreated Biofilm 2	WT_2_4057	Putative uncharacterized protein OS=Pseudomonas aeruginosa (strain UCBPP-PA14) GN=PA14_57920 PE=4 SV=1	tr|Q02GY1|Q02GY1_PSEAB	19 kDa	1	2	1	2	1	0	0	1
Untreated Biofilm 2	WT_2_4057	Putative ribosomal subunit interface protein OS=Pseudomonas aeruginosa (strain UCBPP-PA14) GN=PA14_57950 PE=4 SV=1	tr|Q02GX8|Q02GX8_PSEAB	12 kDa	0	0	0	1	0	0	0	0
Untreated Biofilm 2	WT_2_4057	UPF0042 nucleotide-binding protein PA14_57970 OS=Pseudomonas aeruginosa (strain UCBPP-PA14) GN=PA14_57970 PE=3 SV=1	sp|Q02GX6|Y5797_PSEAB	32 kDa	0	0	0	0	0	0	0	0
Untreated Biofilm 2	WT_2_4057	Putative outer membrane biogenesis protein OS=Pseudomonas aeruginosa (strain UCBPP-PA14) GN=PA14_67975 PE=4 SV=1	tr|Q02EL8|Q02EL8_PSEAB	81 kDa	0	0	1	3	0	0	0	0
Untreated Biofilm 2	WT_2_4057	Probable Fe(2+)-trafficking protein OS=Pseudomonas aeruginosa (strain UCBPP-PA14) GN=PA14_68000 PE=3 SV=1	sp|Q02EL6|FETP_PSEAB	11 kDa	0	0	0	0	0	0	0	0
Untreated Biofilm 2	WT_2_4057	Putative methyl-accepting chemotaxis protein OS=Pseudomonas aeruginosa (strain UCBPP-PA14) GN=PA14_28050 PE=4 SV=1	tr|Q02NU5|Q02NU5_PSEAB	56 kDa	0	0	0	1	0	0	0	0
Untreated Biofilm 2	WT_2_4057	Putative ABC transporter, periplasmic amino acid-binding protein OS=Pseudomonas aeruginosa (strain UCBPP-PA14) GN=PA14_68070 PE=3 SV=1	tr|Q02EL2|Q02EL2_PSEAB	28 kDa	0	0	0	0	0	0	0	0
Untreated Biofilm 2	WT_2_4057	Putative cysteine proteases OS=Pseudomonas aeruginosa (strain UCBPP-PA14) GN=PA14_38080 PE=4 SV=1	tr|Q02LJ1|Q02LJ1_PSEAB	70 kDa	1	0	1	4	0	0	0	0
Untreated Biofilm 2	WT_2_4057	Putative transcriptional regulator, TetR family OS=Pseudomonas aeruginosa (strain UCBPP-PA14) GN=PA14_18080 PE=4 SV=1	tr|Q02R45|Q02R45_PSEAB	25 kDa	0	0	0	0	0	0	0	0
Untreated Biofilm 2	WT_2_4057	Putative zinc-binding dehydrogenase OS=Pseudomonas aeruginosa (strain UCBPP-PA14) GN=PA14_18160 PE=4 SV=1	tr|Q02R38|Q02R38_PSEAB	37 kDa	0	0	1	0	0	0	0	0
Untreated Biofilm 2	WT_2_4057	*REV* Putative carboxymuconolactone decarboxylase OS=Pseudomonas aeruginosa (strain UCBPP-PA14) GN=PA14_58220 PE=4 SV=1	r-tr|Q02GV5|Q02GV5_PSEAB	14 kDa	0	0	0	0	0	0	0	0
Untreated Biofilm 2	WT_2_4057	Putative membrane protein OS=Pseudomonas aeruginosa (strain UCBPP-PA14) GN=PA14_58250 PE=4 SV=1	tr|Q02GV2|Q02GV2_PSEAB	167 kDa	0	0	0	0	0	0	0	0
Untreated Biofilm 2	WT_2_4057	Probable c4-dicarboxylate-binding protein OS=Pseudomonas aeruginosa (strain UCBPP-PA14) GN=PA14_68260 PE=4 SV=1	tr|Q02EJ8|Q02EJ8_PSEAB	37 kDa	0	1	0	0	0	0	0	0
Untreated Biofilm 2	WT_2_4057	Putative uncharacterized protein OS=Pseudomonas aeruginosa (strain UCBPP-PA14) GN=PA14_58270 PE=4 SV=1	tr|Q02GV0|Q02GV0_PSEAB	64 kDa	1	0	1	0	0	0	0	0
Untreated Biofilm 2	WT_2_4057	Putative phenazine biosynthesis protein, PhzF family OS=Pseudomonas aeruginosa (strain UCBPP-PA14) GN=PA14_28280 PE=4 SV=1	tr|Q02NS5|Q02NS5_PSEAB	28 kDa	0	0	0	0	0	0	0	0
Untreated Biofilm 2	WT_2_4057	Putative DNA-binding response regulator OS=Pseudomonas aeruginosa (strain UCBPP-PA14) GN=PA14_58300 PE=4 SV=1	tr|Q02GU8|Q02GU8_PSEAB	21 kDa	1	0	1	2	0	0	0	0
Untreated Biofilm 2	WT_2_4057	Putative nucleotide sugar dehydrogenase OS=Pseudomonas aeruginosa (strain UCBPP-PA14) GN=PA14_18300 PE=3 SV=1	tr|Q02R30|Q02R30_PSEAB	52 kDa	0	0	0	0	0	0	0	0
Untreated Biofilm 2	WT_2_4057	Putative uncharacterized protein OS=Pseudomonas aeruginosa (strain UCBPP-PA14) GN=PA14_58330 PE=4 SV=1	tr|Q02GU6|Q02GU6_PSEAB	25 kDa	2	2	1	4	3	1	1	2
Untreated Biofilm 2	WT_2_4057	Putative peroxidase OS=Pseudomonas aeruginosa (strain UCBPP-PA14) GN=PA14_28340 PE=4 SV=1	tr|Q02NR9|Q02NR9_PSEAB	32 kDa	0	0	1	0	1	0	0	0
Untreated Biofilm 2	WT_2_4057	Putative binding protein component of ABC transpor OS=Pseudomonas aeruginosa (strain UCBPP-PA14) GN=PA14_58350 PE=4 SV=1	tr|Q02GU5|Q02GU5_PSEAB	60 kDa	0	0	0	1	0	0	1	0
Untreated Biofilm 2	WT_2_4057	Putative uncharacterized protein OS=Pseudomonas aeruginosa (strain UCBPP-PA14) GN=PA14_28350 PE=4 SV=1	tr|Q02NR8|Q02NR8_PSEAB	25 kDa	0	0	0	0	1	0	0	0
Untreated Biofilm 2	WT_2_4057	Putative beta-ketoacyl synthase OS=Pseudomonas aeruginosa (strain UCBPP-PA14) GN=PA14_68360 PE=3 SV=1	tr|Q02EJ1|Q02EJ1_PSEAB	69 kDa	0	0	0	0	0	0	0	1
Untreated Biofilm 2	WT_2_4057	Probable metallopeptidase OS=Pseudomonas aeruginosa (strain UCBPP-PA14) GN=PA14_58375 PE=3 SV=1	tr|Q02GU3|Q02GU3_PSEAB	44 kDa	1	0	0	0	0	0	0	0
Untreated Biofilm 2	WT_2_4057	*REV* Putative uncharacterized protein OS=Pseudomonas aeruginosa (strain UCBPP-PA14) GN=PA14_48380 PE=4 SV=1	r-tr|Q02J70|Q02J70_PSEAB	8 kDa	0	0	0	0	0	0	0	0
Untreated Biofilm 2	WT_2_4057	Putative binding protein component of ABC transpor OS=Pseudomonas aeruginosa (strain UCBPP-PA14) GN=PA14_58390 PE=4 SV=1	tr|Q02GU1|Q02GU1_PSEAB	60 kDa	1	5	2	2	1	1	0	1
Untreated Biofilm 2	WT_2_4057	Putative outer membrane porin OS=Pseudomonas aeruginosa (strain UCBPP-PA14) GN=PA14_58410 PE=4 SV=1	tr|Q02GU0|Q02GU0_PSEAB	53 kDa	1	0	0	0	0	2	2	0
Untreated Biofilm 2	WT_2_4057	Putative binding protein component of ABC dipeptid OS=Pseudomonas aeruginosa (strain UCBPP-PA14) GN=PA14_58420 PE=4 SV=1	tr|Q02GT9|Q02GT9_PSEAB	59 kDa	1	1	0	1	0	0	0	0
Untreated Biofilm 2	WT_2_4057	Putative 2-nitropropane dioxygenase OS=Pseudomonas aeruginosa (strain UCBPP-PA14) GN=PA14_08460 PE=4 SV=1	tr|Q02TA6|Q02TA6_PSEAB	35 kDa	1	1	0	1	0	0	0	0
Untreated Biofilm 2	WT_2_4057	Chorismate mutase OS=Pseudomonas aeruginosa (strain UCBPP-PA14) GN=PA14_68480 PE=3 SV=1	tr|Q02EI0|Q02EI0_PSEAB	20 kDa	0	0	1	0	0	0	0	0
Untreated Biofilm 2	WT_2_4057	Putative uncharacterized protein OS=Pseudomonas aeruginosa (strain UCBPP-PA14) GN=PA14_48590 PE=4 SV=1	tr|Q02J52|Q02J52_PSEAB	29 kDa	0	0	0	2	0	0	0	0
Untreated Biofilm 2	WT_2_4057	Putative uncharacterized protein OS=Pseudomonas aeruginosa (strain UCBPP-PA14) GN=PA14_08640 PE=4 SV=1	tr|Q02T95|Q02T95_PSEAB	26 kDa	0	0	0	0	0	0	0	0
Untreated Biofilm 2	WT_2_4057	Putative carboxypeptidase OS=Pseudomonas aeruginosa (strain UCBPP-PA14) GN=PA14_68670 PE=4 SV=1	tr|Q02EG6|Q02EG6_PSEAB	33 kDa	0	0	0	0	0	0	0	0
Untreated Biofilm 2	WT_2_4057	Putative phosphate transport regulator OS=Pseudomonas aeruginosa (strain UCBPP-PA14) GN=PA14_68800 PE=4 SV=1	tr|Q02EF6|Q02EF6_PSEAB	26 kDa	0	0	0	0	0	0	0	0
Untreated Biofilm 2	WT_2_4057	Putative uncharacterized protein OS=Pseudomonas aeruginosa (strain UCBPP-PA14) GN=PA14_58820 PE=4 SV=1	tr|Q02GQ6|Q02GQ6_PSEAB	18 kDa	0	0	0	0	0	0	0	0
Untreated Biofilm 2	WT_2_4057	*REV* Putative lyase OS=Pseudomonas aeruginosa (strain UCBPP-PA14) GN=PA14_18830 PE=4 SV=1	r-tr|Q02QY8|Q02QY8_PSEAB	52 kDa	0	0	0	1	0	0	0	0
Untreated Biofilm 2	WT_2_4057	*REV* Putative lyase OS=Pseudomonas aeruginosa (strain UCBPP-PA14) GN=PA14_18850 PE=4 SV=1	r-tr|Q02QY7|Q02QY7_PSEAB	53 kDa	0	0	0	0	0	0	0	0
Untreated Biofilm 2	WT_2_4057	Putative sensor histidine kinase protein OS=Pseudomonas aeruginosa (strain UCBPP-PA14) GN=PA14_38970 PE=4 SV=1	tr|Q02LC2|Q02LC2_PSEAB	99 kDa	1	0	0	0	0	0	0	0
Untreated Biofilm 2	WT_2_4057	Putative uncharacterized protein OS=Pseudomonas aeruginosa (strain UCBPP-PA14) GN=PA14_49020 PE=4 SV=1	tr|Q02J13|Q02J13_PSEAB	10 kDa	0	0	0	0	0	0	0	0
Untreated Biofilm 2	WT_2_4057	Putative uncharacterized protein OS=Pseudomonas aeruginosa (strain UCBPP-PA14) GN=PA14_49030 PE=4 SV=1	tr|Q02J12|Q02J12_PSEAB	38 kDa	0	0	1	0	0	0	0	0
Untreated Biofilm 2	WT_2_4057	Putative uncharacterized protein OS=Pseudomonas aeruginosa (strain UCBPP-PA14) GN=PA14_19030 PE=4 SV=1	tr|Q02QX2|Q02QX2_PSEAB	29 kDa	0	0	0	0	0	0	0	0
Untreated Biofilm 2	WT_2_4057	Putative uncharacterized protein OS=Pseudomonas aeruginosa (strain UCBPP-PA14) GN=PA14_39070 PE=4 SV=1	tr|Q02LB5|Q02LB5_PSEAB	13 kDa	0	0	0	0	0	0	1	0
Untreated Biofilm 2	WT_2_4057	Putative uncharacterized protein OS=Pseudomonas aeruginosa (strain UCBPP-PA14) GN=PA14_29120 PE=4 SV=1	tr|Q02NJ9|Q02NJ9_PSEAB	40 kDa	0	0	0	0	0	0	0	0
Untreated Biofilm 2	WT_2_4057	Putative ATPase, AAA family OS=Pseudomonas aeruginosa (strain UCBPP-PA14) GN=PA14_29130 PE=4 SV=1	tr|Q02NJ8|Q02NJ8_PSEAB	32 kDa	0	0	0	0	0	0	0	0
Untreated Biofilm 2	WT_2_4057	Putative hydrolase OS=Pseudomonas aeruginosa (strain UCBPP-PA14) GN=PA14_29230 PE=4 SV=1	tr|Q02NJ0|Q02NJ0_PSEAB	68 kDa	0	0	0	0	0	0	0	0
Untreated Biofilm 2	WT_2_4057	Probable transglycolase OS=Pseudomonas aeruginosa (strain UCBPP-PA14) GN=PA14_49280 PE=4 SV=1	tr|Q02IZ1|Q02IZ1_PSEAB	43 kDa	0	0	0	1	0	0	0	0
Untreated Biofilm 2	WT_2_4057	Probable lipoxygenase OS=Pseudomonas aeruginosa (strain UCBPP-PA14) GN=PA14_49300 PE=3 SV=1	tr|Q02IY9|Q02IY9_PSEAB	75 kDa	0	0	0	1	0	0	0	0
Untreated Biofilm 2	WT_2_4057	Putative ATP-binding component of ABC transporter OS=Pseudomonas aeruginosa (strain UCBPP-PA14) GN=PA14_69340 PE=3 SV=1	tr|Q02EB2|Q02EB2_PSEAB	71 kDa	0	0	0	0	0	0	0	0
Untreated Biofilm 2	WT_2_4057	Putative transcriptional regulator OS=Pseudomonas aeruginosa (strain UCBPP-PA14) GN=PA14_19380 PE=4 SV=1	tr|Q02QU7|Q02QU7_PSEAB	18 kDa	1	0	0	0	0	1	0	1
Untreated Biofilm 2	WT_2_4057	Probable cold-shock protein OS=Pseudomonas aeruginosa (strain UCBPP-PA14) GN=PA14_49410 PE=3 SV=1	tr|Q02IX9|Q02IX9_PSEAB	8 kDa	2	0	1	1	0	0	0	1
Untreated Biofilm 2	WT_2_4057	Putative uncharacterized protein OS=Pseudomonas aeruginosa (strain UCBPP-PA14) GN=PA14_39440 PE=4 SV=1	tr|Q02L87|Q02L87_PSEAB	71 kDa	0	0	0	0	0	0	0	0
Untreated Biofilm 2	WT_2_4057	UPF0502 protein PA14_19450 OS=Pseudomonas aeruginosa (strain UCBPP-PA14) GN=PA14_19450 PE=3 SV=1	sp|Q02QU2|Y1945_PSEAB	24 kDa	0	1	0	1	0	0	1	0
Untreated Biofilm 2	WT_2_4057	Putative 3-carboxymuconate cyclase OS=Pseudomonas aeruginosa (strain UCBPP-PA14) GN=PA14_09550 PE=4 SV=1	tr|Q02T21|Q02T21_PSEAB	42 kDa	0	0	0	0	0	0	0	0
Untreated Biofilm 2	WT_2_4057	Putative transcriptional regulator OS=Pseudomonas aeruginosa (strain UCBPP-PA14) GN=PA14_29590 PE=4 SV=1	tr|Q02NF9|Q02NF9_PSEAB	13 kDa	3	1	1	3	0	2	2	1
Untreated Biofilm 2	WT_2_4057	Putative uncharacterized protein OS=Pseudomonas aeruginosa (strain UCBPP-PA14) GN=PA14_19600 PE=4 SV=1	tr|Q02QS9|Q02QS9_PSEAB	12 kDa	0	0	0	0	0	0	0	0
Untreated Biofilm 2	WT_2_4057	Putative uncharacterized protein OS=Pseudomonas aeruginosa (strain UCBPP-PA14) GN=PA14_19610 PE=4 SV=1	tr|Q02QS8|Q02QS8_PSEAB	12 kDa	0	2	2	1	2	0	0	0
Untreated Biofilm 2	WT_2_4057	Putative uncharacterized protein OS=Pseudomonas aeruginosa (strain UCBPP-PA14) GN=PA14_29710 PE=4 SV=1	tr|Q02NF1|Q02NF1_PSEAB	11 kDa	0	0	0	0	0	0	0	0
Untreated Biofilm 2	WT_2_4057	*REV* Putative fimbrial protein OS=Pseudomonas aeruginosa (strain UCBPP-PA14) GN=PA14_69760 PE=4 SV=1	r-tr|Q02E78|Q02E78_PSEAB	32 kDa	0	0	0	0	0	0	0	0
Untreated Biofilm 2	WT_2_4057	Putative uncharacterized protein OS=Pseudomonas aeruginosa (strain UCBPP-PA14) GN=PA14_69770 PE=4 SV=1	tr|Q02E77|Q02E77_PSEAB	11 kDa	0	0	1	0	0	1	0	0
Untreated Biofilm 2	WT_2_4057	Putative uncharacterized protein OS=Pseudomonas aeruginosa (strain UCBPP-PA14) GN=PA14_69820 PE=4 SV=1	tr|Q02E73|Q02E73_PSEAB	10 kDa	0	0	0	0	0	0	1	0
Untreated Biofilm 2	WT_2_4057	Putative uncharacterized protein OS=Pseudomonas aeruginosa (strain UCBPP-PA14) GN=PA14_59840 PE=4 SV=1	tr|Q02GG5|Q02GG5_PSEAB	38 kDa	2	1	1	5	0	1	0	1
Untreated Biofilm 2	WT_2_4057	Probable outer membrane protein OS=Pseudomonas aeruginosa (strain UCBPP-PA14) GN=PA14_49900 PE=3 SV=1	tr|Q02IT8|Q02IT8_PSEAB	18 kDa	0	0	0	0	0	0	1	0
Untreated Biofilm 2	WT_2_4057	3-oxoacyl-[acyl-carrier-protein] synthase 2 OS=Pseudomonas aeruginosa (strain UCBPP-PA14) GN=fabF1 PE=3 SV=1	tr|Q02PC8|Q02PC8_PSEAB	43 kDa	1	0	0	1	0	1	0	0
Untreated Biofilm 2	WT_2_4057	Acetyl-coenzyme A carboxylase carboxyl transferase subunit alpha OS=Pseudomonas aeruginosa (strain UCBPP-PA14) GN=accA PE=3 SV=1	sp|Q02RB1|ACCA_PSEAB	35 kDa	3	0	1	0	0	1	0	1
Untreated Biofilm 2	WT_2_4057	Biotin carboxyl carrier protein OS=Pseudomonas aeruginosa (strain UCBPP-PA14) GN=accB PE=4 SV=1	tr|Q02FH3|Q02FH3_PSEAB	16 kDa	1	2	1	0	3	1	1	1
Untreated Biofilm 2	WT_2_4057	Biotin carboxylase OS=Pseudomonas aeruginosa (strain UCBPP-PA14) GN=accC PE=4 SV=1	tr|Q02FH2|Q02FH2_PSEAB	49 kDa	0	1	0	1	2	0	0	2
Untreated Biofilm 2	WT_2_4057	Acetyl-coenzyme A carboxylase carboxyl transferase subunit beta OS=Pseudomonas aeruginosa (strain UCBPP-PA14) GN=accD PE=3 SV=1	sp|Q02PS5|ACCD_PSEAB	32 kDa	1	0	0	0	0	0	0	1
Untreated Biofilm 2	WT_2_4057	Pyruvate dehydrogenase E1 component OS=Pseudomonas aeruginosa (strain UCBPP-PA14) GN=aceA PE=3 SV=1	tr|Q02F02|Q02F02_PSEAB	100 kDa	0	0	1	0	3	1	0	2
Untreated Biofilm 2	WT_2_4057	Isocitrate lyase OS=Pseudomonas aeruginosa (strain UCBPP-PA14) GN=aceA PE=3 SV=1	tr|Q02NC6|Q02NC6_PSEAB	59 kDa	1	0	0	0	0	1	1	0
Untreated Biofilm 2	WT_2_4057	Dihydrolipoamide acetyltransferase OS=Pseudomonas aeruginosa (strain UCBPP-PA14) GN=aceF PE=3 SV=1	tr|Q02F01|Q02F01_PSEAB	57 kDa	10	9	6	5	3	3	2	5
Untreated Biofilm 2	WT_2_4057	Acetate kinase OS=Pseudomonas aeruginosa (strain UCBPP-PA14) GN=ackA PE=3 SV=1	sp|Q02HZ4|ACKA_PSEAB	42 kDa	0	0	0	0	0	0	0	0
Untreated Biofilm 2	WT_2_4057	Aconitate hydratase 1 OS=Pseudomonas aeruginosa (strain UCBPP-PA14) GN=acnA PE=4 SV=1	tr|Q02K45|Q02K45_PSEAB	99 kDa	0	0	0	0	1	0	0	2
Untreated Biofilm 2	WT_2_4057	Aconitate hydratase 2 OS=Pseudomonas aeruginosa (strain UCBPP-PA14) GN=acnB PE=3 SV=1	tr|Q02KS8|Q02KS8_PSEAB	94 kDa	11	15	9	8	4	3	4	7
Untreated Biofilm 2	WT_2_4057	Acyl carrier protein OS=Pseudomonas aeruginosa (strain UCBPP-PA14) GN=acpP PE=3 SV=1	tr|Q02PC9|Q02PC9_PSEAB	9 kDa	0	1	0	1	0	0	0	1
Untreated Biofilm 2	WT_2_4057	Long-chain-fatty-acid--CoA ligase OS=Pseudomonas aeruginosa (strain UCBPP-PA14) GN=fadD1 PE=4 SV=1	tr|Q02QD2|Q02QD2_PSEAB	62 kDa	1	1	0	0	0	0	0	0
Untreated Biofilm 2	WT_2_4057	Alcohol dehydrogenase, zinc-containing OS=Pseudomonas aeruginosa (strain UCBPP-PA14) GN=adhA PE=3 SV=1	tr|Q02DT4|Q02DT4_PSEAB	36 kDa	3	0	0	0	1	1	0	0
Untreated Biofilm 2	WT_2_4057	Adenosylhomocysteinase OS=Pseudomonas aeruginosa (strain UCBPP-PA14) GN=ahcY PE=3 SV=1	sp|Q02TY0|SAHH_PSEAB	51 kDa	2	0	0	0	3	1	1	2
Untreated Biofilm 2	WT_2_4057	Alkyl hydroperoxide reductase subunit C OS=Pseudomonas aeruginosa (strain UCBPP-PA14) GN=ahpC PE=4 SV=1	tr|Q02UU0|Q02UU0_PSEAB	21 kDa	2	2	1	6	2	3	2	0
Untreated Biofilm 2	WT_2_4057	Putative alkyl hydroperoxide reductase subunit OS=Pseudomonas aeruginosa (strain UCBPP-PA14) GN=ahpC PE=4 SV=1	tr|Q02R00|Q02R00_PSEAB	22 kDa	1	1	0	1	2	1	3	2
Untreated Biofilm 2	WT_2_4057	Alanine--tRNA ligase OS=Pseudomonas aeruginosa (strain UCBPP-PA14) GN=alaS PE=3 SV=1	sp|Q02I63|SYA_PSEAB	95 kDa	0	0	0	0	0	0	0	0
Untreated Biofilm 2	WT_2_4057	Putative aldehyde dehydrogenase OS=Pseudomonas aeruginosa (strain UCBPP-PA14) GN=aldH PE=3 SV=1	tr|Q02E50|Q02E50_PSEAB	53 kDa	3	1	2	2	2	1	0	3
Untreated Biofilm 2	WT_2_4057	Phosphomannomutase AlgC OS=Pseudomonas aeruginosa (strain UCBPP-PA14) GN=algC PE=3 SV=1	tr|Q02E40|Q02E40_PSEAB	91 kDa	5	1	1	1	4	0	1	1
Untreated Biofilm 2	WT_2_4057	Alginate regulatory protein AlgP OS=Pseudomonas aeruginosa (strain UCBPP-PA14) GN=algP PE=4 SV=1	tr|Q02EB0|Q02EB0_PSEAB	35 kDa	0	0	0	1	0	4	7	1
Untreated Biofilm 2	WT_2_4057	Alginate biosynthesis regulatory protein AlgR OS=Pseudomonas aeruginosa (strain UCBPP-PA14) GN=algR PE=4 SV=1	tr|Q02EA2|Q02EA2_PSEAB	28 kDa	0	0	0	2	0	0	0	1
Untreated Biofilm 2	WT_2_4057	RNA polymerase sigma factor OS=Pseudomonas aeruginosa (strain UCBPP-PA14) GN=algU PE=3 SV=1	tr|Q02HR4|Q02HR4_PSEAB	22 kDa	4	0	2	3	0	1	0	1
Untreated Biofilm 2	WT_2_4057	AlgW protein OS=Pseudomonas aeruginosa (strain UCBPP-PA14) GN=algW PE=4 SV=1	tr|Q02GZ5|Q02GZ5_PSEAB	41 kDa	0	0	0	0	1	0	0	0
Untreated Biofilm 2	WT_2_4057	DNA binding-protein OS=Pseudomonas aeruginosa (strain UCBPP-PA14) GN=algZ PE=4 SV=1	tr|Q02QM2|Q02QM2_PSEAB	12 kDa	0	0	0	0	0	1	0	0
Untreated Biofilm 2	WT_2_4057	Glutaminase-asparaginase OS=Pseudomonas aeruginosa (strain UCBPP-PA14) GN=ansB PE=3 SV=1	tr|Q02JH8|Q02JH8_PSEAB	39 kDa	0	2	0	1	1	1	2	1
Untreated Biofilm 2	WT_2_4057	Arginine/ornithine binding protein AotJ OS=Pseudomonas aeruginosa (strain UCBPP-PA14) GN=aotJ PE=3 SV=1	tr|Q02I48|Q02I48_PSEAB	28 kDa	6	2	3	2	2	0	1	0
Untreated Biofilm 2	WT_2_4057	Putative uncharacterized protein aotO OS=Pseudomonas aeruginosa (strain UCBPP-PA14) GN=aotO PE=3 SV=1	tr|Q02I51|Q02I51_PSEAB	40 kDa	1	0	0	1	0	0	0	0
Untreated Biofilm 2	WT_2_4057	Arginine/ornithine transport protein AotP OS=Pseudomonas aeruginosa (strain UCBPP-PA14) GN=aotP PE=3 SV=1	tr|Q02I52|Q02I52_PSEAB	28 kDa	0	1	0	0	0	0	0	1
Untreated Biofilm 2	WT_2_4057	Alkaline protease secretion protein AprE OS=Pseudomonas aeruginosa (strain UCBPP-PA14) GN=aprE PE=4 SV=1	tr|Q02J88|Q02J88_PSEAB	48 kDa	0	0	0	0	0	0	0	0
Untreated Biofilm 2	WT_2_4057	Arginine deiminase OS=Pseudomonas aeruginosa (strain UCBPP-PA14) GN=arcA PE=3 SV=1	tr|Q02EJ4|Q02EJ4_PSEAB	46 kDa	1	3	2	2	0	3	1	5
Untreated Biofilm 2	WT_2_4057	Ornithine carbamoyltransferase, catabolic OS=Pseudomonas aeruginosa (strain UCBPP-PA14) GN=arcB PE=3 SV=1	tr|Q02EJ3|Q02EJ3_PSEAB	38 kDa	2	0	1	1	1	3	4	2
Untreated Biofilm 2	WT_2_4057	Carbamate kinase OS=Pseudomonas aeruginosa (strain UCBPP-PA14) GN=arcC PE=3 SV=1	tr|Q02EJ2|Q02EJ2_PSEAB	33 kDa	4	0	1	1	0	1	0	0
Untreated Biofilm 2	WT_2_4057	Acetylglutamate kinase OS=Pseudomonas aeruginosa (strain UCBPP-PA14) GN=argB PE=3 SV=1	sp|Q02E39|ARGB_PSEAB	32 kDa	1	0	2	3	0	1	0	0
Untreated Biofilm 2	WT_2_4057	N-acetyl-gamma-glutamyl-phosphate reductase OS=Pseudomonas aeruginosa (strain UCBPP-PA14) GN=argC PE=3 SV=1	sp|Q02TA4|ARGC_PSEAB	37 kDa	2	0	0	0	0	0	0	0
Untreated Biofilm 2	WT_2_4057	Arginine biosynthesis bifunctional protein ArgJ OS=Pseudomonas aeruginosa (strain UCBPP-PA14) GN=argJ PE=3 SV=1	tr|Q02H38|Q02H38_PSEAB	42 kDa	1	2	1	1	1	1	1	1
Untreated Biofilm 2	WT_2_4057	Arginine--tRNA ligase OS=Pseudomonas aeruginosa (strain UCBPP-PA14) GN=argS PE=3 SV=1	sp|Q02EW6|SYR_PSEAB	65 kDa	0	1	2	5	0	1	0	1
Untreated Biofilm 2	WT_2_4057	Bifunctional polymyxin resistance protein ArnA OS=Pseudomonas aeruginosa (strain UCBPP-PA14) GN=arnA PE=3 SV=1	sp|Q02R25|ARNA_PSEAB	74 kDa	0	0	0	0	0	1	0	1
Untreated Biofilm 2	WT_2_4057	3-dehydroquinate synthase OS=Pseudomonas aeruginosa (strain UCBPP-PA14) GN=aroB PE=3 SV=1	sp|Q02EX9|AROB_PSEAB	40 kDa	0	0	1	0	0	0	0	0
Untreated Biofilm 2	WT_2_4057	Chorismate synthase OS=Pseudomonas aeruginosa (strain UCBPP-PA14) GN=aroC PE=3 SV=1	sp|Q02KH1|AROC_PSEAB	39 kDa	0	0	0	0	0	0	0	0
Untreated Biofilm 2	WT_2_4057	Acetylornithine aminotransferase OS=Pseudomonas aeruginosa (strain UCBPP-PA14) GN=aruC PE=3 SV=1	tr|Q02I55|Q02I55_PSEAB	44 kDa	0	2	3	1	2	1	1	1
Untreated Biofilm 2	WT_2_4057	N-succinylglutamate 5-semialdehyde dehydrogenase OS=Pseudomonas aeruginosa (strain UCBPP-PA14) GN=aruD PE=3 SV=1	tr|Q02I58|Q02I58_PSEAB	52 kDa	0	0	1	1	1	0	0	0
Untreated Biofilm 2	WT_2_4057	CRISPR-associated endonuclease Cas6/Csy4 OS=Pseudomonas aeruginosa (strain UCBPP-PA14) GN=cas6f PE=1 SV=2	sp|Q02MM2|CAS6_PSEAB	21 kDa	0	0	0	0	0	0	0	0
Untreated Biofilm 2	WT_2_4057	Aspartate ammonia-lyase OS=Pseudomonas aeruginosa (strain UCBPP-PA14) GN=aspA PE=4 SV=1	tr|Q02DT2|Q02DT2_PSEAB	51 kDa	5	1	0	2	1	1	1	1
Untreated Biofilm 2	WT_2_4057	Adenosine diphosphate sugar pyrophosphatase OS=Pseudomonas aeruginosa (strain UCBPP-PA14) GN=aspP PE=3 SV=1	tr|Q02F47|Q02F47_PSEAB	23 kDa	0	0	0	0	0	0	0	0
Untreated Biofilm 2	WT_2_4057	Aspartate--tRNA ligase OS=Pseudomonas aeruginosa (strain UCBPP-PA14) GN=aspS PE=3 SV=1	sp|Q02IC5|SYD_PSEAB	66 kDa	0	0	0	0	2	0	1	2
Untreated Biofilm 2	WT_2_4057	N-succinylarginine dihydrolase OS=Pseudomonas aeruginosa (strain UCBPP-PA14) GN=astB PE=3 SV=1	sp|Q02I59|ASTB_PSEAB	49 kDa	1	1	0	2	0	0	0	0
Untreated Biofilm 2	WT_2_4057	Acetyl-CoA acetyltransferase OS=Pseudomonas aeruginosa (strain UCBPP-PA14) GN=atoB PE=3 SV=1	tr|Q02LE8|Q02LE8_PSEAB	40 kDa	2	0	0	0	0	0	0	1
Untreated Biofilm 2	WT_2_4057	ATP synthase subunit alpha OS=Pseudomonas aeruginosa (strain UCBPP-PA14) GN=atpA PE=3 SV=1	sp|Q02DF2|ATPA_PSEAB	55 kDa	3	3	1	0	8	3	7	9
Untreated Biofilm 2	WT_2_4057	ATP synthase epsilon chain OS=Pseudomonas aeruginosa (strain UCBPP-PA14) GN=atpC PE=3 SV=1	sp|Q02DF5|ATPE_PSEAB	15 kDa	2	1	1	1	1	0	1	2
Untreated Biofilm 2	WT_2_4057	ATP synthase subunit beta OS=Pseudomonas aeruginosa (strain UCBPP-PA14) GN=atpD PE=3 SV=1	sp|Q02DF4|ATPB_PSEAB	50 kDa	12	12	5	9	13	9	7	10
Untreated Biofilm 2	WT_2_4057	ATP synthase subunit b OS=Pseudomonas aeruginosa (strain UCBPP-PA14) GN=atpF PE=3 SV=1	sp|Q02DF0|ATPF_PSEAB	17 kDa	9	3	4	4	4	3	2	2
Untreated Biofilm 2	WT_2_4057	ATP synthase gamma chain OS=Pseudomonas aeruginosa (strain UCBPP-PA14) GN=atpG PE=3 SV=1	sp|Q02DF3|ATPG_PSEAB	32 kDa	1	1	0	1	2	2	0	1
Untreated Biofilm 2	WT_2_4057	ATP synthase subunit delta OS=Pseudomonas aeruginosa (strain UCBPP-PA14) GN=atpH PE=3 SV=1	sp|Q02DF1|ATPD_PSEAB	19 kDa	0	0	0	1	0	0	0	0
Untreated Biofilm 2	WT_2_4057	Outer membrane protein assembly factor BamA OS=Pseudomonas aeruginosa (strain UCBPP-PA14) GN=bamA PE=3 SV=1	tr|Q02RC0|Q02RC0_PSEAB	88 kDa	0	0	0	0	0	2	0	0
Untreated Biofilm 2	WT_2_4057	Outer membrane protein assembly factor BamB OS=Pseudomonas aeruginosa (strain UCBPP-PA14) GN=bamB PE=3 SV=1	tr|Q02RV4|Q02RV4_PSEAB	40 kDa	0	1	0	0	0	0	2	0
Untreated Biofilm 2	WT_2_4057	Choline dehydrogenase OS=Pseudomonas aeruginosa (strain UCBPP-PA14) GN=betA PE=3 SV=1	sp|Q02DZ0|BETA_PSEAB	62 kDa	1	0	0	0	0	0	0	0
Untreated Biofilm 2	WT_2_4057	Bacterioferritin OS=Pseudomonas aeruginosa (strain UCBPP-PA14) GN=bfrA PE=3 SV=1	tr|Q02T52|Q02T52_PSEAB	18 kDa	0	0	1	0	0	0	0	1
Untreated Biofilm 2	WT_2_4057	Bacterioferritin OS=Pseudomonas aeruginosa (strain UCBPP-PA14) GN=bfrB PE=3 SV=1	tr|Q02R02|Q02R02_PSEAB	19 kDa	0	0	0	0	0	1	0	0
Untreated Biofilm 2	WT_2_4057	Putative 3-oxoacyl-(Acyl-carrier-protein) synthase III OS=Pseudomonas aeruginosa (strain UCBPP-PA14) GN=fabH-2 PE=3 SV=1	tr|Q02QB9|Q02QB9_PSEAB	38 kDa	0	0	0	0	0	0	0	1
Untreated Biofilm 2	WT_2_4057	*REV* 8-amino-7-oxononanoate synthase OS=Pseudomonas aeruginosa (strain UCBPP-PA14) GN=bioF PE=3 SV=1	r-sp|Q02TR5|BIOF_PSEAB	42 kDa	0	0	0	1	0	0	0	0
Untreated Biofilm 2	WT_2_4057	Lipoamide acyltransferase component of branched-chain alpha-keto acid dehydrogenase complex E2 OS=Pseudomonas aeruginosa (strain UCBPP-PA14) GN=bkdB PE=3 SV=1	tr|Q02M49|Q02M49_PSEAB	46 kDa	2	0	0	0	0	1	0	1
Untreated Biofilm 2	WT_2_4057	Morphogene protein BolA OS=Pseudomonas aeruginosa (strain UCBPP-PA14) GN=bolA PE=3 SV=1	tr|Q02I16|Q02I16_PSEAB	11 kDa	0	1	0	0	0	0	0	0
Untreated Biofilm 2	WT_2_4057	Branched-chain amino acid transport protein BraC OS=Pseudomonas aeruginosa (strain UCBPP-PA14) GN=braC PE=4 SV=1	tr|Q02IP1|Q02IP1_PSEAB	40 kDa	4	2	1	4	0	3	2	0
Untreated Biofilm 2	WT_2_4057	Carbamoyl-phosphate synthase small chain OS=Pseudomonas aeruginosa (strain UCBPP-PA14) GN=carA PE=3 SV=1	tr|Q02FR4|Q02FR4_PSEAB	41 kDa	1	0	0	0	0	0	0	0
Untreated Biofilm 2	WT_2_4057	Carbamoyl-phosphate synthase large chain OS=Pseudomonas aeruginosa (strain UCBPP-PA14) GN=carB PE=3 SV=1	tr|Q02FR6|Q02FR6_PSEAB	117 kDa	3	1	0	2	1	2	0	2
Untreated Biofilm 2	WT_2_4057	Two-component response regulator CbrB OS=Pseudomonas aeruginosa (strain UCBPP-PA14) GN=cbrB PE=4 SV=1	tr|Q02FU6|Q02FU6_PSEAB	52 kDa	0	0	0	0	0	0	0	0
Untreated Biofilm 2	WT_2_4057	Cytochrome C-type biogenesis protein CcmH OS=Pseudomonas aeruginosa (strain UCBPP-PA14) GN=ccmH PE=4 SV=1	tr|Q02JW4|Q02JW4_PSEAB	17 kDa	0	0	0	0	0	0	0	0
Untreated Biofilm 2	WT_2_4057	Putative cytochrome c oxidase subunit OS=Pseudomonas aeruginosa (strain UCBPP-PA14) GN=ccoO PE=4 SV=1	tr|Q02K40|Q02K40_PSEAB	23 kDa	0	1	0	0	1	1	1	0
Untreated Biofilm 2	WT_2_4057	Putative cytochrome c oxidase, cbb3-type, subunit II OS=Pseudomonas aeruginosa (strain UCBPP-PA14) GN=ccoO PE=4 SV=1	tr|Q02K37|Q02K37_PSEAB	23 kDa	1	0	0	4	0	0	1	0
Untreated Biofilm 2	WT_2_4057	Cbb3-type cytochrome c oxidase subunit OS=Pseudomonas aeruginosa (strain UCBPP-PA14) GN=ccoP PE=3 SV=1	tr|Q02K35|Q02K35_PSEAB	35 kDa	1	0	4	2	0	0	0	0
Untreated Biofilm 2	WT_2_4057	Cbb3-type cytochrome c oxidase subunit OS=Pseudomonas aeruginosa (strain UCBPP-PA14) GN=ccoP PE=3 SV=1	tr|Q02K39|Q02K39_PSEAB	34 kDa	2	2	0	0	0	0	0	1
Untreated Biofilm 2	WT_2_4057	Cytochrome c551 peroxidase OS=Pseudomonas aeruginosa (strain UCBPP-PA14) GN=ccpR PE=4 SV=1	tr|Q02G90|Q02G90_PSEAB	37 kDa	4	3	2	1	0	0	0	0
Untreated Biofilm 2	WT_2_4057	Putative two-component sensor OS=Pseudomonas aeruginosa (strain UCBPP-PA14) GN=cheA PE=4 SV=1	tr|Q02JU2|Q02JU2_PSEAB	80 kDa	0	1	0	0	0	0	0	0
Untreated Biofilm 2	WT_2_4057	Chemotaxis response regulator protein-glutamate methylesterase OS=Pseudomonas aeruginosa (strain UCBPP-PA14) GN=cheB PE=3 SV=1	tr|Q02JU3|Q02JU3_PSEAB	39 kDa	0	0	0	0	1	0	0	0
Untreated Biofilm 2	WT_2_4057	Chitinase OS=Pseudomonas aeruginosa (strain UCBPP-PA14) GN=chiC PE=3 SV=1	tr|Q02M97|Q02M97_PSEAB	53 kDa	11	9	8	6	4	4	5	3
Untreated Biofilm 2	WT_2_4057	Putative cholesterol oxidase OS=Pseudomonas aeruginosa (strain UCBPP-PA14) GN=choS PE=4 SV=1	tr|Q02SV6|Q02SV6_PSEAB	65 kDa	0	0	2	2	0	0	0	0
Untreated Biofilm 2	WT_2_4057	ChpA OS=Pseudomonas aeruginosa (strain UCBPP-PA14) GN=chpA PE=4 SV=1	tr|Q02TZ9|Q02TZ9_PSEAB	269 kDa	1	0	0	0	0	0	0	0
Untreated Biofilm 2	WT_2_4057	Putative chemotaxis protein methyltransferase CheR OS=Pseudomonas aeruginosa (strain UCBPP-PA14) GN=chpC PE=4 SV=1	tr|Q02TZ7|Q02TZ7_PSEAB	18 kDa	0	0	0	0	2	0	0	0
Untreated Biofilm 2	WT_2_4057	*REV* Putative transcriptional regulator OS=Pseudomonas aeruginosa (strain UCBPP-PA14) GN=chpD PE=4 SV=1	r-tr|Q02TZ6|Q02TZ6_PSEAB	29 kDa	0	0	0	0	0	0	1	0
Untreated Biofilm 2	WT_2_4057	Putative ClpA/B protease ATP binding subunit OS=Pseudomonas aeruginosa (strain UCBPP-PA14) GN=clpA PE=4 SV=1	tr|Q02TV4|Q02TV4_PSEAB	94 kDa	1	0	3	0	0	3	0	0
Untreated Biofilm 2	WT_2_4057	ATP-dependent clp protease, ATP-binding subunit ClpA OS=Pseudomonas aeruginosa (strain UCBPP-PA14) GN=clpA PE=3 SV=1	tr|Q02NB2|Q02NB2_PSEAB	84 kDa	0	0	0	0	0	0	0	0
Untreated Biofilm 2	WT_2_4057	ClpB protein OS=Pseudomonas aeruginosa (strain UCBPP-PA14) GN=clpB PE=3 SV=1	tr|Q02GD3|Q02GD3_PSEAB	95 kDa	4	7	7	8	1	4	4	2
Untreated Biofilm 2	WT_2_4057	ATP-dependent Clp protease proteolytic subunit OS=Pseudomonas aeruginosa (strain UCBPP-PA14) GN=clpP PE=3 SV=1	tr|Q02KU4|Q02KU4_PSEAB	24 kDa	1	0	1	0	1	1	1	0
Untreated Biofilm 2	WT_2_4057	ATP-dependent Clp protease proteolytic subunit OS=Pseudomonas aeruginosa (strain UCBPP-PA14) GN=clpP PE=3 SV=1	tr|Q02QG0|Q02QG0_PSEAB	22 kDa	1	1	1	1	1	0	3	2
Untreated Biofilm 2	WT_2_4057	ATP-dependent Clp protease ATP-binding subunit ClpX OS=Pseudomonas aeruginosa (strain UCBPP-PA14) GN=clpX PE=3 SV=1	sp|Q02KU5|CLPX_PSEAB	47 kDa	1	0	1	0	0	1	0	0
Untreated Biofilm 2	WT_2_4057	Phosphopantetheine adenylyltransferase OS=Pseudomonas aeruginosa (strain UCBPP-PA14) GN=coaD PE=3 SV=1	sp|Q02U51|COAD_PSEAB	18 kDa	3	2	2	1	1	0	0	0
Untreated Biofilm 2	WT_2_4057	*REV* Precorrin isomerase CobH OS=Pseudomonas aeruginosa (strain UCBPP-PA14) GN=cobH PE=4 SV=1	r-tr|Q02P67|Q02P67_PSEAB	22 kDa	0	0	0	1	0	0	0	0
Untreated Biofilm 2	WT_2_4057	Precorrin-6y-dependent methyltransferase CobL OS=Pseudomonas aeruginosa (strain UCBPP-PA14) GN=cobL PE=4 SV=1	tr|Q02P69|Q02P69_PSEAB	44 kDa	0	0	0	0	0	0	0	0
Untreated Biofilm 2	WT_2_4057	Outer membrane protein assembly factor BamD OS=Pseudomonas aeruginosa (strain UCBPP-PA14) GN=comL PE=3 SV=1	tr|Q02GD0|Q02GD0_PSEAB	39 kDa	1	0	0	0	0	0	0	0
Untreated Biofilm 2	WT_2_4057	2-nonaprenyl-3-methyl-6-methoxy-1,4-benzoquinol hydroxylase OS=Pseudomonas aeruginosa (strain UCBPP-PA14) GN=coq7 PE=3 SV=1	sp|Q02TB1|COQ7_PSEAB	24 kDa	0	0	0	0	0	0	0	0
Untreated Biofilm 2	WT_2_4057	Chitin-binding protein CbpD OS=Pseudomonas aeruginosa (strain UCBPP-PA14) GN=cpbD PE=4 SV=1	tr|Q02I11|Q02I11_PSEAB	42 kDa	4	2	6	4	4	2	3	5
Untreated Biofilm 2	WT_2_4057	Putative major cold shock protein OS=Pseudomonas aeruginosa (strain UCBPP-PA14) GN=cspB PE=3 SV=1	tr|Q02TV7|Q02TV7_PSEAB	8 kDa	1	1	0	2	0	0	0	0
Untreated Biofilm 2	WT_2_4057	Cold-shock protein CspD OS=Pseudomonas aeruginosa (strain UCBPP-PA14) GN=cspD PE=3 SV=1	tr|Q02NB4|Q02NB4_PSEAB	10 kDa	1	0	1	1	0	1	0	0
Untreated Biofilm 2	WT_2_4057	CRISPR-associated protein Csy1 OS=Pseudomonas aeruginosa (strain UCBPP-PA14) GN=csy1 PE=1 SV=1	sp|Q02ML9|CSY1_PSEAB	49 kDa	0	1	0	1	0	1	0	0
Untreated Biofilm 2	WT_2_4057	CRISPR-associated protein Csy2 OS=Pseudomonas aeruginosa (strain UCBPP-PA14) GN=csy2 PE=1 SV=1	sp|Q02MM0|CSY2_PSEAB	36 kDa	0	1	0	1	0	0	0	0
Untreated Biofilm 2	WT_2_4057	CRISPR-associated protein Csy3 OS=Pseudomonas aeruginosa (strain UCBPP-PA14) GN=csy3 PE=1 SV=1	sp|Q02MM1|CSY3_PSEAB	38 kDa	4	2	4	3	2	1	1	2
Untreated Biofilm 2	WT_2_4057	Putative carboxyl-terminal protease OS=Pseudomonas aeruginosa (strain UCBPP-PA14) GN=ctpA PE=3 SV=1	tr|Q02EN2|Q02EN2_PSEAB	46 kDa	5	7	4	3	2	0	0	0
Untreated Biofilm 2	WT_2_4057	Putative transcriptional regulator OS=Pseudomonas aeruginosa (strain UCBPP-PA14) GN=cueR PE=4 SV=1	tr|Q02FP4|Q02FP4_PSEAB	15 kDa	1	0	1	1	0	4	1	1
Untreated Biofilm 2	WT_2_4057	Glycine dehydrogenase [decarboxylating] OS=Pseudomonas aeruginosa (strain UCBPP-PA14) GN=gcvP1 PE=3 SV=1	tr|Q02EF1|Q02EF1_PSEAB	105 kDa	0	0	0	0	0	0	0	0
Untreated Biofilm 2	WT_2_4057	Glycine dehydrogenase [decarboxylating] OS=Pseudomonas aeruginosa (strain UCBPP-PA14) GN=gcvP2 PE=3 SV=1	tr|Q02MP6|Q02MP6_PSEAB	104 kDa	0	0	0	0	2	1	0	1
Untreated Biofilm 2	WT_2_4057	Aminomethyltransferase OS=Pseudomonas aeruginosa (strain UCBPP-PA14) GN=gcvT1 PE=3 SV=1	tr|Q02EE9|Q02EE9_PSEAB	39 kDa	0	0	0	0	0	0	0	0
Untreated Biofilm 2	WT_2_4057	Aminomethyltransferase OS=Pseudomonas aeruginosa (strain UCBPP-PA14) GN=gcvT2 PE=3 SV=1	tr|Q02MP3|Q02MP3_PSEAB	40 kDa	1	0	2	2	1	0	1	1
Untreated Biofilm 2	WT_2_4057	Cytochrome c5 OS=Pseudomonas aeruginosa (strain UCBPP-PA14) GN=cycB PE=4 SV=1	tr|Q02E62|Q02E62_PSEAB	13 kDa	1	3	3	2	3	2	3	0
Untreated Biofilm 2	WT_2_4057	Cytochrome c-type biogenesis protein OS=Pseudomonas aeruginosa (strain UCBPP-PA14) GN=cycH PE=4 SV=1	tr|Q02JW5|Q02JW5_PSEAB	43 kDa	0	0	0	0	1	0	0	0
Untreated Biofilm 2	WT_2_4057	Transcriptional regulator CysB OS=Pseudomonas aeruginosa (strain UCBPP-PA14) GN=cysB PE=4 SV=1	tr|Q02KP5|Q02KP5_PSEAB	36 kDa	0	0	0	0	1	0	0	1
Untreated Biofilm 2	WT_2_4057	Sulfate adenylyltransferase subunit 2 OS=Pseudomonas aeruginosa (strain UCBPP-PA14) GN=cysD PE=3 SV=1	sp|Q02GZ8|CYSD_PSEAB	35 kDa	0	0	0	0	0	0	0	0
Untreated Biofilm 2	WT_2_4057	Serine acetyltransferase OS=Pseudomonas aeruginosa (strain UCBPP-PA14) GN=cysE PE=3 SV=1	tr|Q02RX0|Q02RX0_PSEAB	28 kDa	0	1	0	1	0	0	0	0
Untreated Biofilm 2	WT_2_4057	Siroheme synthase OS=Pseudomonas aeruginosa (strain UCBPP-PA14) GN=cysG PE=3 SV=1	sp|Q02NA3|CYSG_PSEAB	50 kDa	0	0	0	0	0	0	0	0
Untreated Biofilm 2	WT_2_4057	Putative sulfite or nitrite reductas OS=Pseudomonas aeruginosa (strain UCBPP-PA14) GN=cysI PE=4 SV=1	tr|Q02SU4|Q02SU4_PSEAB	62 kDa	5	0	1	1	0	0	0	0
Untreated Biofilm 2	WT_2_4057	Sulfite reductase OS=Pseudomonas aeruginosa (strain UCBPP-PA14) GN=cysI PE=4 SV=1	tr|Q02KY1|Q02KY1_PSEAB	62 kDa	0	0	0	0	0	0	0	1
Untreated Biofilm 2	WT_2_4057	Cysteine synthase OS=Pseudomonas aeruginosa (strain UCBPP-PA14) GN=cysK PE=3 SV=1	tr|Q02NK0|Q02NK0_PSEAB	34 kDa	0	0	0	1	1	0	0	0
Untreated Biofilm 2	WT_2_4057	Cysteine synthase OS=Pseudomonas aeruginosa (strain UCBPP-PA14) GN=cysM PE=3 SV=1	tr|Q02I92|Q02I92_PSEAB	32 kDa	0	0	0	0	0	0	0	0
Untreated Biofilm 2	WT_2_4057	ATP sulfurylase GTP-binding subunit/APS kinase OS=Pseudomonas aeruginosa (strain UCBPP-PA14) GN=cysN PE=3 SV=1	tr|Q02GZ9|Q02GZ9_PSEAB	69 kDa	0	0	0	0	0	0	0	1
Untreated Biofilm 2	WT_2_4057	Sulfate-binding protein of ABC transporter OS=Pseudomonas aeruginosa (strain UCBPP-PA14) GN=cysP PE=4 SV=1	tr|Q02JX6|Q02JX6_PSEAB	37 kDa	0	0	0	1	0	0	0	0
Untreated Biofilm 2	WT_2_4057	Cysteine--tRNA ligase OS=Pseudomonas aeruginosa (strain UCBPP-PA14) GN=cysS PE=3 SV=1	sp|Q02KT6|SYC_PSEAB	51 kDa	1	2	1	4	0	0	0	0
Untreated Biofilm 2	WT_2_4057	Putative D-alanyl-D-alanine carboxypeptidase OS=Pseudomonas aeruginosa (strain UCBPP-PA14) GN=dacB PE=4 SV=1	tr|Q02PL1|Q02PL1_PSEAB	52 kDa	0	0	2	0	0	0	0	0
Untreated Biofilm 2	WT_2_4057	D-ala-D-ala-carboxypeptidase OS=Pseudomonas aeruginosa (strain UCBPP-PA14) GN=dacC PE=3 SV=1	tr|Q02SG6|Q02SG6_PSEAB	42 kDa	0	0	0	0	0	0	0	0
Untreated Biofilm 2	WT_2_4057	D-amino acid dehydrogenase small subunit OS=Pseudomonas aeruginosa (strain UCBPP-PA14) GN=dadA PE=3 SV=1	tr|Q02E58|Q02E58_PSEAB	47 kDa	2	2	2	1	2	0	0	1
Untreated Biofilm 2	WT_2_4057	Alanine racemase OS=Pseudomonas aeruginosa (strain UCBPP-PA14) GN=dadX PE=3 SV=1	tr|Q02E60|Q02E60_PSEAB	39 kDa	1	0	1	1	1	0	0	0
Untreated Biofilm 2	WT_2_4057	4-hydroxy-tetrahydrodipicolinate synthase OS=Pseudomonas aeruginosa (strain UCBPP-PA14) GN=dapA PE=3 SV=1	tr|Q02IH5|Q02IH5_PSEAB	31 kDa	0	0	1	3	1	1	0	0
Untreated Biofilm 2	WT_2_4057	4-hydroxy-tetrahydrodipicolinate reductase OS=Pseudomonas aeruginosa (strain UCBPP-PA14) GN=dapB PE=3 SV=1	sp|Q02FR3|DAPB_PSEAB	28 kDa	0	0	0	0	0	0	1	0
Untreated Biofilm 2	WT_2_4057	2,3,4,5-tetrahydropyridine-2,6-dicarboxylate N-succinyltransferase OS=Pseudomonas aeruginosa (strain UCBPP-PA14) GN=dapD PE=3 SV=1	tr|Q02RD8|Q02RD8_PSEAB	36 kDa	0	0	0	1	0	1	0	0
Untreated Biofilm 2	WT_2_4057	Succinyl-diaminopimelate desuccinylase OS=Pseudomonas aeruginosa (strain UCBPP-PA14) GN=dapE PE=3 SV=1	sp|Q02IY2|DAPE_PSEAB	41 kDa	0	0	0	0	0	0	0	0
Untreated Biofilm 2	WT_2_4057	Putative C4-dicarboxylate-binding protein OS=Pseudomonas aeruginosa (strain UCBPP-PA14) GN=dctP PE=4 SV=1	tr|Q02G61|Q02G61_PSEAB	37 kDa	0	0	0	0	0	0	0	0
Untreated Biofilm 2	WT_2_4057	RNA polymerase-binding transcription factor DksA OS=Pseudomonas aeruginosa (strain UCBPP-PA14) GN=dksA PE=3 SV=1	tr|Q02FV0|Q02FV0_PSEAB	17 kDa	0	0	0	0	0	0	0	0
Untreated Biofilm 2	WT_2_4057	Chromosomal replication initiator protein DnaA OS=Pseudomonas aeruginosa (strain UCBPP-PA14) GN=dnaA PE=3 SV=1	sp|Q02V80|DNAA_PSEAB	58 kDa	0	0	0	0	0	0	0	0
Untreated Biofilm 2	WT_2_4057	Chaperone protein DnaJ OS=Pseudomonas aeruginosa (strain UCBPP-PA14) GN=dnaJ PE=3 SV=1	sp|Q02FR2|DNAJ_PSEAB	40 kDa	0	0	0	0	0	0	0	0
Untreated Biofilm 2	WT_2_4057	Chaperone protein DnaK OS=Pseudomonas aeruginosa (strain UCBPP-PA14) GN=dnaK PE=3 SV=1	sp|Q02FR1|DNAK_PSEAB	68 kDa	9	14	3	9	13	11	8	13
Untreated Biofilm 2	WT_2_4057	DNA polymerase III subunit beta OS=Pseudomonas aeruginosa (strain UCBPP-PA14) GN=dnaN PE=3 SV=1	tr|Q02V79|Q02V79_PSEAB	41 kDa	1	1	0	0	2	1	2	2
Untreated Biofilm 2	WT_2_4057	Putative dipeptide ABC transporter OS=Pseudomonas aeruginosa (strain UCBPP-PA14) GN=dppD PE=3 SV=1	tr|Q02GT6|Q02GT6_PSEAB	35 kDa	0	0	0	0	0	0	0	0
Untreated Biofilm 2	WT_2_4057	Putative dipeptide transport system ATP-binding pr OS=Pseudomonas aeruginosa (strain UCBPP-PA14) GN=dppF PE=3 SV=1	tr|Q02GT5|Q02GT5_PSEAB	36 kDa	0	0	0	0	0	0	0	0
Untreated Biofilm 2	WT_2_4057	Thiol:disulfide interchange protein DsbA OS=Pseudomonas aeruginosa (strain UCBPP-PA14) GN=dsbA PE=3 SV=1	sp|Q02DM0|DSBA_PSEAB	23 kDa	1	1	2	2	0	0	0	1
Untreated Biofilm 2	WT_2_4057	Thiol:disulfide interchange protein DsbG OS=Pseudomonas aeruginosa (strain UCBPP-PA14) GN=dsbG PE=4 SV=1	tr|Q02MS5|Q02MS5_PSEAB	28 kDa	1	0	0	0	0	0	0	0
Untreated Biofilm 2	WT_2_4057	2-keto-3-deoxy-6-phosphogluconate aldolase OS=Pseudomonas aeruginosa (strain UCBPP-PA14) GN=edaA PE=4 SV=1	tr|Q02PY7|Q02PY7_PSEAB	24 kDa	0	0	0	1	0	0	0	0
Untreated Biofilm 2	WT_2_4057	Putative enhancing lycopene biosynthesis protein 2 OS=Pseudomonas aeruginosa (strain UCBPP-PA14) GN=elbB PE=4 SV=1	tr|Q02EB9|Q02EB9_PSEAB	23 kDa	1	0	2	0	0	0	0	0
Untreated Biofilm 2	WT_2_4057	Putative serine protease OS=Pseudomonas aeruginosa (strain UCBPP-PA14) GN=eprS PE=4 SV=1	tr|Q02R06|Q02R06_PSEAB	105 kDa	2	0	1	0	0	0	0	0
Untreated Biofilm 2	WT_2_4057	Esterase EstA OS=Pseudomonas aeruginosa (strain UCBPP-PA14) GN=estA PE=4 SV=1	tr|Q02EQ4|Q02EQ4_PSEAB	70 kDa	0	1	0	0	0	0	0	0
Untreated Biofilm 2	WT_2_4057	Carboxylesterase OS=Pseudomonas aeruginosa (strain UCBPP-PA14) GN=estB PE=4 SV=1	tr|Q02S19|Q02S19_PSEAB	23 kDa	0	0	0	0	0	0	0	0
Untreated Biofilm 2	WT_2_4057	Electron transfer flavoprotein alpha-subunit OS=Pseudomonas aeruginosa (strain UCBPP-PA14) GN=etfA PE=4 SV=1	tr|Q02PB4|Q02PB4_PSEAB	31 kDa	2	2	0	4	3	3	2	2
Untreated Biofilm 2	WT_2_4057	Electron transfer flavoprotein beta-subunit OS=Pseudomonas aeruginosa (strain UCBPP-PA14) GN=etfB PE=4 SV=1	tr|Q02PB5|Q02PB5_PSEAB	26 kDa	5	4	2	5	0	2	0	1
Untreated Biofilm 2	WT_2_4057	NAD+ dependent acetaldehyde dehydrogenase OS=Pseudomonas aeruginosa (strain UCBPP-PA14) GN=exaC PE=3 SV=1	tr|Q02LD1|Q02LD1_PSEAB (+1)	55 kDa	0	0	0	0	0	0	0	2
Untreated Biofilm 2	WT_2_4057	Putative sensor kinase OS=Pseudomonas aeruginosa (strain UCBPP-PA14) GN=exaD PE=4 SV=1	tr|Q02LC6|Q02LC6_PSEAB	24 kDa	0	0	0	0	0	0	0	0
Untreated Biofilm 2	WT_2_4057	ExoU OS=Pseudomonas aeruginosa (strain UCBPP-PA14) GN=exoU PE=4 SV=1	tr|Q02IF1|Q02IF1_PSEAB	74 kDa	0	0	0	0	0	0	0	0
Untreated Biofilm 2	WT_2_4057	3-hydroxydecanoyl-[acyl-carrier-protein] dehydratase OS=Pseudomonas aeruginosa (strain UCBPP-PA14) GN=fabA PE=3 SV=1	sp|Q02K95|FABA_PSEAB	19 kDa	0	2	1	2	0	0	0	0
Untreated Biofilm 2	WT_2_4057	Beta-ketoacyl-ACP synthase I OS=Pseudomonas aeruginosa (strain UCBPP-PA14) GN=fabB PE=3 SV=1	tr|Q02K94|Q02K94_PSEAB	43 kDa	0	0	0	0	0	1	0	0
Untreated Biofilm 2	WT_2_4057	Malonyl CoA-acyl carrier protein transacylase OS=Pseudomonas aeruginosa (strain UCBPP-PA14) GN=fabD PE=3 SV=1	tr|Q02PD1|Q02PD1_PSEAB	32 kDa	1	1	1	2	0	0	0	0
Untreated Biofilm 2	WT_2_4057	3-oxoacyl-[acyl-carrier-protein] reductase OS=Pseudomonas aeruginosa (strain UCBPP-PA14) GN=fabG PE=3 SV=1	tr|Q02PD0|Q02PD0_PSEAB	26 kDa	1	0	0	1	2	1	0	3
Untreated Biofilm 2	WT_2_4057	3-oxoacyl-[acyl-carrier-protein] synthase 3 OS=Pseudomonas aeruginosa (strain UCBPP-PA14) GN=fabH PE=3 SV=1	sp|Q02QG7|FABH_PSEAB	34 kDa	0	0	0	0	1	0	0	0
Untreated Biofilm 2	WT_2_4057	3-hydroxyacyl-[acyl-carrier-protein] dehydratase FabZ OS=Pseudomonas aeruginosa (strain UCBPP-PA14) GN=fabZ PE=3 SV=1	sp|Q02RB7|FABZ_PSEAB	17 kDa	0	1	1	0	0	0	0	0
Untreated Biofilm 2	WT_2_4057	*REV* 3-hydroxyacyl-[acyl-carrier-protein] dehydratase FabZ OS=Pseudomonas aeruginosa (strain UCBPP-PA14) GN=fabZ PE=3 SV=1	r-sp|Q02RB7|FABZ_PSEAB	17 kDa	1	0	0	0	0	0	0	0
Untreated Biofilm 2	WT_2_4057	Fatty acid oxidation complex subunit alpha OS=Pseudomonas aeruginosa (strain UCBPP-PA14) GN=fadB PE=3 SV=1	sp|Q02PH8|FADB_PSEAB	77 kDa	0	0	0	0	0	2	0	2
Untreated Biofilm 2	WT_2_4057	Fumarylacetoacetase OS=Pseudomonas aeruginosa (strain UCBPP-PA14) GN=fahA PE=4 SV=1	tr|Q02LF5|Q02LF5_PSEAB	46 kDa	1	2	1	2	1	0	1	2
Untreated Biofilm 2	WT_2_4057	Putative iron ABC transporter, periplasmic iron-binding protein OS=Pseudomonas aeruginosa (strain UCBPP-PA14) GN=fbpA PE=4 SV=1	tr|Q02EE7|Q02EE7_PSEAB	36 kDa	0	0	0	0	0	0	0	0
Untreated Biofilm 2	WT_2_4057	Formate dehydrogenase-O, major subunit OS=Pseudomonas aeruginosa (strain UCBPP-PA14) GN=fdnG PE=4 SV=2	tr|Q02FK9|Q02FK9_PSEAB	114 kDa	1	4	1	1	0	0	0	0
Untreated Biofilm 2	WT_2_4057	Pilin biosynthetic protein OS=Pseudomonas aeruginosa (strain UCBPP-PA14) GN=fimL PE=4 SV=1	tr|Q02KW5|Q02KW5_PSEAB	61 kDa	0	0	0	0	0	0	0	0
Untreated Biofilm 2	WT_2_4057	Pilus assembly protein OS=Pseudomonas aeruginosa (strain UCBPP-PA14) GN=fimV PE=4 SV=1	tr|Q02PS8|Q02PS8_PSEAB	97 kDa	3	3	7	5	6	2	0	0
Untreated Biofilm 2	WT_2_4057	RNA polymerase sigma factor OS=Pseudomonas aeruginosa (strain UCBPP-PA14) GN=fliA PE=3 SV=1	tr|Q02JT9|Q02JT9_PSEAB	28 kDa	1	0	0	1	0	0	0	0
Untreated Biofilm 2	WT_2_4057	Flagellin type B OS=Pseudomonas aeruginosa (strain UCBPP-PA14) GN=fliC PE=4 SV=1	tr|Q02IQ9|Q02IQ9_PSEAB	49 kDa	6	8	6	10	7	12	4	8
Untreated Biofilm 2	WT_2_4057	*REV* Flagellar protein FliJ OS=Pseudomonas aeruginosa (strain UCBPP-PA14) GN=fliJ PE=4 SV=1	r-tr|Q02IS2|Q02IS2_PSEAB	17 kDa	0	0	0	0	0	0	0	0
Untreated Biofilm 2	WT_2_4057	Flagellar protein FliO OS=Pseudomonas aeruginosa (strain UCBPP-PA14) GN=fliO PE=4 SV=1	tr|Q02JS9|Q02JS9_PSEAB	16 kDa	0	0	1	1	0	0	0	0
Untreated Biofilm 2	WT_2_4057	Putative binding protein component of ABC transporter OS=Pseudomonas aeruginosa (strain UCBPP-PA14) GN=fliY PE=3 SV=1	tr|Q02UA2|Q02UA2_PSEAB	28 kDa	1	0	0	0	0	0	0	0
Untreated Biofilm 2	WT_2_4057	Folylpolyglutamate synthetase OS=Pseudomonas aeruginosa (strain UCBPP-PA14) GN=folC PE=4 SV=1	tr|Q02PS4|Q02PS4_PSEAB	47 kDa	0	0	0	1	0	0	0	0
Untreated Biofilm 2	WT_2_4057	Fe(III)-pyochelin outer membrane receptor OS=Pseudomonas aeruginosa (strain UCBPP-PA14) GN=fptA PE=3 SV=1	tr|Q02T38|Q02T38_PSEAB	80 kDa	0	0	0	0	1	6	2	2
Untreated Biofilm 2	WT_2_4057	Ferripyoverdine receptor OS=Pseudomonas aeruginosa (strain UCBPP-PA14) GN=fpvA PE=3 SV=1	tr|Q02MJ2|Q02MJ2_PSEAB	91 kDa	0	0	0	0	0	1	0	1
Untreated Biofilm 2	WT_2_4057	Cell division ATP-binding protein FtsE OS=Pseudomonas aeruginosa (strain UCBPP-PA14) GN=ftsE PE=4 SV=1	tr|Q02U39|Q02U39_PSEAB	25 kDa	1	1	0	1	0	0	0	0
Untreated Biofilm 2	WT_2_4057	Signal recognition particle receptor FtsY OS=Pseudomonas aeruginosa (strain UCBPP-PA14) GN=ftsY PE=3 SV=1	tr|Q02U40|Q02U40_PSEAB	48 kDa	3	0	2	2	2	0	0	0
Untreated Biofilm 2	WT_2_4057	Cell division protein FtsZ OS=Pseudomonas aeruginosa (strain UCBPP-PA14) GN=ftsZ PE=3 SV=1	tr|Q02H33|Q02H33_PSEAB	41 kDa	0	0	0	0	1	0	0	0
Untreated Biofilm 2	WT_2_4057	Putative fumarase OS=Pseudomonas aeruginosa (strain UCBPP-PA14) GN=fumA PE=4 SV=1	tr|Q02HA8|Q02HA8_PSEAB	55 kDa	0	0	0	0	0	0	0	0
Untreated Biofilm 2	WT_2_4057	Elongation factor G OS=Pseudomonas aeruginosa (strain UCBPP-PA14) GN=fusA PE=3 SV=1	tr|Q02T83|Q02T83_PSEAB	78 kDa	10	9	5	11	8	9	11	13
Untreated Biofilm 2	WT_2_4057	Succinate-semialdehyde dehydrogenase, NADP-dependent activity OS=Pseudomonas aeruginosa (strain UCBPP-PA14) GN=gabD PE=3 SV=1	tr|Q02UF2|Q02UF2_PSEAB	52 kDa	1	0	0	0	0	1	0	0
Untreated Biofilm 2	WT_2_4057	4-aminobutyrate aminotransferase OS=Pseudomonas aeruginosa (strain UCBPP-PA14) GN=gabT PE=3 SV=1	tr|Q02UF1|Q02UF1_PSEAB	45 kDa	1	1	0	2	3	0	1	3
Untreated Biofilm 2	WT_2_4057	UTP-glucose-1-phosphate uridylyltransferase OS=Pseudomonas aeruginosa (strain UCBPP-PA14) GN=galU PE=4 SV=1	tr|Q02LH0|Q02LH0_PSEAB	31 kDa	0	0	0	1	1	0	0	0
Untreated Biofilm 2	WT_2_4057	Putative glyceraldehyde 3-phosphate dehydrogenase OS=Pseudomonas aeruginosa (strain UCBPP-PA14) GN=gapA PE=3 SV=1	tr|Q02PG5|Q02PG5_PSEAB	50 kDa	1	1	1	0	0	1	1	1
Untreated Biofilm 2	WT_2_4057	Glutamyl-tRNA(Gln) amidotransferase subunit A OS=Pseudomonas aeruginosa (strain UCBPP-PA14) GN=gatA PE=3 SV=1	sp|Q02GV8|GATA_PSEAB	52 kDa	2	3	1	1	3	0	0	1
Untreated Biofilm 2	WT_2_4057	Aspartyl/glutamyl-tRNA(Asn/Gln) amidotransferase subunit B OS=Pseudomonas aeruginosa (strain UCBPP-PA14) GN=gatB PE=3 SV=1	sp|Q02GV7|GATB_PSEAB	53 kDa	2	0	0	0	0	0	0	0
Untreated Biofilm 2	WT_2_4057	Glutaryl-CoA dehydrogenase OS=Pseudomonas aeruginosa (strain UCBPP-PA14) GN=gcdH PE=3 SV=1	tr|Q02TW6|Q02TW6_PSEAB	43 kDa	0	0	0	0	2	0	0	0
Untreated Biofilm 2	WT_2_4057	NAD-dependent glutamate dehydrogenase OS=Pseudomonas aeruginosa (strain UCBPP-PA14) GN=gdhB PE=4 SV=1	tr|Q02PN0|Q02PN0_PSEAB	183 kDa	6	0	0	1	7	3	4	8
Untreated Biofilm 2	WT_2_4057	Malate synthase G OS=Pseudomonas aeruginosa (strain UCBPP-PA14) GN=glcB PE=3 SV=1	sp|Q02TT1|MASZ_PSEAB	79 kDa	2	1	0	2	1	0	1	0
Untreated Biofilm 2	WT_2_4057	Phosphoglucosamine mutase OS=Pseudomonas aeruginosa (strain UCBPP-PA14) GN=glmM PE=3 SV=1	sp|Q02FS3|GLMM_PSEAB	48 kDa	0	0	0	0	0	0	0	0
Untreated Biofilm 2	WT_2_4057	Glutamine--fructose-6-phosphate aminotransferase [isomerizing] OS=Pseudomonas aeruginosa (strain UCBPP-PA14) GN=glmS PE=3 SV=1	tr|Q02DF9|Q02DF9_PSEAB	66 kDa	0	0	0	0	0	0	0	0
Untreated Biofilm 2	WT_2_4057	Glutamine synthetase OS=Pseudomonas aeruginosa (strain UCBPP-PA14) GN=glnA PE=3 SV=1	tr|Q02EP7|Q02EP7_PSEAB	52 kDa	0	1	0	0	0	0	0	1
Untreated Biofilm 2	WT_2_4057	Nitrogen regulatory protein PII OS=Pseudomonas aeruginosa (strain UCBPP-PA14) GN=glnK PE=3 SV=1	tr|Q02E74|Q02E74_PSEAB	12 kDa	1	0	1	1	0	0	0	1
Untreated Biofilm 2	WT_2_4057	Glutamine--tRNA ligase OS=Pseudomonas aeruginosa (strain UCBPP-PA14) GN=glnS PE=3 SV=1	sp|Q02KT5|SYQ_PSEAB	63 kDa	0	0	0	0	0	0	0	0
Untreated Biofilm 2	WT_2_4057	Citrate synthase OS=Pseudomonas aeruginosa (strain UCBPP-PA14) GN=gltA PE=3 SV=1	tr|Q02K65|Q02K65_PSEAB	48 kDa	0	0	0	0	0	0	0	0
Untreated Biofilm 2	WT_2_4057	Putative binding protein component of ABC sugar transporter OS=Pseudomonas aeruginosa (strain UCBPP-PA14) GN=gltB PE=4 SV=1	tr|Q02PZ6|Q02PZ6_PSEAB	45 kDa	1	1	2	4	0	0	2	1
Untreated Biofilm 2	WT_2_4057	Putative ATP-binding component of ABC transporter OS=Pseudomonas aeruginosa (strain UCBPP-PA14) GN=gltK PE=4 SV=1	tr|Q02PZ3|Q02PZ3_PSEAB	42 kDa	0	0	0	0	0	0	0	0
Untreated Biofilm 2	WT_2_4057	Serine hydroxymethyltransferase OS=Pseudomonas aeruginosa (strain UCBPP-PA14) GN=glyA PE=3 SV=1	tr|Q02G75|Q02G75_PSEAB	45 kDa	0	0	0	0	0	0	0	0
Untreated Biofilm 2	WT_2_4057	Glycine--tRNA ligase alpha subunit OS=Pseudomonas aeruginosa (strain UCBPP-PA14) GN=glyQ PE=3 SV=1	sp|Q02V72|SYGA_PSEAB	36 kDa	0	0	0	0	0	0	0	0
Untreated Biofilm 2	WT_2_4057	Glycine--tRNA ligase beta subunit OS=Pseudomonas aeruginosa (strain UCBPP-PA14) GN=glyS PE=3 SV=1	sp|Q02V73|SYGB_PSEAB	74 kDa	0	2	0	0	1	0	0	2
Untreated Biofilm 2	WT_2_4057	Citronelloyl-CoA dehydrogenase, GnyD OS=Pseudomonas aeruginosa (strain UCBPP-PA14) GN=gnyD PE=3 SV=1	tr|Q02LG2|Q02LG2_PSEAB	42 kDa	0	0	0	0	0	0	0	0
Untreated Biofilm 2	WT_2_4057	Regulatory gene of gnyRDBHAL cluster, GnyR OS=Pseudomonas aeruginosa (strain UCBPP-PA14) GN=gnyR PE=4 SV=1	tr|Q02LG3|Q02LG3_PSEAB	16 kDa	0	0	1	1	0	0	0	0
Untreated Biofilm 2	WT_2_4057	Putative phage tail sheath protein OS=Pseudomonas aeruginosa (strain UCBPP-PA14) GN=gpFI PE=4 SV=1	tr|Q02TE1|Q02TE1_PSEAB	41 kDa	0	1	0	0	0	0	0	0
Untreated Biofilm 2	WT_2_4057	2,3-bisphosphoglycerate-independent phosphoglycerate mutase OS=Pseudomonas aeruginosa (strain UCBPP-PA14) GN=gpmI PE=3 SV=1	sp|Q02EN5|GPMI_PSEAB	56 kDa	1	1	0	0	0	1	0	0
Untreated Biofilm 2	WT_2_4057	Glycerol-3-phosphate dehydrogenase [NAD(P)+] OS=Pseudomonas aeruginosa (strain UCBPP-PA14) GN=gpsA PE=3 SV=1	sp|Q02K99|GPDA_PSEAB	37 kDa	0	0	0	0	0	0	0	0
Untreated Biofilm 2	WT_2_4057	*REV* Glycerol-3-phosphate dehydrogenase [NAD(P)+] OS=Pseudomonas aeruginosa (strain UCBPP-PA14) GN=gpsA PE=3 SV=1	r-sp|Q02K99|GPDA_PSEAB	37 kDa	0	0	0	0	0	0	0	0
Untreated Biofilm 2	WT_2_4057	Transcription elongation factor GreA OS=Pseudomonas aeruginosa (strain UCBPP-PA14) GN=greA PE=3 SV=1	tr|Q02FR7|Q02FR7_PSEAB	17 kDa	0	0	0	1	0	1	0	1
Untreated Biofilm 2	WT_2_4057	60 kDa chaperonin OS=Pseudomonas aeruginosa (strain UCBPP-PA14) GN=groL PE=3 SV=1	sp|Q02H55|CH60_PSEAB	57 kDa	17	17	11	15	15	23	16	13
Untreated Biofilm 2	WT_2_4057	10 kDa chaperonin OS=Pseudomonas aeruginosa (strain UCBPP-PA14) GN=groS PE=3 SV=1	sp|Q02H54|CH10_PSEAB	10 kDa	0	0	0	0	1	0	1	1
Untreated Biofilm 2	WT_2_4057	Protein GrpE OS=Pseudomonas aeruginosa (strain UCBPP-PA14) GN=grpE PE=3 SV=1	sp|Q02FR0|GRPE_PSEAB	21 kDa	5	7	3	1	1	1	0	1
Untreated Biofilm 2	WT_2_4057	Glutamate--cysteine ligase OS=Pseudomonas aeruginosa (strain UCBPP-PA14) GN=gshA PE=3 SV=1	sp|Q02EG1|GSH1_PSEAB	59 kDa	0	1	1	2	0	0	0	0
Untreated Biofilm 2	WT_2_4057	Glutathione synthetase OS=Pseudomonas aeruginosa (strain UCBPP-PA14) GN=gshB PE=3 SV=1	tr|Q02U05|Q02U05_PSEAB	36 kDa	0	0	0	0	0	0	0	0
Untreated Biofilm 2	WT_2_4057	Putative general secretory pathway related protein OS=Pseudomonas aeruginosa (strain UCBPP-PA14) GN=gspE PE=4 SV=1	tr|Q02EF4|Q02EF4_PSEAB	66 kDa	0	0	0	0	0	0	0	0
Untreated Biofilm 2	WT_2_4057	GMP synthase [glutamine-hydrolyzing] OS=Pseudomonas aeruginosa (strain UCBPP-PA14) GN=guaA PE=3 SV=1	sp|Q02RS2|GUAA_PSEAB	58 kDa	4	1	0	0	2	0	0	2
Untreated Biofilm 2	WT_2_4057	Inosine-5'-monophosphate dehydrogenase OS=Pseudomonas aeruginosa (strain UCBPP-PA14) GN=guaB PE=3 SV=1	tr|Q02RS3|Q02RS3_PSEAB	52 kDa	3	1	2	1	4	4	3	4
Untreated Biofilm 2	WT_2_4057	DNA gyrase subunit A OS=Pseudomonas aeruginosa (strain UCBPP-PA14) GN=gyrA PE=3 SV=1	tr|Q02PX4|Q02PX4_PSEAB	101 kDa	0	0	0	1	0	0	0	2
Untreated Biofilm 2	WT_2_4057	DNA gyrase subunit B OS=Pseudomonas aeruginosa (strain UCBPP-PA14) GN=gyrB PE=3 SV=1	tr|Q02V77|Q02V77_PSEAB	90 kDa	1	0	0	0	0	0	0	0
Untreated Biofilm 2	WT_2_4057	Poly(3-hydroxyalkanoic acid) synthase 1 OS=Pseudomonas aeruginosa (strain UCBPP-PA14) GN=phaC1 PE=4 SV=1	tr|Q02EW1|Q02EW1_PSEAB	63 kDa	0	0	0	0	0	1	0	0
Untreated Biofilm 2	WT_2_4057	(R)-specific enoyl-CoA hydratase OS=Pseudomonas aeruginosa (strain UCBPP-PA14) GN=phaJ1 PE=4 SV=1	tr|Q02QD5|Q02QD5_PSEAB	17 kDa	0	0	1	0	0	0	0	0
Untreated Biofilm 2	WT_2_4057	Hydrogen cyanide synthase HcnB OS=Pseudomonas aeruginosa (strain UCBPP-PA14) GN=hcnB PE=4 SV=1	tr|Q02LY0|Q02LY0_PSEAB	50 kDa	1	2	2	1	0	0	0	0
Untreated Biofilm 2	WT_2_4057	Hydrogen cyanide synthase HcnC OS=Pseudomonas aeruginosa (strain UCBPP-PA14) GN=hcnC PE=4 SV=1	tr|Q02LY1|Q02LY1_PSEAB	45 kDa	0	0	1	0	0	1	0	0
Untreated Biofilm 2	WT_2_4057	Secreted protein Hcp OS=Pseudomonas aeruginosa (strain UCBPP-PA14) GN=hcpB PE=4 SV=1	tr|Q02E95|Q02E95_PSEAB	19 kDa	0	0	0	0	0	0	1	0
Untreated Biofilm 2	WT_2_4057	Delta-aminolevulinic acid dehydratase OS=Pseudomonas aeruginosa (strain UCBPP-PA14) GN=hemB PE=3 SV=1	tr|Q02EC1|Q02EC1_PSEAB	37 kDa	2	1	2	0	1	2	2	0
Untreated Biofilm 2	WT_2_4057	Porphobilinogen deaminase OS=Pseudomonas aeruginosa (strain UCBPP-PA14) GN=hemC PE=3 SV=1	sp|Q02EA3|HEM3_PSEAB	34 kDa	2	2	0	3	0	0	0	0
Untreated Biofilm 2	WT_2_4057	Glutamate-1-semialdehyde 2,1-aminomutase OS=Pseudomonas aeruginosa (strain UCBPP-PA14) GN=hemL PE=3 SV=1	sp|Q02SE5|GSA_PSEAB	45 kDa	0	0	0	0	1	0	0	0
Untreated Biofilm 2	WT_2_4057	Oxygen-independent coproporphyrinogen III OS=Pseudomonas aeruginosa (strain UCBPP-PA14) GN=hemN PE=4 SV=1	tr|Q02K29|Q02K29_PSEAB	52 kDa	0	0	0	0	1	0	0	0
Untreated Biofilm 2	WT_2_4057	Putative uroporphyrin-III C-methyltransferase OS=Pseudomonas aeruginosa (strain UCBPP-PA14) GN=hemX PE=4 SV=1	tr|Q02EA5|Q02EA5_PSEAB	41 kDa	1	2	1	3	1	0	0	1
Untreated Biofilm 2	WT_2_4057	Putative enzyme of heme biosynthesis OS=Pseudomonas aeruginosa (strain UCBPP-PA14) GN=hemY PE=4 SV=1	tr|Q02EA6|Q02EA6_PSEAB	47 kDa	0	0	0	0	0	0	0	1
Untreated Biofilm 2	WT_2_4057	HepA OS=Pseudomonas aeruginosa (strain UCBPP-PA14) GN=hepA PE=3 SV=1	tr|Q02QE2|Q02QE2_PSEAB	107 kDa	0	0	0	0	0	0	0	0
Untreated Biofilm 2	WT_2_4057	Protein HflC OS=Pseudomonas aeruginosa (strain UCBPP-PA14) GN=hflC PE=3 SV=1	tr|Q02F77|Q02F77_PSEAB	33 kDa	0	0	0	3	2	1	1	1
Untreated Biofilm 2	WT_2_4057	High frequency lysogenization protein HflD homolog OS=Pseudomonas aeruginosa (strain UCBPP-PA14) GN=hflD PE=3 SV=1	sp|Q02NB9|HFLD_PSEAB	23 kDa	0	0	0	0	0	0	0	0
Untreated Biofilm 2	WT_2_4057	Protease subunit HflK OS=Pseudomonas aeruginosa (strain UCBPP-PA14) GN=hflK PE=4 SV=1	tr|Q02F76|Q02F76_PSEAB	44 kDa	2	0	0	2	0	2	1	1
Untreated Biofilm 2	WT_2_4057	1-(5-phosphoribosyl)-5-[(5-phosphoribosylamino)methylideneamino] imidazole-4-carboxamide isomerase OS=Pseudomonas aeruginosa (strain UCBPP-PA14) GN=hisA PE=3 SV=1	sp|Q02EM5|HIS4_PSEAB	26 kDa	0	0	0	0	0	0	0	0
Untreated Biofilm 2	WT_2_4057	ATP phosphoribosyltransferase OS=Pseudomonas aeruginosa (strain UCBPP-PA14) GN=hisG PE=3 SV=1	sp|Q02GZ2|HIS1_PSEAB	23 kDa	3	1	1	0	0	0	0	0
Untreated Biofilm 2	WT_2_4057	Histidine--tRNA ligase OS=Pseudomonas aeruginosa (strain UCBPP-PA14) GN=hisS PE=3 SV=1	sp|Q02RV6|SYH_PSEAB	48 kDa	2	1	0	1	0	0	0	0
Untreated Biofilm 2	WT_2_4057	ATP phosphoribosyltransferase regulatory subunit OS=Pseudomonas aeruginosa (strain UCBPP-PA14) GN=hisZ PE=3 SV=1	sp|Q02F79|HISZ_PSEAB	43 kDa	1	2	1	0	0	0	1	0
Untreated Biofilm 2	WT_2_4057	Ferric iron-binding periplasmic protein HitA OS=Pseudomonas aeruginosa (strain UCBPP-PA14) GN=hitA PE=4 SV=1	tr|Q02FY7|Q02FY7_PSEAB	36 kDa	0	0	0	1	0	0	0	0
Untreated Biofilm 2	WT_2_4057	Homogentisate 1,2-dioxygenase OS=Pseudomonas aeruginosa (strain UCBPP-PA14) GN=hmgA PE=3 SV=1	sp|Q02LF6|HGD_PSEAB	48 kDa	2	5	1	1	1	0	1	1
Untreated Biofilm 2	WT_2_4057	DNA polymerase III, delta subunit OS=Pseudomonas aeruginosa (strain UCBPP-PA14) GN=holA PE=4 SV=1	tr|Q02SF7|Q02SF7_PSEAB	37 kDa	0	0	0	0	1	0	0	0
Untreated Biofilm 2	WT_2_4057	DNA polymerase III, delta prime subunit OS=Pseudomonas aeruginosa (strain UCBPP-PA14) GN=holB PE=4 SV=1	tr|Q02PC4|Q02PC4_PSEAB	36 kDa	0	0	0	0	0	0	0	0
Untreated Biofilm 2	WT_2_4057	Co-chaperone protein HscB homolog OS=Pseudomonas aeruginosa (strain UCBPP-PA14) GN=hscB PE=3 SV=1	sp|Q02RW5|HSCB_PSEAB	20 kDa	1	0	0	1	0	0	0	0
Untreated Biofilm 2	WT_2_4057	ATP-dependent protease ATPase subunit HslU OS=Pseudomonas aeruginosa (strain UCBPP-PA14) GN=hslU PE=3 SV=1	sp|Q02EW3|HSLU_PSEAB	50 kDa	0	0	1	0	0	1	1	1
Untreated Biofilm 2	WT_2_4057	Chaperone protein HtpG OS=Pseudomonas aeruginosa (strain UCBPP-PA14) GN=htpG PE=3 SV=1	tr|Q02K81|Q02K81_PSEAB	72 kDa	4	4	0	5	6	7	2	4
Untreated Biofilm 2	WT_2_4057	Putative DNA-binding protein HU family OS=Pseudomonas aeruginosa (strain UCBPP-PA14) GN=hupA PE=3 SV=1	tr|Q02E14|Q02E14_PSEAB	10 kDa	1	1	2	2	0	3	1	2
Untreated Biofilm 2	WT_2_4057	DNA-binding protein HU OS=Pseudomonas aeruginosa (strain UCBPP-PA14) GN=hupB PE=3 SV=1	tr|Q02KU7|Q02KU7_PSEAB	9 kDa	9	7	7	10	6	6	4	5
Untreated Biofilm 2	WT_2_4057	Urocanate hydratase OS=Pseudomonas aeruginosa (strain UCBPP-PA14) GN=hutU PE=3 SV=1	sp|Q02ER6|HUTU_PSEAB	61 kDa	1	1	1	1	1	3	2	1
Untreated Biofilm 2	WT_2_4057	Probable phenazine biosynthesis protein OS=Pseudomonas aeruginosa (strain UCBPP-PA14) GN=phzB2 PE=4 SV=1	tr|Q02L47|Q02L47_PSEAB	19 kDa	1	0	3	1	0	0	1	1
Untreated Biofilm 2	WT_2_4057	Phenazine biosynthesis protein PhzC OS=Pseudomonas aeruginosa (strain UCBPP-PA14) GN=phzC2 PE=4 SV=1	tr|Q02L48|Q02L48_PSEAB (+1)	44 kDa	3	2	2	4	0	0	0	0
Untreated Biofilm 2	WT_2_4057	Phenazine biosynthesis protein PhzD OS=Pseudomonas aeruginosa (strain UCBPP-PA14) GN=phzD2 PE=4 SV=1	tr|Q02L49|Q02L49_PSEAB (+1)	23 kDa	0	2	2	3	1	1	0	1
Untreated Biofilm 2	WT_2_4057	Phenazine biosynthesis protein PhzE OS=Pseudomonas aeruginosa (strain UCBPP-PA14) GN=phzE2 PE=4 SV=1	tr|Q02L50|Q02L50_PSEAB (+1)	69 kDa	8	5	4	6	1	0	0	0
Untreated Biofilm 2	WT_2_4057	Probable phenazine biosynthesis protein OS=Pseudomonas aeruginosa (strain UCBPP-PA14) GN=phzF2 PE=4 SV=1	tr|Q02L51|Q02L51_PSEAB	30 kDa	4	2	2	3	0	1	0	0
Untreated Biofilm 2	WT_2_4057	Probable pyridoxamine 5'-phosphate oxidase OS=Pseudomonas aeruginosa (strain UCBPP-PA14) GN=phzG2 PE=3 SV=1	tr|Q02L52|Q02L52_PSEAB (+1)	24 kDa	1	1	1	1	0	0	0	2
Untreated Biofilm 2	WT_2_4057	Putative small heat shock protein OS=Pseudomonas aeruginosa (strain UCBPP-PA14) GN=ibpA PE=3 SV=1	tr|Q02PT9|Q02PT9_PSEAB	17 kDa	3	3	3	2	1	1	0	1
Untreated Biofilm 2	WT_2_4057	Insulin-cleaving metalloproteinase outer membrane OS=Pseudomonas aeruginosa (strain UCBPP-PA14) GN=icmP PE=4 SV=1	tr|Q02H71|Q02H71_PSEAB	47 kDa	2	0	0	1	2	3	0	2
Untreated Biofilm 2	WT_2_4057	Integration host factor subunit alpha OS=Pseudomonas aeruginosa (strain UCBPP-PA14) GN=ihfA PE=3 SV=1	sp|Q02NN5|IHFA_PSEAB	11 kDa	0	0	0	0	0	2	0	0
Untreated Biofilm 2	WT_2_4057	Integration host factor subunit beta OS=Pseudomonas aeruginosa (strain UCBPP-PA14) GN=ihfB PE=3 SV=1	sp|Q02PW7|IHFB_PSEAB	11 kDa	0	0	1	0	0	1	0	0
Untreated Biofilm 2	WT_2_4057	Isoleucine--tRNA ligase OS=Pseudomonas aeruginosa (strain UCBPP-PA14) GN=ileS PE=3 SV=1	sp|Q02GB7|SYI_PSEAB	105 kDa	0	2	2	2	0	0	0	0
Untreated Biofilm 2	WT_2_4057	Ketol-acid reductoisomerase OS=Pseudomonas aeruginosa (strain UCBPP-PA14) GN=ilvC PE=3 SV=1	sp|Q02FX9|ILVC_PSEAB	36 kDa	1	0	0	0	3	1	1	2
Untreated Biofilm 2	WT_2_4057	Branched-chain amino acid transferase OS=Pseudomonas aeruginosa (strain UCBPP-PA14) GN=ilvE PE=3 SV=1	tr|Q02F04|Q02F04_PSEAB	34 kDa	0	0	0	0	1	2	1	2
Untreated Biofilm 2	WT_2_4057	Acetolactate synthase large subunit OS=Pseudomonas aeruginosa (strain UCBPP-PA14) GN=ilvI PE=3 SV=1	tr|Q02FX7|Q02FX7_PSEAB	63 kDa	0	0	0	0	0	0	0	0
Untreated Biofilm 2	WT_2_4057	Type 4 fimbrial biogenesis protein PilY1 OS=Pseudomonas aeruginosa (strain UCBPP-PA14) GN=pilY1 PE=4 SV=1	tr|Q02GC2|Q02GC2_PSEAB	127 kDa	1	3	0	0	0	0	0	0
Untreated Biofilm 2	WT_2_4057	Translation initiation factor IF-1 OS=Pseudomonas aeruginosa (strain UCBPP-PA14) GN=infA PE=3 SV=1	sp|Q02NB1|IF1_PSEAB	8 kDa	0	0	0	2	0	0	0	0
Untreated Biofilm 2	WT_2_4057	Translation initiation factor IF-2 OS=Pseudomonas aeruginosa (strain UCBPP-PA14) GN=infB PE=3 SV=1	sp|Q02FS8|IF2_PSEAB	91 kDa	3	1	0	1	3	1	0	3
Untreated Biofilm 2	WT_2_4057	Translation initiation factor IF-3 OS=Pseudomonas aeruginosa (strain UCBPP-PA14) GN=infC PE=3 SV=1	tr|Q02NP0|Q02NP0_PSEAB	20 kDa	1	1	2	1	0	1	0	0
Untreated Biofilm 2	WT_2_4057	Histidinol-phosphate aminotransferase OS=Pseudomonas aeruginosa (strain UCBPP-PA14) GN=hisC1 PE=3 SV=1	tr|Q02GZ4|Q02GZ4_PSEAB	39 kDa	0	0	0	0	0	0	0	0
Untreated Biofilm 2	WT_2_4057	Histidinol-phosphate aminotransferase OS=Pseudomonas aeruginosa (strain UCBPP-PA14) GN=hisC2 PE=3 SV=1	tr|Q02PX1|Q02PX1_PSEAB	39 kDa	0	0	0	0	0	0	0	0
Untreated Biofilm 2	WT_2_4057	Cysteine desulfurase OS=Pseudomonas aeruginosa (strain UCBPP-PA14) GN=iscS PE=3 SV=1	sp|Q02RW8|ISCS_PSEAB	45 kDa	0	0	0	0	1	0	0	1
Untreated Biofilm 2	WT_2_4057	Octylprenyl diphosphate synthase OS=Pseudomonas aeruginosa (strain UCBPP-PA14) GN=ispB PE=3 SV=1	tr|Q02GA8|Q02GA8_PSEAB	35 kDa	0	0	0	2	0	0	0	0
Untreated Biofilm 2	WT_2_4057	2-C-methyl-D-erythritol 2,4-cyclodiphosphate synthase OS=Pseudomonas aeruginosa (strain UCBPP-PA14) GN=ispF PE=3 SV=1	sp|Q02R99|ISPF_PSEAB	17 kDa	0	0	0	0	0	0	0	0
Untreated Biofilm 2	WT_2_4057	4-hydroxy-3-methylbut-2-en-1-yl diphosphate synthase OS=Pseudomonas aeruginosa (strain UCBPP-PA14) GN=ispG PE=3 SV=1	sp|Q02RV7|ISPG_PSEAB	40 kDa	1	0	1	1	0	0	0	0
Untreated Biofilm 2	WT_2_4057	Catalase OS=Pseudomonas aeruginosa (strain UCBPP-PA14) GN=katA PE=3 SV=1	tr|Q02T53|Q02T53_PSEAB	56 kDa	5	6	3	4	0	2	3	1
Untreated Biofilm 2	WT_2_4057	2-oxoisovalerate dehydrogenase (Alpha subunit) OS=Pseudomonas aeruginosa (strain UCBPP-PA14) GN=bkdA1 PE=4 SV=1	tr|Q02M47|Q02M47_PSEAB	45 kDa	0	0	0	0	0	0	0	0
Untreated Biofilm 2	WT_2_4057	2-oxoisovalerate dehydrogenase, beta subunit' OS=Pseudomonas aeruginosa (strain UCBPP-PA14) GN=bkdA2 PE=4 SV=1	tr|Q02M48|Q02M48_PSEAB	38 kDa	0	0	0	0	0	0	0	0
Untreated Biofilm 2	WT_2_4057	Putative 2-keto-3-deoxygluconate 6-phosphate aldolase OS=Pseudomonas aeruginosa (strain UCBPP-PA14) GN=kdgA PE=4 SV=1	tr|Q02PU4|Q02PU4_PSEAB	23 kDa	1	0	0	1	1	0	0	0
Untreated Biofilm 2	WT_2_4057	2-dehydro-3-deoxyphosphooctonate aldolase OS=Pseudomonas aeruginosa (strain UCBPP-PA14) GN=kdsA PE=3 SV=1	sp|Q02RA8|KDSA_PSEAB	31 kDa	0	0	0	0	0	0	0	0
Untreated Biofilm 2	WT_2_4057	3-deoxy-manno-octulosonate cytidylyltransferase OS=Pseudomonas aeruginosa (strain UCBPP-PA14) GN=kdsB PE=3 SV=1	sp|Q02PE2|KDSB_PSEAB	28 kDa	0	0	0	0	0	0	0	0
Untreated Biofilm 2	WT_2_4057	Tryptophan 2,3-dioxygenase OS=Pseudomonas aeruginosa (strain UCBPP-PA14) GN=kynA PE=3 SV=1	sp|Q02N70|T23O_PSEAB	33 kDa	0	0	0	0	0	0	0	0
Untreated Biofilm 2	WT_2_4057	Staphylolytic protease preproenzyme LasA OS=Pseudomonas aeruginosa (strain UCBPP-PA14) GN=lasA PE=4 SV=1	tr|Q02L18|Q02L18_PSEAB	46 kDa	2	2	1	2	2	0	2	5
Untreated Biofilm 2	WT_2_4057	Elastase LasB OS=Pseudomonas aeruginosa (strain UCBPP-PA14) GN=lasB PE=4 SV=1	tr|Q02RJ6|Q02RJ6_PSEAB	54 kDa	0	0	0	1	0	1	1	1
Untreated Biofilm 2	WT_2_4057	Signal peptidase I OS=Pseudomonas aeruginosa (strain UCBPP-PA14) GN=lepB PE=3 SV=1	tr|Q02HS0|Q02HS0_PSEAB	32 kDa	1	1	1	1	0	0	0	0
Untreated Biofilm 2	WT_2_4057	3-isopropylmalate dehydrogenase OS=Pseudomonas aeruginosa (strain UCBPP-PA14) GN=leuB PE=3 SV=1	tr|Q02PT1|Q02PT1_PSEAB	39 kDa	2	0	0	2	0	0	0	0
Untreated Biofilm 2	WT_2_4057	Leucine--tRNA ligase OS=Pseudomonas aeruginosa (strain UCBPP-PA14) GN=leuS PE=3 SV=1	sp|Q02SF5|SYL_PSEAB	98 kDa	0	0	0	2	1	0	0	0
Untreated Biofilm 2	WT_2_4057	DNA ligase OS=Pseudomonas aeruginosa (strain UCBPP-PA14) GN=ligA PE=3 SV=1	sp|Q02K12|DNLJ_PSEAB	87 kDa	1	1	0	1	0	0	0	0
Untreated Biofilm 2	WT_2_4057	L-lactate dehydrogenase [cytochrome] OS=Pseudomonas aeruginosa (strain UCBPP-PA14) GN=lldD PE=3 SV=1	sp|Q02FQ1|LLDD_PSEAB	41 kDa	0	0	0	0	0	0	0	0
Untreated Biofilm 2	WT_2_4057	Outer-membrane lipoprotein carrier protein OS=Pseudomonas aeruginosa (strain UCBPP-PA14) GN=lolA PE=3 SV=1	sp|Q02NA6|LOLA_PSEAB	23 kDa	0	0	0	0	0	0	0	0
Untreated Biofilm 2	WT_2_4057	Dihydrolipoyl dehydrogenase OS=Pseudomonas aeruginosa (strain UCBPP-PA14) GN=lpdG PE=3 SV=1	tr|Q02K72|Q02K72_PSEAB	50 kDa	4	1	1	2	5	7	5	10
Untreated Biofilm 2	WT_2_4057	Dihydrolipoyl dehydrogenase OS=Pseudomonas aeruginosa (strain UCBPP-PA14) GN=lpdV PE=3 SV=1	tr|Q02M50|Q02M50_PSEAB	49 kDa	1	0	0	0	0	1	2	0
Untreated Biofilm 2	WT_2_4057	Lipopeptide LppL OS=Pseudomonas aeruginosa (strain UCBPP-PA14) GN=lppL PE=4 SV=1	tr|Q02E86|Q02E86_PSEAB	5 kDa	0	0	0	0	0	1	0	0
Untreated Biofilm 2	WT_2_4057	LPS-assembly protein LptD OS=Pseudomonas aeruginosa (strain UCBPP-PA14) GN=lptD PE=3 SV=1	sp|Q02TG8|LPTD_PSEAB	104 kDa	1	2	1	3	2	0	1	0
Untreated Biofilm 2	WT_2_4057	Acyl-[acyl-carrier-protein]--UDP-N-acetylglucosamine O-acyltransferase OS=Pseudomonas aeruginosa (strain UCBPP-PA14) GN=lpxA PE=3 SV=1	sp|Q02RB6|LPXA_PSEAB	28 kDa	0	0	0	0	0	0	0	0
Untreated Biofilm 2	WT_2_4057	UDP-3-O-[3-hydroxymyristoyl] N-acetylglucosamine deacetylase OS=Pseudomonas aeruginosa (strain UCBPP-PA14) GN=lpxC PE=3 SV=1	sp|Q02H34|LPXC_PSEAB	33 kDa	0	1	0	0	1	1	1	0
Untreated Biofilm 2	WT_2_4057	Tetraacyldisaccharide 4'-kinase OS=Pseudomonas aeruginosa (strain UCBPP-PA14) GN=lpxK PE=3 SV=1	sp|Q02PE4|LPXK_PSEAB	37 kDa	0	0	0	0	0	0	0	0
Untreated Biofilm 2	WT_2_4057	Low specificity L-threonine aldolase OS=Pseudomonas aeruginosa (strain UCBPP-PA14) GN=ltaA PE=4 SV=1	tr|Q02DU8|Q02DU8_PSEAB	38 kDa	0	0	0	0	0	0	0	0
Untreated Biofilm 2	WT_2_4057	*REV* Threonine dehydratase, biosynthetic OS=Pseudomonas aeruginosa (strain UCBPP-PA14) GN=ilvA1 PE=4 SV=1	r-tr|Q02U85|Q02U85_PSEAB	55 kDa	0	0	0	0	0	0	0	1
Untreated Biofilm 2	WT_2_4057	Serine hydroxymethyltransferase OS=Pseudomonas aeruginosa (strain UCBPP-PA14) GN=glyA2 PE=3 SV=1	tr|Q02MP5|Q02MP5_PSEAB	45 kDa	0	0	0	0	0	0	0	0
Untreated Biofilm 2	WT_2_4057	*REV* Diaminopimelate decarboxylase OS=Pseudomonas aeruginosa (strain UCBPP-PA14) GN=lysA PE=3 SV=1	r-tr|Q02E85|Q02E85_PSEAB	46 kDa	0	0	0	0	0	0	0	0
Untreated Biofilm 2	WT_2_4057	Aspartokinase OS=Pseudomonas aeruginosa (strain UCBPP-PA14) GN=lysC PE=3 SV=1	tr|Q02I64|Q02I64_PSEAB	44 kDa	0	0	0	0	0	0	0	0
Untreated Biofilm 2	WT_2_4057	Lysine--tRNA ligase OS=Pseudomonas aeruginosa (strain UCBPP-PA14) GN=lysS PE=3 SV=1	sp|Q02RH2|SYK_PSEAB	57 kDa	2	0	1	0	0	0	0	1
Untreated Biofilm 2	WT_2_4057	Macrolide export ATP-binding/permease protein MacB OS=Pseudomonas aeruginosa (strain UCBPP-PA14) GN=macB PE=3 SV=1	sp|Q02MI4|MACB_PSEAB	71 kDa	0	0	0	0	0	0	0	0
Untreated Biofilm 2	WT_2_4057	NAD-dependent malic enzyme OS=Pseudomonas aeruginosa (strain UCBPP-PA14) GN=maeA PE=3 SV=1	sp|Q02QW0|MAO1_PSEAB	62 kDa	0	0	0	0	0	0	0	0
Untreated Biofilm 2	WT_2_4057	Malic enzyme OS=Pseudomonas aeruginosa (strain UCBPP-PA14) GN=maeB PE=3 SV=1	tr|Q02EX1|Q02EX1_PSEAB	45 kDa	6	6	2	2	3	2	0	3
Untreated Biofilm 2	WT_2_4057	Maleylacetoacetate isomerase OS=Pseudomonas aeruginosa (strain UCBPP-PA14) GN=maiA PE=4 SV=1	tr|Q02LF4|Q02LF4_PSEAB	24 kDa	4	0	2	2	0	1	0	1
Untreated Biofilm 2	WT_2_4057	Putative uncharacterized protein mazG OS=Pseudomonas aeruginosa (strain UCBPP-PA14) GN=mazG PE=4 SV=1	tr|Q02I95|Q02I95_PSEAB	31 kDa	0	0	0	0	0	1	0	0
Untreated Biofilm 2	WT_2_4057	Malonate decarboxylase gamma subunit OS=Pseudomonas aeruginosa (strain UCBPP-PA14) GN=mdcE PE=4 SV=1	tr|Q02UM3|Q02UM3_PSEAB	28 kDa	0	0	0	0	0	0	0	0
Untreated Biofilm 2	WT_2_4057	Methylenetetrahydrofolate reductase OS=Pseudomonas aeruginosa (strain UCBPP-PA14) GN=metF PE=3 SV=1	tr|Q02TY2|Q02TY2_PSEAB	32 kDa	1	1	1	2	0	1	0	0
Untreated Biofilm 2	WT_2_4057	Methionine--tRNA ligase OS=Pseudomonas aeruginosa (strain UCBPP-PA14) GN=metG PE=3 SV=1	sp|Q02QX1|SYM_PSEAB	75 kDa	3	2	2	3	0	0	1	2
Untreated Biofilm 2	WT_2_4057	S-adenosylmethionine synthase OS=Pseudomonas aeruginosa (strain UCBPP-PA14) GN=metK PE=3 SV=1	sp|Q02TL9|METK_PSEAB	43 kDa	0	1	0	2	0	0	2	1
Untreated Biofilm 2	WT_2_4057	RND multidrug efflux membrane fusion protein MexA OS=Pseudomonas aeruginosa (strain UCBPP-PA14) GN=mexA PE=4 SV=1	tr|Q02TY7|Q02TY7_PSEAB	41 kDa	0	0	0	1	1	3	2	2
Untreated Biofilm 2	WT_2_4057	RND multidrug efflux transporter MexB OS=Pseudomonas aeruginosa (strain UCBPP-PA14) GN=mexB PE=4 SV=1	tr|Q02TY6|Q02TY6_PSEAB	113 kDa	0	3	0	0	2	0	2	2
Untreated Biofilm 2	WT_2_4057	RND multidrug efflux membrane fusion protein MexE OS=Pseudomonas aeruginosa (strain UCBPP-PA14) GN=mexE PE=4 SV=1	tr|Q02MU2|Q02MU2_PSEAB	45 kDa	0	0	0	0	0	0	0	0
Untreated Biofilm 2	WT_2_4057	Putative membrane protein OS=Pseudomonas aeruginosa (strain UCBPP-PA14) GN=mexG PE=4 SV=1	tr|Q02T22|Q02T22_PSEAB	16 kDa	0	1	2	3	0	2	1	2
Untreated Biofilm 2	WT_2_4057	RND efflux membrane fusion protein OS=Pseudomonas aeruginosa (strain UCBPP-PA14) GN=mexH PE=4 SV=1	tr|Q02T23|Q02T23_PSEAB	39 kDa	0	0	0	0	0	0	0	0
Untreated Biofilm 2	WT_2_4057	Probable RND efflux transporter OS=Pseudomonas aeruginosa (strain UCBPP-PA14) GN=mexI PE=4 SV=1	tr|Q02T24|Q02T24_PSEAB	111 kDa	0	0	0	0	0	1	0	0
Untreated Biofilm 2	WT_2_4057	Transcriptional regulator MexT OS=Pseudomonas aeruginosa (strain UCBPP-PA14) GN=mexT PE=4 SV=1	tr|Q02MU1|Q02MU1_PSEAB	33 kDa	0	0	0	0	0	0	0	0
Untreated Biofilm 2	WT_2_4057	Mg(2+) transport ATPase, P-type 2 OS=Pseudomonas aeruginosa (strain UCBPP-PA14) GN=mgtA PE=3 SV=1	tr|Q02FJ5|Q02FJ5_PSEAB	100 kDa	0	0	0	1	0	0	0	4
Untreated Biofilm 2	WT_2_4057	Probable septum site-determining protein MinC OS=Pseudomonas aeruginosa (strain UCBPP-PA14) GN=minC PE=3 SV=1	sp|Q02Q74|MINC_PSEAB	28 kDa	0	0	0	1	0	0	0	0
Untreated Biofilm 2	WT_2_4057	Site-determining protein OS=Pseudomonas aeruginosa (strain UCBPP-PA14) GN=minD PE=3 SV=1	tr|Q02Q75|Q02Q75_PSEAB	30 kDa	1	0	1	4	0	0	0	0
Untreated Biofilm 2	WT_2_4057	Methylmalonate-semialdehyde dehydrogenase OS=Pseudomonas aeruginosa (strain UCBPP-PA14) GN=mmsA PE=3 SV=1	tr|Q02R41|Q02R41_PSEAB	54 kDa	0	0	0	0	0	0	0	0
Untreated Biofilm 2	WT_2_4057	3-hydroxyisobutyrate dehydrogenase OS=Pseudomonas aeruginosa (strain UCBPP-PA14) GN=mmsB PE=4 SV=1	tr|Q02R40|Q02R40_PSEAB	30 kDa	0	0	0	0	1	0	1	0
Untreated Biofilm 2	WT_2_4057	*REV* tRNA 5-methylaminomethyl-2-thiouridine biosynthesis bifunctional protein MnmC OS=Pseudomonas aeruginosa (strain UCBPP-PA14) GN=mnmC PE=3 SV=1	r-sp|Q02QU5|MNMC_PSEAB	70 kDa	0	0	0	0	0	0	0	0
Untreated Biofilm 2	WT_2_4057	Chemotaxis protein MotB OS=Pseudomonas aeruginosa (strain UCBPP-PA14) GN=motB PE=4 SV=1	tr|Q02F65|Q02F65_PSEAB	38 kDa	2	1	2	1	0	0	0	0
Untreated Biofilm 2	WT_2_4057	Putative methanol dehydrogenase regulatory protein OS=Pseudomonas aeruginosa (strain UCBPP-PA14) GN=moxR PE=4 SV=1	tr|Q02HB9|Q02HB9_PSEAB	37 kDa	1	1	0	0	0	0	0	0
Untreated Biofilm 2	WT_2_4057	Putative MoxR protein OS=Pseudomonas aeruginosa (strain UCBPP-PA14) GN=moxR PE=4 SV=1	tr|Q02P37|Q02P37_PSEAB	33 kDa	0	0	0	0	0	0	0	0
Untreated Biofilm 2	WT_2_4057	Putative MoxR-like ATPase OS=Pseudomonas aeruginosa (strain UCBPP-PA14) GN=moxR PE=4 SV=1	tr|Q02PN2|Q02PN2_PSEAB	36 kDa	0	0	0	0	0	0	0	0
Untreated Biofilm 2	WT_2_4057	Putative outer membrane protein OS=Pseudomonas aeruginosa (strain UCBPP-PA14) GN=ompP1 PE=4 SV=1	tr|Q02JC9|Q02JC9_PSEAB	46 kDa	0	0	0	0	1	1	2	1
Untreated Biofilm 2	WT_2_4057	Probable malate:quinone oxidoreductase OS=Pseudomonas aeruginosa (strain UCBPP-PA14) GN=mqoB PE=3 SV=1	tr|Q02G34|Q02G34_PSEAB	56 kDa	3	1	0	1	0	0	0	0
Untreated Biofilm 2	WT_2_4057	Rod shape-determining protein MreB OS=Pseudomonas aeruginosa (strain UCBPP-PA14) GN=mreB PE=4 SV=1	tr|Q02GW0|Q02GW0_PSEAB	37 kDa	0	0	0	1	1	1	0	1
Untreated Biofilm 2	WT_2_4057	Cell shape-determining protein MreC OS=Pseudomonas aeruginosa (strain UCBPP-PA14) GN=mreC PE=3 SV=1	tr|Q02GW1|Q02GW1_PSEAB	35 kDa	0	0	1	0	0	0	0	0
Untreated Biofilm 2	WT_2_4057	Large-conductance mechanosensitive channel OS=Pseudomonas aeruginosa (strain UCBPP-PA14) GN=mscL PE=3 SV=1	sp|Q02G63|MSCL_PSEAB	14 kDa	0	0	0	0	0	0	0	1
Untreated Biofilm 2	WT_2_4057	Peptide methionine sulfoxide reductase MsrA OS=Pseudomonas aeruginosa (strain UCBPP-PA14) GN=msrA PE=3 SV=1	sp|Q02EZ9|MSRA_PSEAB	24 kDa	0	0	0	1	0	0	0	0
Untreated Biofilm 2	WT_2_4057	Methylthioribose-1-phosphate isomerase OS=Pseudomonas aeruginosa (strain UCBPP-PA14) GN=mtnA PE=3 SV=1	sp|Q02PX5|MTNA_PSEAB	39 kDa	0	0	0	0	0	0	0	0
Untreated Biofilm 2	WT_2_4057	Methylthioribulose-1-phosphate dehydratase OS=Pseudomonas aeruginosa (strain UCBPP-PA14) GN=mtnB PE=3 SV=1	sp|Q02KH3|MTNB_PSEAB	23 kDa	0	0	0	0	0	0	0	0
Untreated Biofilm 2	WT_2_4057	Enolase-phosphatase E1 OS=Pseudomonas aeruginosa (strain UCBPP-PA14) GN=mtnC PE=3 SV=1	sp|Q02KH5|MTNC_PSEAB	24 kDa	0	0	0	1	0	0	1	1
Untreated Biofilm 2	WT_2_4057	Anti-sigma factor MucA OS=Pseudomonas aeruginosa (strain UCBPP-PA14) GN=mucA PE=4 SV=1	tr|Q02HR5|Q02HR5_PSEAB	21 kDa	0	0	0	0	1	0	0	0
Untreated Biofilm 2	WT_2_4057	Serine protease MucD OS=Pseudomonas aeruginosa (strain UCBPP-PA14) GN=mucD PE=4 SV=1	tr|Q02HR8|Q02HR8_PSEAB	50 kDa	1	2	1	3	0	1	1	0
Untreated Biofilm 2	WT_2_4057	Putative mucoidy inhibitor A OS=Pseudomonas aeruginosa (strain UCBPP-PA14) GN=muiA PE=4 SV=1	tr|Q02JX7|Q02JX7_PSEAB	61 kDa	0	0	0	0	0	0	0	0
Untreated Biofilm 2	WT_2_4057	UDP-N-acetylglucosamine 1-carboxyvinyltransferase OS=Pseudomonas aeruginosa (strain UCBPP-PA14) GN=murA PE=3 SV=1	sp|Q02GZ1|MURA_PSEAB	45 kDa	0	0	0	0	1	1	0	0
Untreated Biofilm 2	WT_2_4057	UDP-N-acetylenolpyruvoylglucosamine reductase OS=Pseudomonas aeruginosa (strain UCBPP-PA14) GN=murB PE=3 SV=1	tr|Q02PE0|Q02PE0_PSEAB	38 kDa	0	0	0	0	0	0	0	0
Untreated Biofilm 2	WT_2_4057	UDP-N-acetylmuramate--L-alanine ligase OS=Pseudomonas aeruginosa (strain UCBPP-PA14) GN=murC PE=3 SV=1	sp|Q02H29|MURC_PSEAB	52 kDa	0	0	0	0	0	0	0	1
Untreated Biofilm 2	WT_2_4057	UDP-N-acetylmuramoyl-L-alanyl-D-glutamate--2,6-diaminopimelate ligase OS=Pseudomonas aeruginosa (strain UCBPP-PA14) GN=murE PE=3 SV=1	tr|Q02H23|Q02H23_PSEAB	51 kDa	4	1	0	3	0	0	0	0
Untreated Biofilm 2	WT_2_4057	UDP-N-acetylmuramoyl-tripeptide--D-alanyl-D-alanine ligase OS=Pseudomonas aeruginosa (strain UCBPP-PA14) GN=murF PE=3 SV=1	tr|Q02H24|Q02H24_PSEAB	47 kDa	0	0	0	0	1	0	0	0
Untreated Biofilm 2	WT_2_4057	UDP-N-acetylglucosamine--N-acetylmuramyl-(pentapeptide) pyrophosphoryl-undecaprenol N-acetylglucosamine transferase OS=Pseudomonas aeruginosa (strain UCBPP-PA14) GN=murG PE=3 SV=1	sp|Q02H28|MURG_PSEAB	38 kDa	0	1	0	0	0	0	0	0
Untreated Biofilm 2	WT_2_4057	Putative pyrophosphohydrolase OS=Pseudomonas aeruginosa (strain UCBPP-PA14) GN=mutT PE=4 SV=1	tr|Q02H40|Q02H40_PSEAB	34 kDa	0	0	0	0	0	0	0	0
Untreated Biofilm 2	WT_2_4057	Transcriptional regulator MvaT, P16 subunit OS=Pseudomonas aeruginosa (strain UCBPP-PA14) GN=mvaT PE=4 SV=1	tr|Q02HC6|Q02HC6_PSEAB	14 kDa	0	1	1	0	0	4	1	1
Untreated Biofilm 2	WT_2_4057	Nicotinate-nucleotide pyrophosphorylase OS=Pseudomonas aeruginosa (strain UCBPP-PA14) GN=nadC PE=4 SV=1	tr|Q02GR7|Q02GR7_PSEAB	31 kDa	0	0	0	0	0	0	0	0
Untreated Biofilm 2	WT_2_4057	NH(3)-dependent NAD(+) synthetase OS=Pseudomonas aeruginosa (strain UCBPP-PA14) GN=nadE PE=3 SV=1	sp|Q02F98|NADE_PSEAB	30 kDa	1	0	0	0	0	0	0	0
Untreated Biofilm 2	WT_2_4057	Putative Phosphotransferase system, N-acetylglucosamine-specific enzyme IIABC OS=Pseudomonas aeruginosa (strain UCBPP-PA14) GN=nagE PE=4 SV=1	tr|Q02RN4|Q02RN4_PSEAB	61 kDa	0	0	0	0	0	0	0	0
Untreated Biofilm 2	WT_2_4057	Beta-hexosaminidase OS=Pseudomonas aeruginosa (strain UCBPP-PA14) GN=nagZ PE=3 SV=1	sp|Q02PG9|NAGZ_PSEAB	36 kDa	1	0	0	0	0	0	0	0
Untreated Biofilm 2	WT_2_4057	Periplasmic nitrate reductase OS=Pseudomonas aeruginosa (strain UCBPP-PA14) GN=napA PE=3 SV=1	sp|Q02IZ4|NAPA_PSEAB	93 kDa	0	0	0	0	0	0	0	0
Untreated Biofilm 2	WT_2_4057	Nicotinate phosphoribosyltransferase OS=Pseudomonas aeruginosa (strain UCBPP-PA14) GN=pncB2 PE=3 SV=1	tr|Q02H65|Q02H65_PSEAB	46 kDa	0	0	0	0	0	0	0	0
Untreated Biofilm 2	WT_2_4057	Transcriptional regulatory protein NfxB OS=Pseudomonas aeruginosa (strain UCBPP-PA14) GN=nfxB PE=4 SV=1	tr|Q02G77|Q02G77_PSEAB	21 kDa	0	0	0	0	0	0	0	0
Untreated Biofilm 2	WT_2_4057	Putative uroporphyrin-III c-methyltransferase OS=Pseudomonas aeruginosa (strain UCBPP-PA14) GN=nirE PE=3 SV=1	tr|Q02TQ6|Q02TQ6_PSEAB	30 kDa	0	0	0	0	0	0	0	0
Untreated Biofilm 2	WT_2_4057	Heme d1 biosynthesis protein NirL OS=Pseudomonas aeruginosa (strain UCBPP-PA14) GN=nirL PE=4 SV=1	tr|Q02TQ2|Q02TQ2_PSEAB	20 kDa	0	0	0	0	0	0	0	0
Untreated Biofilm 2	WT_2_4057	Cytochrome c-551 OS=Pseudomonas aeruginosa (strain UCBPP-PA14) GN=nirM PE=4 SV=1	tr|Q02TP8|Q02TP8_PSEAB	11 kDa	1	1	1	0	1	1	0	0
Untreated Biofilm 2	WT_2_4057	Putative c-type cytochrome OS=Pseudomonas aeruginosa (strain UCBPP-PA14) GN=nirN PE=4 SV=1	tr|Q02TQ7|Q02TQ7_PSEAB	54 kDa	0	0	0	0	0	0	0	0
Untreated Biofilm 2	WT_2_4057	Nitrite reductase OS=Pseudomonas aeruginosa (strain UCBPP-PA14) GN=nirS PE=4 SV=1	tr|Q02TP7|Q02TP7_PSEAB	63 kDa	6	5	2	1	0	0	0	0
Untreated Biofilm 2	WT_2_4057	Nitric-oxide reductase subunit C OS=Pseudomonas aeruginosa (strain UCBPP-PA14) GN=norC PE=4 SV=1	tr|Q02TP3|Q02TP3_PSEAB	16 kDa	0	0	0	0	0	0	0	0
Untreated Biofilm 2	WT_2_4057	Nitrous-oxide reductase OS=Pseudomonas aeruginosa (strain UCBPP-PA14) GN=nosZ PE=3 SV=1	tr|Q02QM9|Q02QM9_PSEAB	71 kDa	0	0	0	0	0	0	0	0
Untreated Biofilm 2	WT_2_4057	Na(+)-translocating NADH-quinone reductase subunit A OS=Pseudomonas aeruginosa (strain UCBPP-PA14) GN=nqrA PE=3 SV=1	sp|Q02PG3|NQRA_PSEAB	48 kDa	1	1	1	0	0	0	0	0
Untreated Biofilm 2	WT_2_4057	Putative ferredoxin--NADP+ reductase OS=Pseudomonas aeruginosa (strain UCBPP-PA14) GN=fnr-2 PE=4 SV=1	tr|Q02G62|Q02G62_PSEAB	29 kDa	0	0	0	0	0	0	0	0
Untreated Biofilm 2	WT_2_4057	Ribonucleoside-diphosphate reductase OS=Pseudomonas aeruginosa (strain UCBPP-PA14) GN=nrdA PE=3 SV=1	tr|Q02IX6|Q02IX6_PSEAB	107 kDa	2	0	2	5	1	1	0	2
Untreated Biofilm 2	WT_2_4057	Ribonucleoside-diphosphate reductase subunit beta OS=Pseudomonas aeruginosa (strain UCBPP-PA14) GN=nrdB PE=3 SV=1	tr|Q02IX5|Q02IX5_PSEAB	47 kDa	1	2	3	1	0	0	0	0
Untreated Biofilm 2	WT_2_4057	Transcriptional repressor NrdR OS=Pseudomonas aeruginosa (strain UCBPP-PA14) GN=nrdR PE=3 SV=1	sp|Q02SM4|NRDR_PSEAB	18 kDa	0	0	0	0	0	0	1	0
Untreated Biofilm 2	WT_2_4057	Putative DP compound hydrolase OS=Pseudomonas aeruginosa (strain UCBPP-PA14) GN=nudE PE=3 SV=1	tr|Q02EI9|Q02EI9_PSEAB	21 kDa	0	0	0	0	0	0	0	0
Untreated Biofilm 2	WT_2_4057	NADH-quinone oxidoreductase subunit B OS=Pseudomonas aeruginosa (strain UCBPP-PA14) GN=nuoB PE=3 SV=1	sp|Q02ND0|NUOB_PSEAB	25 kDa	0	0	0	0	1	0	0	0
Untreated Biofilm 2	WT_2_4057	NADH-quinone oxidoreductase subunit C/D OS=Pseudomonas aeruginosa (strain UCBPP-PA14) GN=nuoC PE=3 SV=1	sp|Q02ND1|NUOCD_PSEAB	68 kDa	0	0	0	1	0	0	1	1
Untreated Biofilm 2	WT_2_4057	NADH dehydrogenase I chain F OS=Pseudomonas aeruginosa (strain UCBPP-PA14) GN=nuoF PE=4 SV=1	tr|Q02ND3|Q02ND3_PSEAB	48 kDa	2	5	0	1	0	0	0	1
Untreated Biofilm 2	WT_2_4057	NADH-quinone oxidoreductase OS=Pseudomonas aeruginosa (strain UCBPP-PA14) GN=nuoG PE=3 SV=1	tr|Q02ND4|Q02ND4_PSEAB	99 kDa	0	0	0	0	0	0	0	0
Untreated Biofilm 2	WT_2_4057	NADH-quinone oxidoreductase subunit I OS=Pseudomonas aeruginosa (strain UCBPP-PA14) GN=nuoI PE=3 SV=1	sp|Q02ND6|NUOI_PSEAB	21 kDa	0	0	0	0	0	0	0	0
Untreated Biofilm 2	WT_2_4057	NADH-quinone oxidoreductase subunit K OS=Pseudomonas aeruginosa (strain UCBPP-PA14) GN=nuoK PE=3 SV=1	sp|Q02ND8|NUOK_PSEAB	11 kDa	0	0	1	1	0	0	0	0
Untreated Biofilm 2	WT_2_4057	N utilization substance protein A OS=Pseudomonas aeruginosa (strain UCBPP-PA14) GN=nusA PE=4 SV=1	tr|Q02FS7|Q02FS7_PSEAB	55 kDa	1	1	0	2	1	1	0	0
Untreated Biofilm 2	WT_2_4057	N utilization substance protein B homolog OS=Pseudomonas aeruginosa (strain UCBPP-PA14) GN=nusB PE=3 SV=1	tr|Q02SL9|Q02SL9_PSEAB	18 kDa	0	0	0	0	0	0	0	0
Untreated Biofilm 2	WT_2_4057	Transcription termination/antitermination protein nusG OS=Pseudomonas aeruginosa (strain UCBPP-PA14) GN=nusG PE=3 SV=1	tr|Q02T92|Q02T92_PSEAB	20 kDa	2	1	2	1	1	0	0	0
Untreated Biofilm 2	WT_2_4057	Molybdopterin biosynthetic protein B2 OS=Pseudomonas aeruginosa (strain UCBPP-PA14) GN=moaB2 PE=4 SV=1	tr|Q02PJ3|Q02PJ3_PSEAB	19 kDa	0	0	0	0	0	0	0	0
Untreated Biofilm 2	WT_2_4057	Putative transcarboxylase subunit OS=Pseudomonas aeruginosa (strain UCBPP-PA14) GN=oadA PE=4 SV=1	tr|Q02DS6|Q02DS6_PSEAB	66 kDa	0	0	0	0	0	0	0	0
Untreated Biofilm 2	WT_2_4057	Phospho-2-dehydro-3-deoxyheptonate aldolase OS=Pseudomonas aeruginosa (strain UCBPP-PA14) GN=aroF-1 PE=3 SV=1	tr|Q02KP1|Q02KP1_PSEAB	39 kDa	0	0	1	1	0	1	0	0
Untreated Biofilm 2	WT_2_4057	Putative outer membrane efflux protein OS=Pseudomonas aeruginosa (strain UCBPP-PA14) GN=ompH PE=4 SV=1	tr|Q02F44|Q02F44_PSEAB	53 kDa	1	1	1	1	8	2	1	1
Untreated Biofilm 2	WT_2_4057	Putative outer membrane protein OmpH OS=Pseudomonas aeruginosa (strain UCBPP-PA14) GN=ompH PE=4 SV=1	tr|Q02RB9|Q02RB9_PSEAB	19 kDa	0	0	2	1	0	0	0	0
Untreated Biofilm 2	WT_2_4057	Putative outer membrane protein OS=Pseudomonas aeruginosa (strain UCBPP-PA14) GN=ompK PE=4 SV=1	tr|Q02SW0|Q02SW0_PSEAB	51 kDa	0	0	0	0	0	0	0	0
Untreated Biofilm 2	WT_2_4057	Two-component response regulator OmpR OS=Pseudomonas aeruginosa (strain UCBPP-PA14) GN=ompR PE=4 SV=1	tr|Q02EG4|Q02EG4_PSEAB	28 kDa	0	1	0	2	0	0	0	0
Untreated Biofilm 2	WT_2_4057	Putative outer membrane porin OS=Pseudomonas aeruginosa (strain UCBPP-PA14) GN=opdO PE=4 SV=1	tr|Q02LQ3|Q02LQ3_PSEAB	44 kDa	0	0	0	0	0	0	0	0
Untreated Biofilm 2	WT_2_4057	Putative outer membrane porin OS=Pseudomonas aeruginosa (strain UCBPP-PA14) GN=opdQ PE=4 SV=1	tr|Q02PK2|Q02PK2_PSEAB	47 kDa	0	0	0	0	0	0	2	0
Untreated Biofilm 2	WT_2_4057	Glucans biosynthesis protein G OS=Pseudomonas aeruginosa (strain UCBPP-PA14) GN=opgG PE=3 SV=1	sp|Q02ET9|OPGG_PSEAB	59 kDa	1	0	0	0	0	0	0	0
Untreated Biofilm 2	WT_2_4057	Outer membrane protein OS=Pseudomonas aeruginosa (strain UCBPP-PA14) GN=opmD PE=4 SV=1	tr|Q02T25|Q02T25_PSEAB	53 kDa	0	1	0	1	0	1	1	0
Untreated Biofilm 2	WT_2_4057	Glucose/carbohydrate outer membrane porin OprB OS=Pseudomonas aeruginosa (strain UCBPP-PA14) GN=oprB PE=4 SV=1	tr|Q02PZ2|Q02PZ2_PSEAB (+1)	51 kDa	0	0	0	0	0	0	0	1
Untreated Biofilm 2	WT_2_4057	Outer membrane copper receptor OprC OS=Pseudomonas aeruginosa (strain UCBPP-PA14) GN=oprC PE=3 SV=1	tr|Q02RU4|Q02RU4_PSEAB	79 kDa	1	2	0	0	4	5	4	2
Untreated Biofilm 2	WT_2_4057	Basic amino acid, basic peptide and imipenem outer membrane porin OprD OS=Pseudomonas aeruginosa (strain UCBPP-PA14) GN=oprD PE=4 SV=1	tr|Q02IC0|Q02IC0_PSEAB	48 kDa	6	9	7	8	5	9	7	5
Untreated Biofilm 2	WT_2_4057	Anaerobically-induced outer membrane porin OprE OS=Pseudomonas aeruginosa (strain UCBPP-PA14) GN=oprE PE=4 SV=1	tr|Q02UC6|Q02UC6_PSEAB	50 kDa	2	3	0	1	1	2	0	2
Untreated Biofilm 2	WT_2_4057	Major porin and structural outer membrane porin OprF OS=Pseudomonas aeruginosa (strain UCBPP-PA14) GN=oprF PE=3 SV=1	tr|Q02KR8|Q02KR8_PSEAB	38 kDa	3	9	4	8	8	14	11	10
Untreated Biofilm 2	WT_2_4057	Outer membrane protein OprG OS=Pseudomonas aeruginosa (strain UCBPP-PA14) GN=oprG PE=4 SV=1	tr|Q02SN3|Q02SN3_PSEAB	25 kDa	1	2	1	2	3	5	3	1
Untreated Biofilm 2	WT_2_4057	PhoP/Q and low Mg2+ inducible outer membrane prote OS=Pseudomonas aeruginosa (strain UCBPP-PA14) GN=oprH PE=4 SV=1	tr|Q02IZ8|Q02IZ8_PSEAB	22 kDa	0	2	0	1	4	8	8	6
Untreated Biofilm 2	WT_2_4057	Peptidoglycan associated lipoprotein OprL OS=Pseudomonas aeruginosa (strain UCBPP-PA14) GN=oprL PE=3 SV=1	tr|Q02ID5|Q02ID5_PSEAB	18 kDa	2	2	2	3	1	4	1	3
Untreated Biofilm 2	WT_2_4057	Major intrinsic multiple antibiotic resistance efflux outer membrane protein OprM OS=Pseudomonas aeruginosa (strain UCBPP-PA14) GN=oprM PE=4 SV=1	tr|Q02TY5|Q02TY5_PSEAB	53 kDa	5	3	4	8	5	7	8	2
Untreated Biofilm 2	WT_2_4057	Putative outer membrane porin, OprD family OS=Pseudomonas aeruginosa (strain UCBPP-PA14) GN=oprQ PE=4 SV=1	tr|Q02NR3|Q02NR3_PSEAB	47 kDa	0	5	2	1	1	9	3	1
Untreated Biofilm 2	WT_2_4057	UDP-N-acetyl-D-mannosaminuronate dehydrogenase OS=Pseudomonas aeruginosa (strain UCBPP-PA14) GN=orfH PE=3 SV=1	tr|Q02PW3|Q02PW3_PSEAB	46 kDa	1	2	2	2	0	0	0	0
Untreated Biofilm 2	WT_2_4057	UDP-N-acetylglucosamine 2-epimerase OS=Pseudomonas aeruginosa (strain UCBPP-PA14) GN=orfK PE=3 SV=1	tr|Q02PW4|Q02PW4_PSEAB	42 kDa	2	2	1	3	0	0	0	0
Untreated Biofilm 2	WT_2_4057	Putative group 1 glycosyl transferase OS=Pseudomonas aeruginosa (strain UCBPP-PA14) GN=orfL PE=4 SV=1	tr|Q02PV7|Q02PV7_PSEAB	42 kDa	0	0	0	0	0	0	0	1
Untreated Biofilm 2	WT_2_4057	Putative NAD dependent epimerase/dehydratase OS=Pseudomonas aeruginosa (strain UCBPP-PA14) GN=orfM PE=4 SV=1	tr|Q02PV6|Q02PV6_PSEAB	35 kDa	0	0	0	0	0	0	0	0
Untreated Biofilm 2	WT_2_4057	Osmotically inducible protein OsmC OS=Pseudomonas aeruginosa (strain UCBPP-PA14) GN=osmC PE=4 SV=1	tr|Q02V21|Q02V21_PSEAB	16 kDa	0	1	0	1	0	0	0	1
Untreated Biofilm 2	WT_2_4057	Osmotically inducible lipoprotein OsmE OS=Pseudomonas aeruginosa (strain UCBPP-PA14) GN=osmE PE=4 SV=1	tr|Q02FE2|Q02FE2_PSEAB	13 kDa	0	0	3	3	0	2	2	2
Untreated Biofilm 2	WT_2_4057	PA-I galactophilic lectin OS=Pseudomonas aeruginosa (strain UCBPP-PA14) GN=pa1L PE=4 SV=1	tr|Q02N22|Q02N22_PSEAB	13 kDa	0	0	0	0	0	0	0	0
Untreated Biofilm 2	WT_2_4057	Lipid A deacylase OS=Pseudomonas aeruginosa (strain UCBPP-PA14) GN=pagL PE=3 SV=1	tr|Q02G13|Q02G13_PSEAB	18 kDa	2	3	1	1	4	2	1	2
Untreated Biofilm 2	WT_2_4057	Pantothenate synthetase OS=Pseudomonas aeruginosa (strain UCBPP-PA14) GN=panC PE=3 SV=1	sp|Q02FU2|PANC_PSEAB	31 kDa	0	1	1	2	0	0	0	0
Untreated Biofilm 2	WT_2_4057	2-dehydropantoate 2-reductase OS=Pseudomonas aeruginosa (strain UCBPP-PA14) GN=panE PE=3 SV=1	tr|Q02KP3|Q02KP3_PSEAB	34 kDa	0	0	0	0	0	0	0	0
Untreated Biofilm 2	WT_2_4057	Chromosome partitioning protein OS=Pseudomonas aeruginosa (strain UCBPP-PA14) GN=parB PE=4 SV=1	tr|Q02DE6|Q02DE6_PSEAB	32 kDa	1	0	0	2	0	0	0	0
Untreated Biofilm 2	WT_2_4057	Salicylate biosynthesis protein PchB OS=Pseudomonas aeruginosa (strain UCBPP-PA14) GN=pchB PE=4 SV=1	tr|Q02T47|Q02T47_PSEAB	11 kDa	1	0	0	0	0	0	0	0
Untreated Biofilm 2	WT_2_4057	Pyochelin biosynthesis protein PchD OS=Pseudomonas aeruginosa (strain UCBPP-PA14) GN=pchD PE=4 SV=1	tr|Q02T45|Q02T45_PSEAB	60 kDa	0	0	0	0	0	0	0	0
Untreated Biofilm 2	WT_2_4057	Pyochelin synthetase OS=Pseudomonas aeruginosa (strain UCBPP-PA14) GN=pchE PE=4 SV=1	tr|Q02T43|Q02T43_PSEAB	157 kDa	0	0	0	0	0	1	0	4
Untreated Biofilm 2	WT_2_4057	Pyochelin synthetase PchF OS=Pseudomonas aeruginosa (strain UCBPP-PA14) GN=pchF PE=4 SV=1	tr|Q02T42|Q02T42_PSEAB	197 kDa	0	0	0	1	2	0	1	0
Untreated Biofilm 2	WT_2_4057	Pyochelin biosynthetic protein PchG OS=Pseudomonas aeruginosa (strain UCBPP-PA14) GN=pchG PE=4 SV=1	tr|Q02T41|Q02T41_PSEAB	38 kDa	0	0	0	0	0	0	0	1
Untreated Biofilm 2	WT_2_4057	Putative ATP-binding component of ABC transporter OS=Pseudomonas aeruginosa (strain UCBPP-PA14) GN=pchH PE=3 SV=1	tr|Q02T40|Q02T40_PSEAB	61 kDa	0	0	0	0	0	0	0	4
Untreated Biofilm 2	WT_2_4057	Putative ATP-binding component of ABC transporter OS=Pseudomonas aeruginosa (strain UCBPP-PA14) GN=pchI PE=3 SV=1	tr|Q02T39|Q02T39_PSEAB	61 kDa	0	0	0	0	0	0	0	1
Untreated Biofilm 2	WT_2_4057	Phosphoenolpyruvate carboxykinase [ATP] OS=Pseudomonas aeruginosa (strain UCBPP-PA14) GN=pckA PE=3 SV=1	sp|Q02EH2|PCKA_PSEAB	56 kDa	0	2	0	2	0	1	0	0
Untreated Biofilm 2	WT_2_4057	Putative transcriptional regulator, GntR family OS=Pseudomonas aeruginosa (strain UCBPP-PA14) GN=pdhR PE=4 SV=1	tr|Q02FQ3|Q02FQ3_PSEAB	29 kDa	1	0	0	0	0	0	0	0
Untreated Biofilm 2	WT_2_4057	4-hydroxythreonine-4-phosphate dehydrogenase OS=Pseudomonas aeruginosa (strain UCBPP-PA14) GN=pdxA PE=3 SV=1	tr|Q02TH0|Q02TH0_PSEAB	35 kDa	0	0	0	0	0	0	0	0
Untreated Biofilm 2	WT_2_4057	Pyridoxine/pyridoxamine 5'-phosphate oxidase OS=Pseudomonas aeruginosa (strain UCBPP-PA14) GN=pdxH PE=3 SV=1	sp|Q02IL5|PDXH_PSEAB	25 kDa	0	0	0	1	0	0	0	0
Untreated Biofilm 2	WT_2_4057	Pyridoxine 5'-phosphate synthase OS=Pseudomonas aeruginosa (strain UCBPP-PA14) GN=pdxJ PE=3 SV=1	sp|Q02HS5|PDXJ_PSEAB	27 kDa	2	1	0	1	0	0	1	1
Untreated Biofilm 2	WT_2_4057	Putative lipoprotein OS=Pseudomonas aeruginosa (strain UCBPP-PA14) GN=pelC PE=4 SV=1	tr|Q02PM7|Q02PM7_PSEAB	19 kDa	0	0	0	0	0	1	0	0
Untreated Biofilm 2	WT_2_4057	Probable cytosol aminopeptidase OS=Pseudomonas aeruginosa (strain UCBPP-PA14) GN=pepA PE=3 SV=1	sp|Q02RY8|AMPA_PSEAB	52 kDa	0	0	0	1	2	4	3	3
Untreated Biofilm 2	WT_2_4057	Aminopeptidase N OS=Pseudomonas aeruginosa (strain UCBPP-PA14) GN=pepN PE=4 SV=1	tr|Q02PP6|Q02PP6_PSEAB	100 kDa	0	0	0	1	0	0	0	0
Untreated Biofilm 2	WT_2_4057	Polyhydroxyalkanoate synthesis protein PhaF OS=Pseudomonas aeruginosa (strain UCBPP-PA14) GN=phaF PE=4 SV=1	tr|Q02EV7|Q02EV7_PSEAB	31 kDa	3	3	1	3	0	4	6	2
Untreated Biofilm 2	WT_2_4057	Putative poly(Hydroxyalcanoate) granule associated protein OS=Pseudomonas aeruginosa (strain UCBPP-PA14) GN=phaI PE=4 SV=1	tr|Q02EV6|Q02EV6_PSEAB	15 kDa	1	1	0	1	1	0	1	1
Untreated Biofilm 2	WT_2_4057	Prephenate dehydratase OS=Pseudomonas aeruginosa (strain UCBPP-PA14) GN=pheA PE=4 SV=1	tr|Q02PX2|Q02PX2_PSEAB	41 kDa	0	1	0	0	0	0	0	0
Untreated Biofilm 2	WT_2_4057	Phenylalanine--tRNA ligase beta subunit OS=Pseudomonas aeruginosa (strain UCBPP-PA14) GN=pheT PE=3 SV=1	tr|Q02NN6|Q02NN6_PSEAB	87 kDa	0	0	0	0	0	0	0	0
Untreated Biofilm 2	WT_2_4057	Phenylalanine-4-hydroxylase OS=Pseudomonas aeruginosa (strain UCBPP-PA14) GN=phhA PE=4 SV=1	tr|Q02I32|Q02I32_PSEAB	30 kDa	2	1	1	1	0	0	0	0
Untreated Biofilm 2	WT_2_4057	Aromatic amino acid aminotransferase OS=Pseudomonas aeruginosa (strain UCBPP-PA14) GN=phhC PE=3 SV=1	tr|Q02I30|Q02I30_PSEAB	43 kDa	8	4	6	6	1	1	1	1
Untreated Biofilm 2	WT_2_4057	Anthranilate synthase component I OS=Pseudomonas aeruginosa (strain UCBPP-PA14) GN=phnA PE=4 SV=1	tr|Q02IG6|Q02IG6_PSEAB	58 kDa	0	0	0	0	0	0	0	0
Untreated Biofilm 2	WT_2_4057	Binding protein component of ABC phosphonate transporter OS=Pseudomonas aeruginosa (strain UCBPP-PA14) GN=phnD PE=4 SV=1	tr|Q02QM0|Q02QM0_PSEAB	37 kDa	0	0	0	0	0	0	0	0
Untreated Biofilm 2	WT_2_4057	Two-component response regulator PhoP OS=Pseudomonas aeruginosa (strain UCBPP-PA14) GN=phoP PE=4 SV=1	tr|Q02IZ9|Q02IZ9_PSEAB	26 kDa	3	0	1	1	1	0	0	0
Untreated Biofilm 2	WT_2_4057	Phosphate-specific transport system accessory protein PhoU OS=Pseudomonas aeruginosa (strain UCBPP-PA14) GN=phoU PE=3 SV=1	tr|Q02DZ7|Q02DZ7_PSEAB	28 kDa	0	0	0	0	0	0	0	0
Untreated Biofilm 2	WT_2_4057	Putative periplasmic binding protein OS=Pseudomonas aeruginosa (strain UCBPP-PA14) GN=phuT PE=4 SV=1	tr|Q02FW5|Q02FW5_PSEAB	31 kDa	0	0	0	0	0	0	0	0
Untreated Biofilm 2	WT_2_4057	Probable phenazine-specific methyltransferase OS=Pseudomonas aeruginosa (strain UCBPP-PA14) GN=phzM PE=4 SV=1	tr|Q02T26|Q02T26_PSEAB	36 kDa	0	0	0	2	0	0	0	0
Untreated Biofilm 2	WT_2_4057	Flavin-containing monooxygenase OS=Pseudomonas aeruginosa (strain UCBPP-PA14) GN=phzS PE=4 SV=1	tr|Q02T34|Q02T34_PSEAB	44 kDa	4	6	2	4	1	0	0	0
Untreated Biofilm 2	WT_2_4057	Type IV pilin structural subunit OS=Pseudomonas aeruginosa (strain UCBPP-PA14) GN=pilA PE=3 SV=1	tr|Q02GR5|Q02GR5_PSEAB	18 kDa	2	4	1	4	3	4	2	2
Untreated Biofilm 2	WT_2_4057	Type 4 fimbrial biogenesis protein PilF OS=Pseudomonas aeruginosa (strain UCBPP-PA14) GN=pilF PE=4 SV=1	tr|Q02RV9|Q02RV9_PSEAB	29 kDa	2	0	2	2	0	0	0	0
Untreated Biofilm 2	WT_2_4057	Type IV pili response regulator PilG OS=Pseudomonas aeruginosa (strain UCBPP-PA14) GN=pilG PE=4 SV=1	tr|Q02U04|Q02U04_PSEAB	15 kDa	0	0	0	1	0	0	0	0
Untreated Biofilm 2	WT_2_4057	Type IV pilus response regulator PilH OS=Pseudomonas aeruginosa (strain UCBPP-PA14) GN=pilH PE=4 SV=1	tr|Q02U03|Q02U03_PSEAB	13 kDa	1	1	0	0	0	0	0	0
Untreated Biofilm 2	WT_2_4057	Type IV pili methyl-accepting chemotaxis transducer PilJ OS=Pseudomonas aeruginosa (strain UCBPP-PA14) GN=pilJ PE=4 SV=1	tr|Q02U01|Q02U01_PSEAB	73 kDa	0	2	0	1	1	0	1	1
Untreated Biofilm 2	WT_2_4057	Type 4 fimbrial biogenesis protein PilM OS=Pseudomonas aeruginosa (strain UCBPP-PA14) GN=pilM PE=4 SV=1	tr|Q02EX3|Q02EX3_PSEAB	38 kDa	0	0	0	0	1	0	0	0
Untreated Biofilm 2	WT_2_4057	Type 4 fimbrial biogenesis protein PilN OS=Pseudomonas aeruginosa (strain UCBPP-PA14) GN=pilN PE=4 SV=1	tr|Q02EX4|Q02EX4_PSEAB	22 kDa	0	0	0	1	0	0	0	0
Untreated Biofilm 2	WT_2_4057	Type 4 fimbrial biogenesis protein PilO OS=Pseudomonas aeruginosa (strain UCBPP-PA14) GN=pilO PE=4 SV=1	tr|Q02EX5|Q02EX5_PSEAB	23 kDa	0	0	0	0	0	0	0	0
Untreated Biofilm 2	WT_2_4057	Type 4 fimbrial biogenesis outer membrane protein PilQ OS=Pseudomonas aeruginosa (strain UCBPP-PA14) GN=pilQ PE=3 SV=1	tr|Q02EX7|Q02EX7_PSEAB	77 kDa	3	1	0	1	2	0	1	0
Untreated Biofilm 2	WT_2_4057	Two-component response regulator PilR OS=Pseudomonas aeruginosa (strain UCBPP-PA14) GN=pilR PE=4 SV=1	tr|Q02GC7|Q02GC7_PSEAB	50 kDa	0	1	0	0	0	0	0	0
Untreated Biofilm 2	WT_2_4057	Twitching motility protein PilT OS=Pseudomonas aeruginosa (strain UCBPP-PA14) GN=pilT PE=4 SV=1	tr|Q02U17|Q02U17_PSEAB	38 kDa	1	0	0	0	0	0	0	0
Untreated Biofilm 2	WT_2_4057	Twitching motility protein PilU OS=Pseudomonas aeruginosa (strain UCBPP-PA14) GN=pilU PE=4 SV=1	tr|Q02U16|Q02U16_PSEAB	43 kDa	0	0	0	0	0	0	0	0
Untreated Biofilm 2	WT_2_4057	Type 4 fimbrial biogenesis protein PilW OS=Pseudomonas aeruginosa (strain UCBPP-PA14) GN=pilW PE=4 SV=1	tr|Q02GC4|Q02GC4_PSEAB	30 kDa	0	0	0	0	0	0	0	0
Untreated Biofilm 2	WT_2_4057	Type 4 fimbrial biogenesis protein PilX OS=Pseudomonas aeruginosa (strain UCBPP-PA14) GN=pilX PE=4 SV=1	tr|Q02GC3|Q02GC3_PSEAB	22 kDa	0	0	0	0	0	0	0	0
Untreated Biofilm 2	WT_2_4057	Two-component response regulator OS=Pseudomonas aeruginosa (strain UCBPP-PA14) GN=pmrA PE=4 SV=1	tr|Q02FP6|Q02FP6_PSEAB	24 kDa	1	0	0	0	0	0	0	1
Untreated Biofilm 2	WT_2_4057	DNA polymerase I OS=Pseudomonas aeruginosa (strain UCBPP-PA14) GN=polA PE=3 SV=1	tr|Q02DL6|Q02DL6_PSEAB	100 kDa	0	0	0	0	0	0	0	0
Untreated Biofilm 2	WT_2_4057	Translocator outer membrane protein PopD OS=Pseudomonas aeruginosa (strain UCBPP-PA14) GN=popD PE=4 SV=1	tr|Q02KK0|Q02KK0_PSEAB	31 kDa	0	0	0	0	0	0	0	0
Untreated Biofilm 2	WT_2_4057	Putative periplasmic spermidine/putrescine-binding protein OS=Pseudomonas aeruginosa (strain UCBPP-PA14) GN=potF PE=4 SV=1	tr|Q02N84|Q02N84_PSEAB	41 kDa	0	0	0	0	0	0	0	1
Untreated Biofilm 2	WT_2_4057	Peptidyl-prolyl cis-trans isomerase OS=Pseudomonas aeruginosa (strain UCBPP-PA14) GN=ppiA PE=3 SV=1	tr|Q02Q40|Q02Q40_PSEAB	20 kDa	0	0	0	0	0	0	0	0
Untreated Biofilm 2	WT_2_4057	Peptidyl-prolyl cis-trans isomerase OS=Pseudomonas aeruginosa (strain UCBPP-PA14) GN=ppiB PE=3 SV=1	tr|Q02KT4|Q02KT4_PSEAB	18 kDa	0	0	0	1	0	0	1	2
Untreated Biofilm 2	WT_2_4057	Putative peptidyl-prolyl cis-trans isomerase D OS=Pseudomonas aeruginosa (strain UCBPP-PA14) GN=ppiD PE=4 SV=1	tr|Q02KU8|Q02KU8_PSEAB	69 kDa	7	3	6	6	0	0	0	0
Untreated Biofilm 2	WT_2_4057	Phosphoenolpyruvate synthase OS=Pseudomonas aeruginosa (strain UCBPP-PA14) GN=ppsA PE=3 SV=1	tr|Q02KR1|Q02KR1_PSEAB	86 kDa	1	0	0	1	4	4	6	4
Untreated Biofilm 2	WT_2_4057	PqsB OS=Pseudomonas aeruginosa (strain UCBPP-PA14) GN=pqsB PE=4 SV=1	tr|Q02IG2|Q02IG2_PSEAB	31 kDa	2	2	2	1	1	1	0	0
Untreated Biofilm 2	WT_2_4057	PqsC OS=Pseudomonas aeruginosa (strain UCBPP-PA14) GN=pqsC PE=3 SV=1	tr|Q02IG3|Q02IG3_PSEAB	38 kDa	2	1	0	0	0	0	0	0
Untreated Biofilm 2	WT_2_4057	3-oxoacyl-[acyl-carrier-protein] synthase III OS=Pseudomonas aeruginosa (strain UCBPP-PA14) GN=pqsD PE=3 SV=1	tr|Q02IG4|Q02IG4_PSEAB	36 kDa	0	1	0	0	0	1	0	0
Untreated Biofilm 2	WT_2_4057	Quinolone signal response protein OS=Pseudomonas aeruginosa (strain UCBPP-PA14) GN=pqsE PE=4 SV=1	tr|Q02IG5|Q02IG5_PSEAB	34 kDa	0	0	0	0	0	0	0	0
Untreated Biofilm 2	WT_2_4057	Putative FAD-dependent monooxygenase OS=Pseudomonas aeruginosa (strain UCBPP-PA14) GN=pqsH PE=4 SV=1	tr|Q02N79|Q02N79_PSEAB	42 kDa	2	2	0	2	1	0	0	0
Untreated Biofilm 2	WT_2_4057	Peptide chain release factor 2 OS=Pseudomonas aeruginosa (strain UCBPP-PA14) GN=prfB PE=3 SV=1	tr|Q02RH3|Q02RH3_PSEAB	37 kDa	0	0	1	1	0	0	0	0
Untreated Biofilm 2	WT_2_4057	Putative uncharacterized protein prkA OS=Pseudomonas aeruginosa (strain UCBPP-PA14) GN=prkA PE=4 SV=1	tr|Q02TH5|Q02TH5_PSEAB	74 kDa	9	3	2	5	4	4	2	7
Untreated Biofilm 2	WT_2_4057	Oligopeptidase A OS=Pseudomonas aeruginosa (strain UCBPP-PA14) GN=prlC PE=3 SV=1	tr|Q02V13|Q02V13_PSEAB	76 kDa	1	2	0	2	0	0	0	0
Untreated Biofilm 2	WT_2_4057	Gamma-glutamyl phosphate reductase OS=Pseudomonas aeruginosa (strain UCBPP-PA14) GN=proA PE=3 SV=1	sp|Q02SH4|PROA_PSEAB	45 kDa	0	0	0	0	0	0	0	0
Untreated Biofilm 2	WT_2_4057	Proline--tRNA ligase OS=Pseudomonas aeruginosa (strain UCBPP-PA14) GN=proS PE=3 SV=1	sp|Q02IB8|SYP_PSEAB	63 kDa	2	1	1	2	0	0	0	1
Untreated Biofilm 2	WT_2_4057	Carboxyphosphonoenolpyruvate phosphonomutase OS=Pseudomonas aeruginosa (strain UCBPP-PA14) GN=prpB PE=4 SV=1	tr|Q02HV0|Q02HV0_PSEAB	32 kDa	1	0	0	0	1	0	0	0
Untreated Biofilm 2	WT_2_4057	Citrate synthase OS=Pseudomonas aeruginosa (strain UCBPP-PA14) GN=prpC PE=3 SV=1	tr|Q02HU9|Q02HU9_PSEAB	42 kDa	3	0	1	3	1	1	1	1
Untreated Biofilm 2	WT_2_4057	Propionate catabolic protein PrpD OS=Pseudomonas aeruginosa (strain UCBPP-PA14) GN=prpD PE=4 SV=1	tr|Q02HU6|Q02HU6_PSEAB	55 kDa	0	0	0	0	0	0	0	0
Untreated Biofilm 2	WT_2_4057	Pvds-regulated endoprotease, lysyl class OS=Pseudomonas aeruginosa (strain UCBPP-PA14) GN=prpL PE=4 SV=1	tr|Q02SZ7|Q02SZ7_PSEAB	48 kDa	0	0	0	0	0	0	0	2
Untreated Biofilm 2	WT_2_4057	Putative phosphate starvation-inducible protein OS=Pseudomonas aeruginosa (strain UCBPP-PA14) GN=psiF PE=4 SV=1	tr|Q02FE4|Q02FE4_PSEAB	14 kDa	0	0	0	0	0	1	0	0
Untreated Biofilm 2	WT_2_4057	Transcriptional regulator PsrA OS=Pseudomonas aeruginosa (strain UCBPP-PA14) GN=psrA PE=4 SV=1	tr|Q02PH0|Q02PH0_PSEAB	26 kDa	1	0	0	0	0	0	0	0
Untreated Biofilm 2	WT_2_4057	Nitrogen regulatory IIA protein OS=Pseudomonas aeruginosa (strain UCBPP-PA14) GN=ptsN PE=4 SV=1	tr|Q02GX7|Q02GX7_PSEAB	17 kDa	1	1	1	0	1	1	0	1
Untreated Biofilm 2	WT_2_4057	Phosphoenolpyruvate-protein phosphotransferase OS=Pseudomonas aeruginosa (strain UCBPP-PA14) GN=ptsP PE=3 SV=1	tr|Q02U78|Q02U78_PSEAB	84 kDa	1	1	0	0	0	0	0	0
Untreated Biofilm 2	WT_2_4057	Adenylosuccinate synthetase OS=Pseudomonas aeruginosa (strain UCBPP-PA14) GN=purA PE=3 SV=1	sp|Q02F80|PURA_PSEAB	47 kDa	3	1	2	1	0	2	0	1
Untreated Biofilm 2	WT_2_4057	Adenylosuccinate lyase OS=Pseudomonas aeruginosa (strain UCBPP-PA14) GN=purB PE=4 SV=1	tr|Q02NC1|Q02NC1_PSEAB	51 kDa	8	4	6	4	0	0	0	0
Untreated Biofilm 2	WT_2_4057	Phosphoribosylaminoimidazole-succinocarboxamide synthase OS=Pseudomonas aeruginosa (strain UCBPP-PA14) GN=purC PE=3 SV=1	sp|Q02IH8|PUR7_PSEAB	27 kDa	1	1	4	2	0	0	0	0
Untreated Biofilm 2	WT_2_4057	Phosphoribosylamine--glycine ligase OS=Pseudomonas aeruginosa (strain UCBPP-PA14) GN=purD PE=3 SV=1	tr|Q02FG5|Q02FG5_PSEAB	45 kDa	0	0	0	0	0	0	0	0
Untreated Biofilm 2	WT_2_4057	N5-carboxyaminoimidazole ribonucleotide mutase OS=Pseudomonas aeruginosa (strain UCBPP-PA14) GN=purE PE=3 SV=1	tr|Q02DT5|Q02DT5_PSEAB	17 kDa	1	1	0	1	3	1	0	0
Untreated Biofilm 2	WT_2_4057	Bifunctional purine biosynthesis protein PurH OS=Pseudomonas aeruginosa (strain UCBPP-PA14) GN=purH PE=3 SV=1	sp|Q02FG6|PUR9_PSEAB	58 kDa	0	0	0	0	0	0	0	0
Untreated Biofilm 2	WT_2_4057	Phosphoribosylaminoimidazole carboxylase OS=Pseudomonas aeruginosa (strain UCBPP-PA14) GN=purK PE=4 SV=1	tr|Q02DT6|Q02DT6_PSEAB	39 kDa	0	0	0	0	0	0	0	0
Untreated Biofilm 2	WT_2_4057	Phosphoribosylformylglycinamidine synthase OS=Pseudomonas aeruginosa (strain UCBPP-PA14) GN=purL PE=3 SV=1	tr|Q02RN7|Q02RN7_PSEAB	141 kDa	0	0	0	0	0	1	0	1
Untreated Biofilm 2	WT_2_4057	Phosphoribosylglycinamide formyltransferase 2 OS=Pseudomonas aeruginosa (strain UCBPP-PA14) GN=purT PE=3 SV=1	sp|Q02RM4|PURT_PSEAB	42 kDa	0	0	0	0	0	0	0	0
Untreated Biofilm 2	WT_2_4057	Proline dehydrogenase PutA OS=Pseudomonas aeruginosa (strain UCBPP-PA14) GN=putA PE=3 SV=1	tr|Q02HT4|Q02HT4_PSEAB	116 kDa	8	8	4	8	8	3	3	5
Untreated Biofilm 2	WT_2_4057	Sodium/proline symporter PutP OS=Pseudomonas aeruginosa (strain UCBPP-PA14) GN=putP PE=3 SV=1	tr|Q02HT5|Q02HT5_PSEAB	54 kDa	0	1	0	1	0	0	0	0
Untreated Biofilm 2	WT_2_4057	L-ornithine N5-oxygenase OS=Pseudomonas aeruginosa (strain UCBPP-PA14) GN=pvdA PE=4 SV=1	tr|Q02MI0|Q02MI0_PSEAB	49 kDa	0	0	0	0	2	0	0	1
Untreated Biofilm 2	WT_2_4057	Pyoverdine synthetase F OS=Pseudomonas aeruginosa (strain UCBPP-PA14) GN=pvdF PE=4 SV=1	tr|Q02MJ0|Q02MJ0_PSEAB	31 kDa	0	0	0	0	0	0	0	0
Untreated Biofilm 2	WT_2_4057	L-2,4-diaminobutyrate:2-ketoglutarate 4-aminotransferase, PvdH OS=Pseudomonas aeruginosa (strain UCBPP-PA14) GN=pvdH PE=3 SV=1	tr|Q02MK6|Q02MK6_PSEAB	50 kDa	0	0	0	0	0	0	0	0
Untreated Biofilm 2	WT_2_4057	PvdL OS=Pseudomonas aeruginosa (strain UCBPP-PA14) GN=pvdL PE=4 SV=1	tr|Q02MM4|Q02MM4_PSEAB	480 kDa	0	0	0	0	1	0	0	0
Untreated Biofilm 2	WT_2_4057	PvdO OS=Pseudomonas aeruginosa (strain UCBPP-PA14) GN=pvdO PE=4 SV=1	tr|Q02MI9|Q02MI9_PSEAB	31 kDa	0	0	0	0	0	0	0	0
Untreated Biofilm 2	WT_2_4057	Penicillin acylase-related protein OS=Pseudomonas aeruginosa (strain UCBPP-PA14) GN=pvdQ PE=4 SV=1	tr|Q02MH9|Q02MH9_PSEAB	84 kDa	0	0	0	0	0	0	0	0
Untreated Biofilm 2	WT_2_4057	Pyruvate kinase OS=Pseudomonas aeruginosa (strain UCBPP-PA14) GN=pykA PE=3 SV=1	tr|Q02HB2|Q02HB2_PSEAB	52 kDa	0	0	0	1	0	1	0	0
Untreated Biofilm 2	WT_2_4057	Aspartate carbamoyltransferase OS=Pseudomonas aeruginosa (strain UCBPP-PA14) GN=pyrB PE=3 SV=1	sp|Q02U10|PYRB_PSEAB	37 kDa	0	0	0	0	0	0	0	0
Untreated Biofilm 2	WT_2_4057	Dihydroorotase OS=Pseudomonas aeruginosa (strain UCBPP-PA14) GN=pyrC PE=3 SV=1	tr|Q02U11|Q02U11_PSEAB	44 kDa	1	1	0	0	0	0	0	0
Untreated Biofilm 2	WT_2_4057	Dihydroorotase OS=Pseudomonas aeruginosa (strain UCBPP-PA14) GN=pyrC PE=3 SV=1	sp|Q02QZ8|PYRC_PSEAB	38 kDa	0	0	1	0	0	0	0	0
Untreated Biofilm 2	WT_2_4057	Dihydroorotate dehydrogenase (quinone) OS=Pseudomonas aeruginosa (strain UCBPP-PA14) GN=pyrD PE=3 SV=1	sp|Q02PL5|PYRD_PSEAB	36 kDa	0	0	0	0	0	0	0	0
Untreated Biofilm 2	WT_2_4057	Orotate phosphoribosyltransferase OS=Pseudomonas aeruginosa (strain UCBPP-PA14) GN=pyrE PE=3 SV=1	sp|Q02E31|PYRE_PSEAB	23 kDa	0	0	1	1	0	0	0	0
Untreated Biofilm 2	WT_2_4057	CTP synthase OS=Pseudomonas aeruginosa (strain UCBPP-PA14) GN=pyrG PE=3 SV=1	sp|Q02RA9|PYRG_PSEAB	60 kDa	1	1	0	1	2	1	2	3
Untreated Biofilm 2	WT_2_4057	Uridylate kinase OS=Pseudomonas aeruginosa (strain UCBPP-PA14) GN=pyrH PE=3 SV=1	sp|Q02RC6|PYRH_PSEAB	26 kDa	0	0	0	0	0	0	0	0
Untreated Biofilm 2	WT_2_4057	Bifunctional protein PyrR OS=Pseudomonas aeruginosa (strain UCBPP-PA14) GN=pyrR PE=3 SV=1	sp|Q02U09|PYRR_PSEAB	19 kDa	0	0	1	0	0	0	0	0
Untreated Biofilm 2	WT_2_4057	Ribosome-binding factor A OS=Pseudomonas aeruginosa (strain UCBPP-PA14) GN=rbfA PE=3 SV=1	sp|Q02FS9|RBFA_PSEAB	15 kDa	0	0	0	1	0	0	0	0
Untreated Biofilm 2	WT_2_4057	Recombination-associated protein RdgC OS=Pseudomonas aeruginosa (strain UCBPP-PA14) GN=rdgC PE=3 SV=1	sp|Q02Q95|RDGC_PSEAB	34 kDa	0	0	0	0	0	0	0	0
Untreated Biofilm 2	WT_2_4057	Protein RecA OS=Pseudomonas aeruginosa (strain UCBPP-PA14) GN=recA PE=3 SV=1	sp|Q02R89|RECA_PSEAB	37 kDa	0	1	1	1	0	0	0	0
Untreated Biofilm 2	WT_2_4057	Sulfurtransferase OS=Pseudomonas aeruginosa (strain UCBPP-PA14) GN=rhdA PE=4 SV=1	tr|Q02F62|Q02F62_PSEAB	29 kDa	0	0	0	1	0	0	0	0
Untreated Biofilm 2	WT_2_4057	Rhamnosyltransferase chain B OS=Pseudomonas aeruginosa (strain UCBPP-PA14) GN=rhlB PE=4 SV=1	tr|Q02QW7|Q02QW7_PSEAB	47 kDa	0	0	0	1	0	0	0	0
Untreated Biofilm 2	WT_2_4057	Putative ATP-dependent RNA helicase, DEAD box family OS=Pseudomonas aeruginosa (strain UCBPP-PA14) GN=rhlE PE=3 SV=1	tr|Q02TY4|Q02TY4_PSEAB	70 kDa	0	0	0	0	0	0	0	0
Untreated Biofilm 2	WT_2_4057	Acylhomoserine lactone dependent transcriptional regulator OS=Pseudomonas aeruginosa (strain UCBPP-PA14) GN=rhlR PE=4 SV=1	tr|Q02QW6|Q02QW6_PSEAB	28 kDa	0	0	0	2	0	0	0	0
Untreated Biofilm 2	WT_2_4057	3,4-dihydroxy-2-butanone 4-phosphate synthase OS=Pseudomonas aeruginosa (strain UCBPP-PA14) GN=ribB PE=3 SV=1	tr|Q02SM1|Q02SM1_PSEAB	39 kDa	0	0	0	0	0	0	0	1
Untreated Biofilm 2	WT_2_4057	Riboflavin biosynthesis protein RibD OS=Pseudomonas aeruginosa (strain UCBPP-PA14) GN=ribD PE=3 SV=1	tr|Q02SM3|Q02SM3_PSEAB	40 kDa	0	0	0	1	0	0	0	0
Untreated Biofilm 2	WT_2_4057	6,7-dimethyl-8-ribityllumazine synthase OS=Pseudomonas aeruginosa (strain UCBPP-PA14) GN=ribH PE=3 SV=1	sp|Q02SM0|RISB_PSEAB	16 kDa	0	0	0	0	0	1	0	2
Untreated Biofilm 2	WT_2_4057	Ribosomal RNA large subunit methyltransferase H OS=Pseudomonas aeruginosa (strain UCBPP-PA14) GN=rlmH PE=3 SV=1	sp|Q02SH1|RLMH_PSEAB	18 kDa	0	0	0	0	0	0	0	0
Untreated Biofilm 2	WT_2_4057	Glucose-1-phosphate thymidylyltransferase OS=Pseudomonas aeruginosa (strain UCBPP-PA14) GN=rmlA PE=3 SV=1	tr|Q02EK2|Q02EK2_PSEAB	32 kDa	0	0	0	0	1	1	0	1
[truncated: 4,456 more rows]
