# Supplementary material for: The innate immune protein calprotectin promotes Pseudomonas aeruginosa and Staphylococcus aureus interaction
Source: Nat Commun. 2016 Jun 15;7:11951. doi: 10.1038/ncomms11951 (PMC4912628; doi:10.1038/ncomms11951)
Supplement: Supplementary Data 2 — Proteins enriched in the central channel of the biofilm. This table provides a complete list of all proteins that were significantly enriched in the central channel and repressed within the nutrient-deplete edge of the biofilm. Column D indicates whether or not this enrichment occurred within untreated biofilms and column E indicates the trends identified in calprotectin-treated biofilms. All data are representative of triplicate biofilms grown and processed on separate days. [file ncomms11951-s3.xlsx]

## Sheet: enriched in center
Supplementary Data 2: Proteins enriched in the central channel of the biofilm
Gene symbol	Gene name	Description	Enrichment present in untreated cells1	Enrichment present in CP-treated cells1
PA14_00210		lysin domain-containing protein	yes	no
PA14_04760	coaD	phosphopantetheine adenylyltransferase	yes	no
PA14_08730	rplA	50S ribosomal protein L1	yes	no
PA14_08840	rpsJ	30S ribosomal protein S10	yes	no
PA14_09200	ssb	single-stranded DNA-binding protein	yes	no
PA14_09490	phzM	phenazine-specific methyltransferase	yes	no
PA14_16000	rplS	50S ribosomal protein L19	yes	no
PA14_16700	adk	adenylate kinase	yes	no
PA14_18740	argG	argininosuccinate synthase	yes	no
PA14_23370	orfK	UDP-N-acetylglucosamine 2-epimerase	yes	no
PA14_23680	ibpA	heat-shock protein IbpA	yes	no
PA14_24300		hypothetical protein	yes	no
PA14_24740		hypothetical protein	yes	no
PA14_24980		hypothetical protein	yes	no
PA14_28340		putative iron-dependent peroxidase	yes	no
PA14_36310	hcnC	hydrogen cyanide synthase HcnC	yes	no
PA14_41190	ppiD	peptidyl-prolyl cis-trans isomerase D	yes	no
PA14_43680	fabA	3-hydroxydecanoyl-ACP dehydratase	yes	no
PA14_44020	sdhB	succinate dehydrogenase iron-sulfur subunit	yes	no
PA14_51240	purC	phosphoribosylaminoimidazole-succinocarboxamide synthase	yes	no
PA14_51410	pqsC	putative alkyl quinolones biosynthesis protein PqsC	yes	no
PA14_51420	pqsB	putative alkyl quinolones biosynthesis protein PqsB	yes	no
PA14_51900	proS	prolyl-tRNA synthetase	yes	no
PA14_52990	phhA	phenylalanine 4-monooxygenase	yes	no
PA14_53000	phhB	pterin-4-alpha-carbinolamine dehydratase	yes	no
PA14_57570		cytochrome c reductase, iron-sulfur subunit	yes	no
PA14_60470	ispB	octaprenyl-diphosphate synthase	yes	no
PA14_62160	ilvI	acetolactate synthase 3 catalytic subunit	yes	no
PA14_64200	purH	bifunctional phosphoribosylaminoimidazolecarboxamide formyltransferase/IMP cyclohydrolase	yes	no
PA14_66460		hypothetical protein	yes	no
PA14_66710	rpmE	50S ribosomal protein L31	yes	no
PA14_67090	mdoG	glucan biosynthesis protein G	yes	no
PA14_69450	hemC	porphobilinogen deaminase	yes	no
PA14_72450	dsbA	thiol:disulfide interchange protein DsbA	yes	no
PA14_01730		hypothetical protein	yes	yes
PA14_05560	rhlE	ATP-dependent RNA helicase	yes	yes
PA14_06750	nirS	nitrite reductase	yes	yes
PA14_08890	rpsS	30S ribosomal protein S19	yes	yes
PA14_08900	rplV	50S ribosomal protein L22	yes	yes
PA14_08950	rplN	50S ribosomal protein L14	yes	yes
PA14_08970	rplE	50S ribosomal protein L5	yes	yes
PA14_09000	rplF	50S ribosomal protein L6	yes	yes
PA14_09020	rpsE	30S ribosomal protein S5	yes	yes
PA14_09400	phzS	hypothetical protein	yes	yes
PA14_14880	ispG	4-hydroxy-3-methylbut-2-en-1-yl diphosphate synthase	yes	yes
PA14_17070	tsf	elongation factor Ts	yes	yes
PA14_17530	recA	recombinase A	yes	yes
PA14_17580		hypothetical protein	yes	yes
PA14_21175		phosphonate transport system substrate-binding protein	yes	yes
PA14_21220		hypothetical protein	yes	yes
PA14_21790	rdgC	recombination associated protein	yes	yes
PA14_25110	topA	DNA topoisomerase I	yes	yes
PA14_25690	fabF1	3-oxoacyl-ACP synthase	yes	yes
PA14_30110	purB	adenylosuccinate lyase	yes	yes
PA14_36320	hcnB	hydrogen cyanide synthase HcnB	yes	yes
PA14_39890	phzF2	phenazine biosynthesis protein	yes	yes
PA14_39945	phzC2	phenazine biosynthesis protein PhzC	yes	yes
PA14_41360	cysS	cysteinyl-tRNA synthetase	yes	yes
PA14_49470	nrdB	ribonucleotide-diphosphate reductase subunit beta	yes	yes
PA14_52600	alaS	alanyl-tRNA synthetase	yes	yes
PA14_56590		hypothetical protein	yes	yes
PA14_57330	murC	UDP-N-acetylmuramate--L-alanine ligase	yes	yes
PA14_61600		hypothetical protein	yes	yes
PA14_61780	rplY	50S ribosomal protein L25	yes	yes
PA14_62230		hypothetical protein	yes	yes
PA14_65180	rpsF	30S ribosomal protein S6	yes	yes
PA14_67560	typA	GTP-binding protein TypA	yes	yes
PA14_68330	arcA	arginine deiminase	yes	yes
PA14_00100	glyQ	glycyl-tRNA synthetase subunit alpha	no	yes
PA14_06000	clpA	ClpA/B protease ATP binding subunit	no	yes
PA14_06740	nirM	cytochrome c-551	no	yes
PA14_08810	rpsG	30S ribosomal protein S7	no	yes
PA14_09030	rpmD	50S ribosomal protein L30	no	yes
PA14_14440	valS	valyl-tRNA synthetase	no	yes
PA14_15340	guaA	GMP synthase	no	yes
PA14_16530	lysS	lysyl-tRNA synthetase	no	yes
PA14_17060	rpsB	30S ribosomal protein S2	no	yes
PA14_17270	accA	acetyl-CoA carboxylase carboxyltransferase subunit alpha	no	yes
PA14_18670	bfrB	bacterioferritin	no	yes
PA14_20850	slyA	MarR family transcriptional regulator	no	yes
PA14_21230	hepA	ATP-dependent helicase HepA	no	yes
PA14_23260	gyrA	DNA gyrase subunit A	no	yes
PA14_25560	rne	ribonuclease E	no	yes
PA14_29940	nuoG	NADH dehydrogenase subunit G	no	yes
PA14_30050	aceA	isocitrate lyase	no	yes
PA14_33300	cas6f	CRISPR-associated endonuclease Csy4	no	yes
PA14_35500	bkdB	branched-chain alpha-keto acid dehydrogenase subunit E2	no	yes
PA14_38350	galU	UTP-glucose-1-phosphate uridylyltransferase	no	yes
PA14_38460	gnyB	acyl-CoA carboxyltransferase subunit beta	no	yes
PA14_39910	phzE2	phenazine biosynthesis protein PhzE	no	yes
PA14_39925	phzD2	phenazine biosynthesis protein PhzD	no	yes
PA14_41220	lon	Lon protease	no	yes
PA14_43850	htpG	heat shock protein 90	no	yes
PA14_49460	nrdA	ribonucleotide-diphosphate reductase subunit alpha	no	yes
PA14_53070	hpd	4-hydroxyphenylpyruvate dioxygenase	no	yes
PA14_54430	algU	RNA polymerase sigma factor AlgU	no	yes
PA14_57010	groEL	chaperonin GroEL	no	yes
PA14_57220	secA	preprotein translocase subunit SecA	no	yes
PA14_60700	ccpR	cytochrome c551 peroxidase	no	yes
PA14_62540	cbrB	two-component response regulator CbrB	no	yes
PA14_62910	carB	carbamoyl phosphate synthase large subunit	no	yes
PA14_62970	dnaK	molecular chaperone DnaK	no	yes
PA14_63170	cueR	transcriptional regulator	no	yes
PA14_64220	purD	phosphoribosylamine--glycine ligase	no	yes
PA14_65000	azu	azurin	no	yes
PA14_66790	hslU	ATP-dependent protease ATP-binding subunit HslU	no	yes
PA14_69190	rho	transcription termination factor Rho	no	yes
PA14_69990	dadX	lanine racemase	no	yes
PA14_73240	atpD	F0F1 ATP synthase subunit beta	no	yes
1The number of peptides detected from the biofilm center was significantly greater (p<0.05) than peptides detected in the biofilm edge.
