# Supplementary material for: The innate immune protein calprotectin promotes Pseudomonas aeruginosa and Staphylococcus aureus interaction
Source: Nat Commun. 2016 Jun 15;7:11951. doi: 10.1038/ncomms11951 (PMC4912628; doi:10.1038/ncomms11951)
Supplement: Supplementary Data 3 — Proteins enriched in the nutrient-deplete edge of the biofilm. This table provides a complete list of all proteins that were significantly enriched in the nutrient- deplete edge and repressed within the central channel of the biofilm. Column D indicates whether or not this enrichment occurred within untreated biofilms and column E indicates the trends identified in calprotectin-treated biofilms. All data are representative of triplicate biofilms grown and processed on separate days. [file ncomms11951-s4.xlsx]

## Sheet: enriched in edge
Supplementary Data 3: Proteins enriched in the nutrient-deplete edge of the biofilm
Gene symbol	Gene name	Description	Enrichment present in untreated cells2	Enrichment present in CP-treated cells2
PA14_01710	ahpC	alkyl hydroperoxide reductase	yes	no
PA14_05530	mexA	RND multidrug efflux membrane fusion protein MexA	yes	no
PA14_05540	mexB	RND multidrug efflux transporter MexB	yes	no
PA14_06290	glcB	malate synthase G	yes	no
PA14_07770	ostA	organic solvent tolerance protein OstA	yes	no
PA14_09010	rplR	50S ribosomal protein L18	yes	no
PA14_09240	pchD	pyochelin biosynthesis protein PchD	yes	no
PA14_09270	pchE	dihydroaeruginoic acid synthetase	yes	no
PA14_09280	pchF	pyochelin synthetase	yes	no
PA14_09530	mexH	RND efflux membrane fusion protein	yes	no
PA14_14230		hypothetical protein	yes	no
PA14_14470	pepA	leucyl aminopeptidase	yes	no
PA14_24010	xcpS	general secretion pathway protein F	yes	no
PA14_24445	gdhB	NAD-dependent glutamate dehydrogenase	yes	no
PA14_33810	pvdA	L-ornithine N5-oxygenase	yes	no
PA14_37260	opdO	porin	yes	no
PA14_37710	fusA2	elongation factor G	yes	no
PA14_41570	oprF	major porin and structural outer membrane porin OprF precursor	yes	no
PA14_41670	ppsA	phosphoenolpyruvate synthase	yes	no
PA14_43970	lpdG	dihydrolipoamide dehydrogenase	yes	no
PA14_44000	sucB	dihydrolipoamide succinyltransferase	yes	no
PA14_44290	acnA	aconitate hydratase	yes	no
PA14_50290	fliC	flagellin type B	yes	no
PA14_50740		outer membrane lipoprotein SlyB	yes	no
PA14_57560		ubiquinol-cytochrome c reductase cytochrome b subuni	yes	no
PA14_57710	cysN	bifunctional sulfate adenylyltransferase subunit 1/adenylylsulfate kinase	yes	no
PA14_58030	fumC1	fumarate hydratase	yes	no
PA14_62710	pnp	polynucleotide phosphorylase	yes	no
PA14_63780		hypothetical protein	yes	no
PA14_66260	ilvE	branched-chain amino acid aminotransferase	yes	no
PA14_68200	rmlA	glucose-1-phosphate thymidylyltransferase	yes	no
PA14_68400	ygaU	LysM domain/BON superfamily protein	yes	no
PA14_70600	hupA	HU family DNA-binding protein	yes	no
PA14_73260	atpA	F0F1 ATP synthase subunit alpha	yes	no
PA14_03490		hypothetical protein	yes	yes
PA14_04810		aldehyde dehydrogenase	yes	yes
PA14_06990		hypothetical protein	yes	yes
PA14_09300	pchH	ABC transporter ATP-binding protein	yes	yes
PA14_09340	fptA	Fe(III)-pyochelin outer membrane receptor	yes	yes
PA14_09500	opmD	outer membrane protein, multidrug efflux system	yes	yes
PA14_09900	prpL	Pvds-regulated endoprotease, lysyl class	yes	yes
PA14_13010		D-methionine transport system substrate-binding protein	yes	yes
PA14_13140		hypothetical protein	yes	yes
PA14_15070	oprC	outer membrane copper receptor OprC	yes	yes
PA14_16250	lasB	elastase LasB	yes	yes
PA14_20320	phnD	phosphonate ABC transporter substrate-binding protein	yes	yes
PA14_24790	opdQ	outer membrane porin	yes	yes
PA14_26020		aminopeptidase	yes	yes
PA14_27730	fadE	acyl-CoA dehydrogenase	yes	yes
PA14_28400	oprQ	outer membrane OprD family porin	yes	yes
PA14_31810	tpx	thiol peroxidase	yes	yes
PA14_33680	fpvA	ferripyoverdine receptor	yes	yes
PA14_40290	lasA	LasA protease	yes	yes
PA14_47540	ompP1	outer membrane protein	yes	yes
PA14_49200	oprH	PhoP/Q and low Mg2+ inducible outer membrane protein	yes	yes
PA14_49900		hypothetical protein	yes	yes
PA14_51880	oprD	basic amino acid, basic peptide and imipenem outer membrane porin OprD precursor	yes	yes
PA14_52800	acsA	acetyl-CoA synthetase	yes	yes
PA14_56830	icmP	metalloproteinase outer membrane	yes	yes
PA14_58330		hypothetical protein	yes	yes
PA14_58410		porin	yes	yes
PA14_61190		hypothetical protein	yes	yes
PA14_61650	pagL	Lipid A 3-O-deacylase	yes	yes
PA14_65750	ompH	outer membrane efflux protein	yes	yes
PA14_67350	hutU	urocanate hydratase	yes	yes
PA14_70800	phoU	phosphate uptake regulatory protein PhoU	yes	yes
PA14_12100	dacC	D-ala-D-ala-carboxypeptidase	no	yes
PA14_13130		hypothetical protein	no	yes
PA14_25080	fadB	multifunctional fatty acid oxidation complex subunit alpha	no	yes
PA14_44070	gltA	type II citrate synthase	no	yes
PA14_53250	cpbD	chitin-binding protein CbpD	no	yes
PA14_70860		phosphate transport system substrate-binding protein	no	yes
2The number of peptides detected from the biofilm edge was significantly greater (p<0.05) than peptides detected in the biofilm center.
