# Supplementary material for: The innate immune protein calprotectin promotes Pseudomonas aeruginosa and Staphylococcus aureus interaction
Source: Nat Commun. 2016 Jun 15;7:11951. doi: 10.1038/ncomms11951 (PMC4912628; doi:10.1038/ncomms11951)
Supplement: Supplementary Data 4 — Genes repressed by calprotectin exposure. A summary of an RNA-seq analysis of triplicate samples depicting all genes repressed by calprotectin exposure. [file ncomms11951-s5.xlsx]

## Sheet: Sheet1
Supplementary Data 4: Genes repressed by calprotectin exposure
Gene symbol	Gene name	Description	Fold change
PA14_53300		alkyl hydroperoxide reductase	-13.1448
PA14_01720	ahpF	alkyl hydroperoxide reductase subunit F	-12.3848
PA14_21530		hypothetical protein	-9.55998
PA14_10490		hypothetical protein	-9.19756
PA14_71110		lipolytic protein	-8.89145
PA14_10500	ccoN	cbb3-type cytochrome C oxidase subunit I	-8.68569
PA14_39960	phzB2	phenazine biosynthesis protein phzB 2	-6.04564
PA14_22320		hypothetical protein	-4.85907
PA14_42480	pcrG	regulator	-4.80593
PA14_01710	ahpC	alkyl hydroperoxide reductase subunit C	-4.74219
PA14_09540	mexG	hypothetical protein	-4.6729
PA14_42460	pcrH	regulatory protein PcrH	-4.63654
PA14_09530	mexH	MexH family multidrug efflux RND transporter periplasmic adaptor subunit	-4.03519
PA14_67350	hutU	urocanate hydratase	-3.84634
PA14_23680	ibpA	heat-shock protein IbpA	-3.50728
PA14_09520	mexI	acriflavine resistance protein B	-3.50631
PA14_25180	psrA	transcriptional regulator PsrA	-3.50066
PA14_10560		hypothetical protein	-3.49177
PA14_42440	popD	translocator outer membrane protein PopD precursor	-3.49151
PA14_36330	hcnA*	hydrogen cyanide synthase subunit HcnA	-3.48652
PA14_10480		transcriptional regulator	-3.3882
PA14_49460	nrdA	ribonucleotide-diphosphate reductase subunit alpha	-3.33018
PA14_21520		hydrolase	-3.3279
PA14_09150	katA	catalase	-3.18441
PA14_42450	popB	translocator protein PopB	-3.15244
PA14_60570		hypothetical protein	-3.07755
PA14_13130		hypothetical protein	-3.06453
PA14_35160		hypothetical protein	-2.97463
PA14_16290		hypothetical protein	-2.81592
PA14_36320	hcnB	hydrogen cyanide synthase subunit HcnB	-2.80282
PA14_24980		hypothetical protein	-2.78253
PA14_42400	exsB	exoenzyme S synthesis protein B	-2.7816
PA14_42430	exsC	glycosyl transferase	-2.75622
PA14_42410		hypothetical protein	-2.73264
PA14_43850	htpG	chaperone protein HtpG	-2.69991
PA14_31370	tam	trans-aconitate 2-methyltransferase	-2.69493
PA14_24310		hypothetical protein	-2.67115
PA14_68200	rmlA	glucose-1-phosphate thymidylyltransferase	-2.64158
PA14_60710	gdhA	glutamate dehydrogenase	-2.63801
PA14_62990	grpE	protein GrpE	-2.61418
PA14_30630	pqsH	2-heptyl-3-hydroxy-4(1H)-quinolone synthase	-2.58905
PA14_57030	fxsA	phage exclusion suppressor FxsA	-2.55728
PA14_16250	lasB	elastase	-2.54786
PA14_07260		hypothetical protein	-2.5439
PA14_12210		LPS-assembly lipoprotein	-2.54063
PA14_11140		peptide synthetase	-2.52553
PA14_51050	pcd	aldehyde dehydrogenase	-2.51095
PA14_10530		hypothetical protein	-2.50672
PA14_23590		transcriptional regulator	-2.46993
PA14_10550	cysI	sulfite reductase	-2.46793
PA14_24900	moaB2	molybdopterin biosynthesis protein B	-2.46648
PA14_66770	hslV	ATP-dependent protease subunit HslV	-2.45643
PA14_51830		DNA-binding stress protein	-2.4452
PA14_23400		hypothetical protein	-2.39166
PA14_43940	sucD	succinyl-CoA ligase [ADP-forming] subunit alpha	-2.36733
PA14_16280		TetR family transcriptional regulator	-2.34141
PA14_33460		hypothetical protein	-2.33471
PA14_25860	etfB	electron transfer flavoprotein subunit beta	-2.32105
PA14_38260		hypothetical protein	-2.29768
PA14_24990		hypothetical protein	-2.28755
PA14_43840		hypothetical protein	-2.28578
PA14_50180	fleR	two-component response regulator	-2.27224
PA14_58410		porin	-2.26292
PA14_34870	chiC	chitinase	-2.26028
PA14_42380	exsD	hypothetical protein	-2.25293
PA14_57020	groES	co-chaperonin GroES	-2.25051
PA14_43830	panB	3-methyl-2-oxobutanoate hydroxymethyltransferase 1	-2.24633
PA14_67770	pgm	2,3-bisphosphoglycerate-independent phosphoglycerate mutase	-2.23955
PA14_61040	katB	catalase	-2.22494
PA14_25080	fadB	fatty acid oxidation complex subunit alpha	-2.21533
PA14_09500	opmD	membrane protein	-2.19501
PA14_43950	sucC	succinyl-CoA ligase [ADP-forming] subunit beta	-2.19219
PA14_66790	hslU*	ATP-dependent protease ATP-binding subunit HslU	-2.18757
PA14_44090		hypothetical protein	-2.17045
PA14_25305	nqrB	Na(+)-translocating NADH-quinone reductase subunit B	-2.16885
PA14_44080		hypothetical protein	-2.16578
PA14_22020	minD	cell division inhibitor MinD	-2.15232
PA14_51710	oprL	peptidoglycan-associated lipoprotein	-2.14078
PA14_42470	pcrV	type III secretion protein	-2.10195
PA14_23380	orfH	UDP-N-acetyl-D-mannosamine dehydrogenase	-2.09212
PA14_18670	bfrB	bacterioferritin	-2.09201
PA14_RS11600		membrane protein	-2.08721
PA14_23390	orfE	polysaccharide biosynthesis protein	-2.05942
PA14_25090	fadA	3-ketoacyl-CoA thiolase	-2.05473
PA14_44000	sucB	dihydrolipoamide succinyltransferase	-2.05098
PA14_53290	trxB2	thioredoxin reductase	-2.0348
PA14_34460		hypothetical protein	-2.03119
PA14_54210		ATP-dependent protease	-2.02335
PA14_43970	lpdG	dihydrolipoyl dehydrogenase	-2.019
PA14_05850		transcriptional regulator	-2.01892
PA14_42360	pscB	type III export apparatus protein	-2.01781
PA14_23370	orfK	UDP-N-acetylglucosamine 2-epimerase	-2.01551
PA14_27730	fadE	acyl-CoA dehydrogenase	-1.9949
PA14_52600	alaS	alanine--tRNA ligase	-1.99341
PA14_31960	czrR	two-component response regulator	-1.98105
PA14_34050	impC	EvpB family type VI secretion protein	-1.97315
PA14_16660	cadA	metal-transporting P-type ATPase	-1.96855
PA14_54390	mucD	serine peptidase	-1.9625
PA14_13110		long-chain-fatty-acid--CoA ligase	-1.95624
PA14_42090		acetyl-CoA acetyltransferase	-1.95261
PA14_06640		acyl-CoA dehydrogenase	-1.94034
PA14_10590	hpcG	2-oxo-hepta-3-ene-1,7-dioic acid hydratase	-1.93139
PA14_47460	rnd	ribonuclease D	-1.92804
PA14_72930		membrane protein	-1.92403
PA14_38790	pqqD	coenzyme PQQ synthesis protein D	-1.91468
PA14_03650	cysA	sulfate/thiosulfate import ATP-binding protein CysA	-1.91025
PA14_00740		hypothetical protein	-1.91005
PA14_14390		ABC transporter substrate-binding protein	-1.90467
PA14_36280		hypothetical protein	-1.90125
PA14_53040		Membrane-bound lysozyme inhibitor of C-type lysozyme	-1.89949
PA14_51690		hypothetical protein	-1.88569
PA14_71000		ABC transporter ATP-binding protein	-1.88144
PA14_16310		MFS transporter	-1.8792
PA14_04930	rpoH	RNA polymerase sigma factor RpoH	-1.8616
PA14_09550		3-carboxymuconate cyclase	-1.85891
PA14_27900		transcriptional regulator	-1.85263
PA14_00250	qor	quinone oxidoreductase	-1.85203
PA14_72390	kinB	histidine kinase	-1.84184
PA14_23640		tRNA-dihydrouridine synthase C	-1.84012
PA14_07870		ABC transporter	-1.83945
PA14_34030		hypothetical protein	-1.83808
PA14_24940		FAD-linked oxidase	-1.83758
PA14_03670	cysW	sulfate transporter CysW	-1.83626
PA14_17410		S-formylglutathione hydrolase	-1.83048
PA14_38800	pqqC	pyrroloquinoline-quinone synthase	-1.82874
PA14_62970	dnaK	molecular chaperone DnaK	-1.82373
PA14_72380	algB	two-component response regulator AlgB	-1.80992
PA14_40890		short-chain dehydrogenase	-1.80662
PA14_25110	topA	DNA topoisomerase 1	-1.80334
PA14_05860		thioesterase	-1.80265
PA14_66230	waaG	glucosyltransferase	-1.80043
PA14_57540		cytochrome C1	-1.80015
PA14_26750		terpene utilization protein AtuA	-1.79837
PA14_07020		hypothetical protein	-1.79411
PA14_16110		hypothetical protein	-1.78838
PA14_13460	fecI	RNA polymerase sigma factor	-1.78664
PA14_51730	tolA	protein TolA	-1.7847
PA14_21720		AraC family transcriptional regulator	-1.77775
PA14_58390		ABC transporter	-1.7775
PA14_07130	tktA	transketolase	-1.77642
PA14_25210		S-methyl-5'-thioinosine phosphorylase	-1.77565
PA14_43190		oxidoreductase	-1.77513
PA14_38290		hypothetical protein	-1.76727
PA14_24880		hypothetical protein	-1.7592
PA14_67030		ABC transporter ATP-binding protein	-1.75074
PA14_20390		hypothetical protein	-1.74513
PA14_36290	yncB	NADP-dependent oxidoreductase	-1.74241
PA14_52240	pirS	histidine kinase	-1.73398
PA14_47450	ycgL	hypothetical protein	-1.73108
PA14_20320		phosphonate ABC transporter substrate-binding protein	-1.7302
PA14_29100		lysine transporter LysE	-1.72808
PA14_00560	exoT	ADP-ribosyltransferase	-1.71395
PA14_14880	ispG	4-hydroxy-3-methylbut-2-en-1-yl diphosphate synthase	-1.71389
PA14_21340	fadD2	long-chain-fatty-acid--CoA ligase	-1.71353
PA14_18590		hypothetical protein	-1.70896
PA14_22770		hypothetical protein	-1.70821
PA14_57180		ATP--cobalamin adenosyltransferase	-1.70804
PA14_67050		ABC transporter	-1.6996
PA14_07230	fda	fructose-bisphosphate aldolase	-1.69393
PA14_40070		glutathione S-transferase	-1.68814
PA14_38250	yjiR	GntR family transcriptional regulator	-1.68535
PA14_61870		hypothetical protein	-1.68159
PA14_38350	galU	UTP--glucose-1-phosphate uridylyltransferase	-1.68059
PA14_09400	phzS*	hypothetical protein	-1.67466
PA14_48790		lipoprotein	-1.6744
PA14_35080	arsH	NADPH-dependent FMN reductase	-1.6706
PA14_26540		hypothetical protein	-1.66963
PA14_18630	eprS	membrane protein	-1.66856
PA14_72870		aminotransferase	-1.66594
PA14_14860		Cro/Cl family transcriptional regulator	-1.66413
PA14_29980	nuoE	NADH-quinone oxidoreductase subunit E	-1.64175
PA14_51040		FAD-dependent oxidoreductase	-1.63683
PA14_66840	phaC2	poly(3-hydroxyalkanoic acid) synthase	-1.63491
PA14_46890		oxidoreductase	-1.63309
PA14_61860	yadF	carbonic anhydrase	-1.62554
PA14_41570	oprF	outer membrane porin F	-1.62261
PA14_52250	pirR	transcriptional regulator	-1.61834
PA14_50810		hypothetical protein	-1.61324
PA14_26730		citronellol catabolism dehydrogenase	-1.60291
PA14_14610	yajC	preprotein translocase subunit YajC	-1.59925
PA14_48780		hypothetical protein	-1.5986
PA14_50820		esterase	-1.59831
PA14_RS16245		hypothetical protein	-1.5944
PA14_49330		dienelactone hydrolase	-1.59385
PA14_67090	mdoG	glucan biosynthesis protein G	-1.59049
PA14_07860		ABC transporter ATP-binding protein	-1.58924
PA14_51720	tolB	protein TolB	-1.58452
PA14_66710	rpmE*	50S ribosomal protein L31	-1.57376
PA14_00440	trpA	tryptophan synthase alpha chain	-1.57321
PA14_68070		amino acid ABC transporter substrate-binding protein	-1.56832
PA14_17400	adhC	alcohol dehydrogenase	-1.56529
PA14_69770		hypothetical protein	-1.56446
PA14_46540		hypothetical protein	-1.56352
PA14_23430		heparinase	-1.56256
PA14_42080	fadB	3-hydroxyacyl-CoA dehydrogenase	-1.55841
PA14_53580		hypothetical protein	-1.55079
PA14_14850	pilF	pilus assembly protein	-1.54087
PA14_68390		hydrolase	-1.53986
PA14_66290	aceE	pyruvate dehydrogenase E1 component	-1.53959
PA14_26190		hypothetical protein	-1.53912
PA14_66880	phaI	hypothetical protein	-1.53712
PA14_28770		hypothetical protein	-1.53647
PA14_69950		acetyl-CoA hydrolase	-1.53243
PA14_43150		hypothetical protein	-1.53089
PA14_65230	purA	adenylosuccinate synthetase	-1.53054
PA14_62840	glmM	phosphoglucosamine mutase	-1.52685
PA14_03430	gabD	glutarate-semialdehyde dehydrogenase	-1.52551
PA14_58830		hypothetical protein	-1.52173
PA14_24960		carbohydrate kinase	-1.52159
PA14_42540	pcr1	hypothetical protein	-1.51354
PA14_63990	speA	biosynthetic arginine decarboxylase	-1.50052
PA14_53860		hypothetical protein	-1.49749
PA14_RS18890		hypothetical protein	-1.4818
PA14_62850	folP	dihydropteroate synthase	-1.48056
PA14_60770		hypothetical protein	-1.47325
PA14_00790	prlC	oligopeptidase A	-1.47057
PA14_40490	yedI	hypothetical protein	-1.45493
PA14_35150		hydroxyacid dehydrogenase	-1.44522
PA14_16270		hypothetical protein	-1.44015
PA14_62910	carB*	carbamoyl phosphate synthase large subunit	-1.43728
PA14_64000	sui1	translation initiation factor Sui1	-1.4336
PA14_50600		transcriptional regulator	-1.43255
PA14_50220	fleQ	transcriptional regulator FleQ	-1.43116
PA14_11060	cupB1	fimbrial protein	-1.42918
PA14_23360	wzz	chain-length determining protein	-1.42636
PA14_46770		hypothetical protein	-1.4191
PA14_03370		hypothetical protein	-1.41487
PA14_16130		hypothetical protein	-1.40819
PA14_57680		alpha/beta hydrolase	-1.40254
PA14_17730		hypothetical protein	-1.39772
PA14_41630	cmaX	transporter	-1.38877
PA14_70280	argB	acetylglutamate kinase	-1.37046
PA14_50200	fleS	sensor histidine kinase	-1.34794
PA14_00800		hypothetical protein	-1.34574
PA14_66850	phaD	transcriptional regulator	-1.33659
PA14_41680	ydiA	hypothetical protein	-1.33446
PA14_41360	cysS*	cysteinyl-tRNA synthetase	-1.32103
PA14_29850	nuoN	NADH-quinone oxidoreductase subunit N	-1.31288
* represents genes nearing statistical significance (of p<0.05) using a Moderated t-test and achieving statistical significance (of p<0.05) using a two-tailed Student's t-test.
