# Supplementary material for: The innate immune protein calprotectin promotes Pseudomonas aeruginosa and Staphylococcus aureus interaction
Source: Nat Commun. 2016 Jun 15;7:11951. doi: 10.1038/ncomms11951 (PMC4912628; doi:10.1038/ncomms11951)
Supplement: Supplementary Data 5 — Genes activated by calprotectin exposure. A summary of an RNA-seq analysis of triplicate samples depicting all genes activated by calprotectin exposure. [file ncomms11951-s6.xlsx]

## Sheet: Sheet1
Supplementary Data 5: Genes activated by calprotectin exposure
Gene symbol	Gene name	Description	Fold change
PA14_19590	ssuF	molybdopterin-binding protein	10.6349
PA14_17710	rpmJ	50S ribosomal protein L36	9.16089
PA14_17700	rpmE2	50S ribosomal protein L31 type B	8.65287
PA14_33630	pvdJ	peptide synthetase	8.20731
PA14_33610		peptide synthase	8.10676
PA14_33280	pvdL	peptide synthase	7.40301
PA14_33510		hypothetical protein	6.06969
PA14_RS14130		hypothetical protein	5.78396
PA14_33650	pvdD	peptide synthetase	5.7186
PA14_33830		hypothetical protein	5.59765
PA14_05890		hypothetical protein	5.35613
PA14_63960		TonB-denpendent receptor	5.21362
PA14_04180		hypothetical protein	5.1661
PA14_23760	leuD	3-isopropylmalate dehydratase small subunit	4.77873
PA14_33520		thioesterase	4.5484
PA14_33590		hypothetical protein	4.45232
PA14_56680	feoB	ferrous iron transporter B	4.15488
PA14_33570		hypothetical protein	4.11881
PA14_33600		hypothetical protein	4.04212
PA14_05775		hypothetical protein	4.01507
PA14_33560		zinc transport system substrate-binding protein	3.9646
PA14_11320		hypothetical protein	3.88193
PA14_56690	feoA	ferrous iron transporter A	3.62556
PA14_33540		zinc transport system permease protein	3.61129
PA14_33580		hypothetical protein	3.51121
PA14_73020		DnaK suppressor protein	3.48278
PA14_20890	rfaD	ADP-L-glycero-D-manno-heptose-6-epimerase	3.34981
PA14_02510	exbD	biopolymer transport protein ExbD	3.19123
PA14_17720		transcriptional regulator	3.17672
PA14_04270		DNA-binding protein	3.07916
PA14_63940		hypothetical protein	3.05159
PA14_41960		hypothetical protein	3.03555
PA14_72260		hypothetical protein	2.94677
PA14_20900		major facilitator superfamily transporter	2.91098
PA14_RS17085		hypothetical protein	2.89714
PA14_29720		hypothetical protein	2.87896
PA14_56590		hypothetical protein	2.87081
PA14_02520		hypothetical protein	2.86194
PA14_24140		AraC family transcriptional regulator	2.82507
PA14_48810		NAD-dependent deacetylase	2.75024
PA14_22890	gapA	glyceraldehyde-3-phosphate dehydrogenase	2.70541
PA14_60560		hypothetical protein	2.69362
PA14_23070	zwf	glucose-6-phosphate 1-dehydrogenase	2.66611
PA14_58040		hypothetical protein	2.66332
PA14_19380		transcriptional regulator	2.63609
PA14_73010		hypothetical protein	2.63167
PA14_14360		citrate transporter	2.62618
PA14_59790	pvrR	diguanylate phosphodiesterase	2.6135
PA14_48830		ATPase AAA	2.56173
PA14_11270	oprG	outer membrane protein OprG	2.54729
PA14_32250		hypothetical protein	2.54
PA14_28500		hypothetical protein	2.53574
PA14_29710		hypothetical protein	2.50198
PA14_55110		hypothetical protein	2.48975
PA14_RS04555		hypothetical protein	2.48933
PA14_33270	pvdG	PvdG	2.48461
PA14_21630		hypothetical protein	2.47183
PA14_71630	adhA	alcohol dehydrogenase	2.46169
PA14_13730	narL	transcriptional regulator NarL	2.44965
PA14_66480		hypothetical protein	2.4427
PA14_44470	hemN	oxygen-independent coproporphyrinogen-III oxidase	2.43635
PA14_28410		hypothetical protein	2.42722
PA14_34600	gapB	aldehyde dehydrogenase	2.38004
PA14_66460		hypothetical protein	2.3568
PA14_45970		carbonate dehydratase	2.34857
PA14_33530		metal ABC transporter substrate-binding protein	2.33926
PA14_12690		glyoxalase	2.32436
PA14_29730		two-component response regulator	2.31428
PA14_72550	znuA	adhesin	2.28052
PA14_72560	zur	transcriptional regulator	2.27981
PA14_32530		cytochrome C	2.26851
PA14_29740		sensor histidine kinase	2.2618
PA14_72580	znuC	zinc import ATP-binding protein ZnuC	2.25014
PA14_32905		enterochelin esterase	2.23996
PA14_44420	fixG	ferredoxin	2.2358
PA14_52080		hypothetical protein	2.22515
PA14_33770		hemolysin secretion protein D	2.22327
PA14_12940	tauB	taurine import ATP-binding protein TauB	2.21738
PA14_69090	yhiI	hypothetical protein	2.20712
PA14_09910	lysR	transcriptional regulator	2.2057
PA14_02010		hypothetical protein	2.19105
PA14_73000		hypothetical protein	2.17673
PA14_52090		hypothetical protein	2.17619
PA14_05910		amino acid ABC transporter substrate-binding protein	2.17265
PA14_22980	gltB	sugar ABC transporter substrate-binding protein	2.16394
PA14_07070		reductase	2.15571
PA14_33740	pvdP	pyoverdine biosynthesis protein PvdP	2.14024
PA14_11740		protein kinase	2.13123
PA14_41970		hypothetical protein	2.10228
PA14_21220		hypothetical protein	2.09852
PA14_53470	ackA	acetate kinase	2.09651
PA14_60700	ccpR	cytochrome c551 peroxidase	2.07466
PA14_54180		TonB-denpendent receptor	2.06128
PA14_32600		thiol:disulfide interchange protein	2.05843
PA14_69070	yhiH	multidrug ABC transporter ATP-binding protein	2.05753
PA14_05050		non-canonical purine NTP pyrophosphatase	2.05373
PA14_52940		fusaric acid resistance protein	2.02953
PA14_33700	pvdF	pyoverdine synthetase F	2.02044
PA14_72250		peptidase M16	2.01467
PA14_58690		hypothetical protein	2.00806
PA14_32930		hypothetical protein	2.00132
PA14_52960		hypothetical protein	1.99852
PA14_33760		macrolide export ATP-binding/permease protein MacB	1.98947
PA14_72510	thrB	homoserine kinase	1.95629
PA14_58030	fumC1*	fumarate hydratase	1.94015
PA14_19500	ssuA	sulfonate ABC transporter substrate-binding protein	1.93524
PA14_32610	dsbG	thiol:disulfide interchange protein DsbG	1.92913
PA14_43760		hypothetical protein	1.92622
PA14_04290		membrane protein	1.89917
PA14_33730		dipeptidase	1.89859
PA14_50440	flgF	flagellar basal body rod protein FlgF	1.89404
PA14_06750	nirS	nitrite reductase	1.88866
PA14_42710		hypothetical protein	1.88399
PA14_20280		hypothetical protein	1.87904
PA14_44430		hypothetical protein	1.86268
PA14_22740		hypothetical protein	1.8618
PA14_44970	moaA2	Cyclic pyranopterin monophosphate synthase 2	1.84419
PA14_21570		hypothetical protein	1.8421
PA14_01730		polyphosphate kinase	1.83968
PA14_56810	lemA	hypothetical protein	1.83661
PA14_32540		cytochrome C	1.83481
PA14_33720	pvdN	class V aminotransferase	1.83103
PA14_32310		hypothetical protein	1.82736
PA14_55100		hypothetical protein	1.81061
PA14_29650		psl and pyoverdine operon regulator PpyR	1.78194
PA14_63970		membrane protein	1.78074
PA14_50480	flgB	flagellar basal-body rod protein FlgB	1.7722
PA14_59830		DNA helicase	1.74515
PA14_37070		hypothetical protein	1.745
PA14_31330		EAL domain-containing protein	1.73369
PA14_73040	amiA	N-acetylmuramoyl-L-alanine amidase	1.73183
PA14_RS11370		hypothetical protein	1.71875
PA14_71720	oadA	pyruvate carboxylase	1.71738
PA14_06580		hypothetical protein	1.71246
PA14_32330		cyanate permease	1.69759
PA14_12260		hypothetical protein	1.69473
PA14_51380	pqsE	quinolone signal response protein	1.69016
PA14_31500		AMP-binding protein	1.68967
PA14_48550		hypothetical protein	1.67972
PA14_46850		transcriptional regulator	1.65577
PA14_RS06115		hypothetical protein	1.65248
PA14_41590	cmpX	hypothetical protein	1.63083
PA14_59780	rcsC	kinase	1.6284
PA14_32580		two-component response regulator	1.61058
PA14_53780		major facilitator superfamily transporter	1.6048
PA14_39350	rbsB	LacI family transcriptional regulator	1.58424
PA14_23190		IclR family transcriptional regulator	1.57669
PA14_49560	toxA	exotoxin A	1.55153
PA14_40160	nuoA	NADH-ubiquinone/plastoquinone oxidoreductase	1.55143
PA14_02960		hypothetical protein	1.54662
PA14_45910		RND transporter MFP subunit	1.54279
PA14_07000	dsbB	disulfide bond formation protein	1.54221
PA14_13740	narX	two-component sensor NarX	1.53085
PA14_69990	alr	alanine racemase	1.52359
PA14_59310	pilR2	type II secretion system protein F	1.51778
PA14_25590		HAD family hydrolase	1.50884
PA14_71640		LysR family transcriptional regulator	1.48877
PA14_55440	hxcR	general secretion pathway protein GspE	1.47705
PA14_32500		TetR family transcriptional regulator	1.47631
PA14_56800		hypothetical protein	1.45742
PA14_58320	regB	sensor histidine kinase RoxS	1.45058
PA14_15540	trbL	conjugal transfer protein TrbL	1.44864
PA14_24620		hypothetical protein	1.44416
PA14_36090	opdG	porin	1.43782
PA14_47320		hypothetical protein	1.42687
PA14_41820	pabB	para-aminobenzoate synthase component I	1.42215
PA14_15140		hypothetical protein	1.41059
PA14_04190	aphA	acetylpolyamine aminohydrolase	1.39591
PA14_63080	lldP	L-lactate permease	1.39547
PA14_49520	pyoS3A	pyocin killing protein	1.3949
PA14_03610	ycaL	Zn-dependent protease	1.39372
PA14_35060		hypothetical protein	1.38909
PA14_02980		porin	1.38469
PA14_68360		beta-ketoacyl synthase	1.34492
PA14_51350	phnB	anthranilate synthase subunit II	1.34325
* represents genes nearing statistical significance (of p<0.05) using a Moderated t-test and achieving statistical significance (of p<0.05) using a two-tailed Student's t-test.
